# Supplementary material for: Inferring the mode and strength of ongoing selection
Source: Genome Res. 2023 Apr;33(4):632–43. doi: 10.1101/gr.276386.121 (PMC10234300; doi:10.1101/gr.276386.121)
Supplement: Supplemental Material [file supp_gr.276386.121_Supplemental_Code.zip]

Archive with 81 entries (70 files):
- TIDES-master/
- TIDES-master/CMakeLists.txt
- TIDES-master/INSTALL.txt
- TIDES-master/LICENSE
- TIDES-master/README.md
- TIDES-master/doc/
- TIDES-master/doc/opt.bpp
- TIDES-master/doc/README.md
- TIDES-master/doc/example/
- TIDES-master/doc/example/chr_limits.txt
- TIDES-master/doc/example/example_run.Rmd
- TIDES-master/doc/example/frmap_exome.bedgraph
- TIDES-master/doc/example/human_genome.txt
- TIDES-master/doc/example/mrmap_exome.bedgraph
- TIDES-master/doc/example/additive_model/
- TIDES-master/doc/example/additive_model/additive_model_opt.bpp
- TIDES-master/doc/example/full_model/
- TIDES-master/doc/example/full_model/full_model_opt.bpp
- TIDES-master/doc/example/neutral_model/
- TIDES-master/doc/example/neutral_model/neutral_model_opt.bpp
- TIDES-master/doc/example/recessive_model/
- TIDES-master/doc/example/recessive_model/recessive_model_opt.bpp
- TIDES-master/src/
- TIDES-master/src/BppApplication.cpp
- TIDES-master/src/BppApplication.h
- TIDES-master/src/BppApplicationTools.cpp
- TIDES-master/src/BppApplicationTools.h
- TIDES-master/src/BppAttributesTools.cpp
- TIDES-master/src/BppAttributesTools.h
- TIDES-master/src/BppClonable.h
- TIDES-master/src/BppExceptions.cpp
- TIDES-master/src/BppExceptions.h
- TIDES-master/src/BppFileTools.cpp
- TIDES-master/src/BppFileTools.h
- TIDES-master/src/BppIntegerTools.h
- TIDES-master/src/BppNestedStringTokenizer.cpp
- TIDES-master/src/BppNestedStringTokenizer.h
- TIDES-master/src/BppOutputStream.h
- TIDES-master/src/BppStringTokenizer.cpp
- TIDES-master/src/BppStringTokenizer.h
- TIDES-master/src/BppTextTools.cpp
- TIDES-master/src/BppTextTools.h
- TIDES-master/src/Child.cpp
- TIDES-master/src/Child.h
- TIDES-master/src/CMakeLists.txt
- TIDES-master/src/Diploid.cpp
- TIDES-master/src/Diploid.h
- TIDES-master/src/GenomicRanges.cpp
- TIDES-master/src/GenomicRanges.h
- TIDES-master/src/Global.h
- TIDES-master/src/HaploidGenome.h
- TIDES-master/src/HashNode.h
- TIDES-master/src/HashTable.cpp
- TIDES-master/src/HashTable.h
- TIDES-master/src/RealDiploid.cpp
- TIDES-master/src/RealDiploid.h
- TIDES-master/src/RecombinationMap.cpp
- TIDES-master/src/RecombinationMap.h
- TIDES-master/src/Simulator.cpp
- TIDES-master/src/Simulator.h
- TIDES-master/src/tides.cpp
- TIDES-master/src/Tools.cpp
- TIDES-master/src/Tools.h
- TIDES-master/src/Utils.h
- TIDES-master/src/Vcf.cpp
- TIDES-master/src/Vcf.h
- TIDES-master/src/Zygote.h
- TIDES-master/tools/
- TIDES-master/tools/MLE_trios.nb
- TIDES-master/tools/MLE_trios.R
- TIDES-master/tools/bash_scripts/
- TIDES-master/tools/bash_scripts/extract_s.sh
- TIDES-master/tools/bash_scripts/filter_vcfs.sh
- TIDES-master/tools/r_scripts/
- TIDES-master/tools/r_scripts/abc_filter.Rmd
- TIDES-master/tools/r_scripts/fast_param_inf.R
- TIDES-master/tools/r_scripts/format_vcf.R
- TIDES-master/tools/r_scripts/get_hg_data.R
- TIDES-master/tools/r_scripts/joint_plots.R
- TIDES-master/tools/r_scripts/simulation_study.Rmd
- TIDES-master/tools/r_scripts/write_slim_script.R
