# Supplementary material for: Inferring the mode and strength of ongoing selection
Source: Genome Res. 2023 Apr;33(4):632–43. doi: 10.1101/gr.276386.121 (PMC10234300; doi:10.1101/gr.276386.121)
Supplement: Supplemental Material [file supp_gr.276386.121_Supplemental_Code.zip › TIDES-master/CMakeLists.txt]

# CMake script for TIDES
# Authors:
#   Gustavo V. Barroso
# Created: 24/10/2019

cmake_minimum_required (VERSION 3.1.0)
project (tides CXX)

# Compile options (flags after -O3 make thread work w/ static linkage)
SET (CMAKE_CXX_FLAGS "-std=c++17 -Weffc++ -Wshadow -Wall -ffast-math -O3 -lrt -pthread -Wl,--whole-archive -lpthread -Wl,--no-whole-archive")

IF(NOT CMAKE_BUILD_TYPE)
  SET(CMAKE_BUILD_TYPE RelWithDebInfo CACHE STRING
      "Choose the type of build, options are: None Debug Release RelWithDebInfo MinSizeRel."
      FORCE)
ENDIF(NOT CMAKE_BUILD_TYPE)

IF(NOT NO_DEP_CHECK)
  SET(NO_DEP_CHECK FALSE CACHE BOOL
      "Disable dependencies check for building distribution only."
      FORCE)
ENDIF(NOT NO_DEP_CHECK)

IF(NO_DEP_CHECK)
  MESSAGE("-- Dependencies checking disabled. Only distribution can be built.")
ELSE(NO_DEP_CHECK)


# Static linkage?
IF(NOT BUILD_STATIC)
  SET(BUILD_STATIC FALSE CACHE BOOL
      "Enable static linkage."
      FORCE)
ENDIF()
IF(BUILD_STATIC)
  MESSAGE("-- Static linkage requested.")
  set(CMAKE_FIND_LIBRARY_SUFFIXES ".a")
  set(CMAKE_EXE_LINKER_FLAGS "-static -static-libgcc -static-libstdc++")
ENDIF()


# Find dependencies (add install directory to search)
IF(CMAKE_INSTALL_PREFIX)
  SET(CMAKE_PREFIX_PATH "${CMAKE_INSTALL_PREFIX}" ${CMAKE_PREFIX_PATH})
ENDIF(CMAKE_INSTALL_PREFIX)

INCLUDE(GNUInstallDirs)
SET(THREADS_PREFER_PTHREAD_FLAG ON)
FIND_PACKAGE(Threads REQUIRED)

# Boost:
SET(Boost_USE_STATIC_LIBS ${BUILD_STATIC})
SET(Boost_USE_MULTITHREADED OFF)
FIND_PACKAGE( Boost 1.67.0 REQUIRED COMPONENTS "iostreams")
IF(Boost_FOUND)
  INCLUDE_DIRECTORIES(${Boost_INCLUDE_DIRS})
  SET(LIBS ${LIBS} ${Boost_LIBRARIES})
  MESSAGE("-- Boost libraries found here:")
  MESSAGE("   includes: ${Boost_INCLUDE_DIRS}")
  MESSAGE("   dynamic libraries: ${Boost_LIBRARIES}")
ENDIF()

#here is a useful function:
MACRO(IMPROVED_FIND_LIBRARY OUTPUT_LIBS lib_name include_to_find)
  #start:
  FIND_PATH(${lib_name}_INCLUDE_DIR ${include_to_find})
  INCLUDE_DIRECTORIES(${${lib_name}_INCLUDE_DIR})

  IF(BUILD_STATIC)
    SET(${lib_name}_STATIC_NAMES lib${lib_name}.a)
    FIND_LIBRARY(${lib_name}_STATIC_LIBRARY NAMES ${${lib_name}_STATIC_NAMES} PATH_SUFFIXES lib${LIB_SUFFIX})
    IF(${lib_name}_STATIC_LIBRARY)
      MESSAGE("-- Library ${lib_name} found here:")
      MESSAGE("   includes: ${${lib_name}_INCLUDE_DIR}")
      MESSAGE("   static libraries: ${${lib_name}_STATIC_LIBRARY}")
    ELSE()
      MESSAGE(FATAL_ERROR "${lib_name} required but not found.")
    ENDIF()
    #add the dependency:
    SET(${OUTPUT_LIBS} ${${OUTPUT_LIBS}} ${${lib_name}_STATIC_LIBRARY})
  ELSE()
    SET(${lib_name}_NAMES ${lib_name} ${lib_name}.lib ${lib_name}.dll)
    FIND_LIBRARY(${lib_name}_LIBRARY NAMES ${${lib_name}_NAMES} PATH_SUFFIXES lib${LIB_SUFFIX})
    IF(${lib_name}_LIBRARY)
      MESSAGE("-- Library ${lib_name} found here:")
      MESSAGE("   includes: ${${lib_name}_INCLUDE_DIR}")
      MESSAGE("   dynamic libraries: ${${lib_name}_LIBRARY}")
    ELSE()
      MESSAGE(FATAL_ERROR "${lib_name} required but not found.")
    ENDIF()
    #add the dependency:
    SET(${OUTPUT_LIBS} ${${OUTPUT_LIBS}} ${${lib_name}_LIBRARY})
  ENDIF()
  
ENDMACRO(IMPROVED_FIND_LIBRARY)

# Set the CMAKE_PREFIX_PATH for the find_library fonction when using non
# standard install location
IF(CMAKE_INSTALL_PREFIX)
  SET(CMAKE_PREFIX_PATH "${CMAKE_INSTALL_PREFIX}" ${CMAKE_PREFIX_PATH})
ENDIF(CMAKE_INSTALL_PREFIX)


# Find the zlib installation
IMPROVED_FIND_LIBRARY(LIBS z zlib.h)

# Find the bz2 installation
IMPROVED_FIND_LIBRARY(LIBS bz2 bzlib.h)

# Subdirectories
ADD_SUBDIRECTORY(src)

ENDIF(NO_DEP_CHECK)

# Packager
SET(CPACK_PACKAGE_NAME "tides")
SET(CPACK_PACKAGE_VENDOR "Gustavo V. Barroso")
SET(CPACK_PACKAGE_VERSION "0.1.0")
SET(CPACK_PACKAGE_VERSION_MAJOR "0")
SET(CPACK_PACKAGE_VERSION_MINOR "1")
SET(CPACK_PACKAGE_VERSION_PATCH "0")
SET(CPACK_PACKAGE_DESCRIPTION_SUMMARY "Inferring Selection using Family Trios")
#SET(CPACK_RESOURCE_FILE_LICENSE "${CMAKE_SOURCE_DIR}/COPYING.txt")
#SET(CPACK_RESOURCE_FILE_AUTHORS "${CMAKE_SOURCE_DIR}/AUTHORS.txt")
#SET(CPACK_RESOURCE_FILE_INSTALL "${CMAKE_SOURCE_DIR}/INSTALL.txt")
SET(CPACK_SOURCE_GENERATOR "TGZ")
# /!\ This assumes that an external build is used
SET(CPACK_SOURCE_IGNORE_FILES 
       "/build/" 
       "/\\\\.git/" 
       "/\\\\.gitignore" 
       ${CPACK_SOURCE_IGNORE_FILES}
       )

SET(CPACK_SOURCE_PACKAGE_FILE_NAME "${CMAKE_PROJECT_NAME}-${CPACK_PACKAGE_VERSION_MAJOR}.${CPACK_PACKAGE_VERSION_MINOR}.${CPACK_PACKAGE_VERSION_PATCH}")
SET(CPACK_DEBSOURCE_PACKAGE_FILE_NAME "${CMAKE_PROJECT_NAME}_${CPACK_PACKAGE_VERSION_MAJOR}.${CPACK_PACKAGE_VERSION_MINOR}.${CPACK_PACKAGE_VERSION_PATCH}.orig")
INCLUDE(CPack)

#This adds the 'dist' target
ADD_CUSTOM_TARGET(dist COMMAND ${CMAKE_MAKE_PROGRAM} package_source)

IF(NOT NO_DEP_CHECK)
IF (UNIX)

ENDIF(UNIX)

ENDIF(NOT NO_DEP_CHECK)
