# Supplementary material for: Inferring the mode and strength of ongoing selection
Source: Genome Res. 2023 Apr;33(4):632–43. doi: 10.1101/gr.276386.121 (PMC10234300; doi:10.1101/gr.276386.121)
Supplement: Supplemental Material [file supp_gr.276386.121_Supplemental_Code.zip › TIDES-master/README.md]

# TIDES
Trio-based inference of dominance and selection


TIDES is a statistical model for inferring dominance and the strength of natural selection from trio sequence data. In a nutshell, TIDES is a fast simulator of meiosis and natural selection. Model critique and parameter inference are performed via approximate Bayesian computation in a step following up the simulations, using dedicated R packages (see below).

The INSTALL.txt file provides instructions on how to compile TIDES.
The 'doc/' directory contains a (hopefully useful) README file with practical considerations, an annotated options file discribing supported options, as well as one running example.
The 'tools/r_scripts' directory includes R scripts for analyzing and plotting results, as well as for reproducing the simulation results from the original article.
This project uses C++ code modified after the Bio++ Core libraries (https://github.com/BioPP/bpp-core)

To cite TIDES, use doi: 10.1101/gr.276386.121
