# Supplementary material for: Inferring the mode and strength of ongoing selection
Source: Genome Res. 2023 Apr;33(4):632–43. doi: 10.1101/gr.276386.121 (PMC10234300; doi:10.1101/gr.276386.121)
Supplement: Supplemental Material [file supp_gr.276386.121_Supplemental_Code.zip › TIDES-master/doc/opt.bpp]

# boolean, whether to simulate 'observed kids' from parental genomes
sim_kids = # if true, children_file and trio_ids_file are obsolete
sim_s = # selection coefficient when simulating kids
sim_h = # dominance coefficient when simulating kids
kids_per_couple = # number of engineered kids per couple
downsample = # choose n kids at random (n < total number of kids)

##################################################################

# the type of file compression used in the VCFs [OPTIONS]
seq_compression = ['zip', 'bzip2', 'gzip' OR 'none']

# the (relative) paths to VCF files, e.g.:
mothers_file = mothers.vcf.gz
fathers_file = fathers.vcf.gz
children_file = children.vcf.gz

# the (relative) path to a tab-separated file indicating
# the 'relatedness' among indv. IDs (reported as in the VCF header):
## there must be a HEADER, eg.: child_id	mother_id	father_id
trio_ids_file = trio_ids.txt

# the (relative) path to (sex-specific) recombination maps:
female_rmap_path = frmap.bedgraph
male_rmap_path = mrmap.bedgraph

mu = 6.410323e-09 # de novo mutation rate per nucleotide
seq_len = 66886433 # total seq. length (number of sites for mu)

# range of uniform priors in the pilot run
# comma-separated values within parenthesis:
s_interval = # DEFAULT = (1.0,6.0) log-uniform in powers of 10 (1e-x)
h_interval = # DEFAULT = (0.0,0.6)

num_threads = # integer, DEFAULT = use all available cores
num_pilot = # integer, size of pilot run to improve prior dist, DEFAULT = 3000000
num_sims = # integer, number of simulations, DEFAULT = 18000000
num_meiosis = # integer, DEFAULT = 150
num_accepted = # integer, number of accepted pilot simulations
