# Supplementary material for: Inferring the mode and strength of ongoing selection
Source: Genome Res. 2023 Apr;33(4):632–43. doi: 10.1101/gr.276386.121 (PMC10234300; doi:10.1101/gr.276386.121)
Supplement: Supplemental Material [file supp_gr.276386.121_Supplemental_Code.zip › TIDES-master/doc/example/chr_limits.txt]

chr.list	ends.list
chr1	7037074
chr2	12051574
chr3	16157356
chr4	19081913
chr5	22475318
chr6	26080557
chr7	29362288
chr8	31818348
chr9	34532685
chr10	37340955
chr11	41146138
chr12	44999348
chr13	46382077
chr14	48677412
chr15	51169649
chr16	53832431
chr17	57512150
chr18	58820629
chr19	62780395
chr20	64478396
chr21	65195097
chr22	66584843
