# Supplementary material for: Inferring the mode and strength of ongoing selection
Source: Genome Res. 2023 Apr;33(4):632–43. doi: 10.1101/gr.276386.121 (PMC10234300; doi:10.1101/gr.276386.121)
Supplement: Supplemental Material [file supp_gr.276386.121_Supplemental_Code.zip › TIDES-master/doc/example/frmap_exome.bedgraph]

chr1	0	1	0
chr1	1	1054	0
chr1	1054	1055	0
chr1	1055	2049	0
chr1	2049	2050	0
chr1	2050	3044	0
chr1	3044	3045	0
chr1	3045	3114	0
chr1	3114	3115	0
chr1	3115	3206	0
chr1	3206	3207	0
chr1	3207	3388	0
chr1	3388	3389	0
chr1	3389	3439	0
chr1	3439	3440	0
chr1	3440	3564	0
chr1	3564	3565	0
chr1	3565	3654	0
chr1	3654	3655	0
chr1	3655	3840	0
chr1	3840	3841	0
chr1	3841	4003	0
chr1	4003	4004	0
chr1	4004	4119	0
chr1	4119	4120	0
chr1	4120	4198	0
chr1	4198	4199	0
chr1	4199	4698	0
chr1	4698	4699	0
chr1	4699	4823	0
chr1	4823	4824	0
chr1	4824	4934	0
chr1	4934	4935	0
chr1	4935	5601	0
chr1	5601	5602	0
chr1	5602	5691	0
chr1	5691	5692	0
chr1	5692	5827	0
chr1	5827	5828	0
chr1	5828	5941	0
chr1	5941	5942	0
chr1	5942	6085	0
chr1	6085	6086	0
chr1	6086	6187	0
chr1	6187	6188	0
chr1	6188	6301	0
chr1	6301	6302	0
chr1	6302	6413	0
chr1	6413	6414	0
chr1	6414	6553	0
chr1	6553	6554	0
chr1	6554	6742	0
chr1	6742	6743	0
chr1	6743	6856	0
chr1	6856	6857	0
chr1	6857	6967	0
chr1	6967	6968	0
chr1	6968	7046	0
chr1	7046	7047	0
chr1	7047	7137	0
chr1	7137	7138	0
chr1	7138	7258	0
chr1	7258	7259	0
chr1	7259	7390	0
chr1	7390	7391	0
chr1	7391	7565	0
chr1	7565	7566	0
chr1	7566	7718	0
chr1	7718	7719	0
chr1	7719	7760	0
chr1	7760	7761	0
chr1	7761	7977	0
chr1	7977	7978	0
chr1	7978	8237	0
chr1	8237	8238	0
chr1	8238	8359	0
chr1	8359	8360	0
chr1	8360	8581	0
chr1	8581	8582	0
chr1	8582	8698	0
chr1	8698	8699	0
chr1	8699	8912	0
chr1	8912	8913	0
chr1	8913	9057	0
chr1	9057	9058	0
chr1	9058	9225	0
chr1	9225	9226	0
chr1	9226	9314	0
chr1	9314	9315	0
chr1	9315	9388	0
chr1	9388	9389	0
chr1	9389	9570	0
chr1	9570	9571	0
chr1	9571	10327	0
chr1	10327	10328	0
chr1	10328	10460	0
chr1	10460	10461	0
chr1	10461	10560	0
chr1	10560	10561	0
chr1	10561	10707	0
chr1	10707	10708	0
chr1	10708	10788	0
chr1	10788	10789	0
chr1	10789	10861	0
chr1	10861	10862	0
chr1	10862	10989	0
chr1	10989	10990	0
chr1	10990	11121	0
chr1	11121	11122	0
chr1	11122	11202	0
chr1	11202	11203	0
chr1	11203	11278	0
chr1	11278	11279	0
chr1	11279	11415	0
chr1	11415	11416	0
chr1	11416	11565	0
chr1	11565	11566	0
chr1	11566	11706	0
chr1	11706	11707	0
chr1	11707	11847	0
chr1	11847	11848	0
chr1	11848	12066	0
chr1	12066	12067	0
chr1	12067	12115	0
chr1	12115	12116	0
chr1	12116	12682	0
chr1	12682	12683	0
chr1	12683	13747	0
chr1	13747	13748	0
chr1	13748	13873	0
chr1	13873	13874	0
chr1	13874	16022	0
chr1	16022	16023	0
chr1	16023	16493	0
chr1	16493	16494	0
chr1	16494	16581	0
chr1	16581	16582	0
chr1	16582	16677	0
chr1	16677	16678	0
chr1	16678	16909	0
chr1	16909	16910	0
chr1	16910	16989	0
chr1	16989	16990	0
chr1	16990	17546	0
chr1	17546	17547	0
chr1	17547	17800	0
chr1	17800	17801	0
chr1	17801	18062	0
chr1	18062	18063	0
chr1	18063	18110	0
chr1	18110	18111	0
chr1	18111	18326	0
chr1	18326	18327	0
chr1	18327	18551	0
chr1	18551	18552	0
chr1	18552	18776	0
chr1	18776	18777	0
chr1	18777	18983	0
chr1	18983	18984	0
chr1	18984	19202	0
chr1	19202	19203	0
chr1	19203	19397	0
chr1	19397	19398	0
chr1	19398	19598	0
chr1	19598	19599	0
chr1	19599	19747	0
chr1	19747	19748	0
chr1	19748	19853	0
chr1	19853	19854	0
chr1	19854	19970	0
chr1	19970	19971	0
chr1	19971	20135	0
chr1	20135	20136	0
chr1	20136	20279	0
chr1	20279	20280	0
chr1	20280	20404	0
chr1	20404	20405	0
chr1	20405	20510	0
chr1	20510	20511	0
chr1	20511	20849	0
chr1	20849	20850	0
chr1	20850	20987	0
chr1	20987	20988	0
chr1	20988	21115	0
chr1	21115	21116	0
chr1	21116	21230	0
chr1	21230	21231	0
chr1	21231	21350	0
chr1	21350	21351	0
chr1	21351	21704	0
chr1	21704	21705	0
chr1	21705	21897	0
chr1	21897	21898	0
chr1	21898	22113	0
chr1	22113	22114	0
chr1	22114	22343	0
chr1	22343	22344	0
chr1	22344	22478	0
chr1	22478	22479	0
chr1	22479	22575	0
chr1	22575	22576	0
chr1	22576	22740	0
chr1	22740	22741	0
chr1	22741	22852	0
chr1	22852	22853	0
chr1	22853	22969	0
chr1	22969	22970	0
chr1	22970	23162	0
chr1	23162	23163	0
chr1	23163	23250	0
chr1	23250	23251	0
chr1	23251	23475	0
chr1	23475	23476	0
chr1	23476	23579	0
chr1	23579	23580	0
chr1	23580	24872	0
chr1	24872	24873	0
chr1	24873	26481	0
chr1	26481	26482	0
chr1	26482	26772	0
chr1	26772	26773	0
chr1	26773	27942	0
chr1	27942	27943	0
chr1	27943	28411	0
chr1	28411	28412	0
chr1	28412	28437	0
chr1	28437	28438	0
chr1	28438	28572	0
chr1	28572	28573	0
chr1	28573	28638	0
chr1	28638	28639	0
chr1	28639	28734	0
chr1	28734	28735	0
chr1	28735	28810	0
chr1	28810	28811	0
chr1	28811	28918	0
chr1	28918	28919	0
chr1	28919	29621	0
chr1	29621	29622	0
chr1	29622	29793	0
chr1	29793	29794	0
chr1	29794	29847	0
chr1	29847	29848	0
chr1	29848	29886	0
chr1	29886	29887	0
chr1	29887	29933	0
chr1	29933	29934	0
chr1	29934	29989	0
chr1	29989	29990	0
chr1	29990	30055	0
chr1	30055	30056	0
chr1	30056	30200	0
chr1	30200	30201	0
chr1	30201	30281	0
chr1	30281	30282	0
chr1	30282	30588	0
chr1	30588	30589	0
chr1	30589	30707	0
chr1	30707	30708	0
chr1	30708	30837	0
chr1	30837	30838	0
chr1	30838	30912	0
chr1	30912	30913	0
chr1	30913	30998	0
chr1	30998	30999	0
chr1	30999	31170	0
chr1	31170	31171	0
chr1	31171	31342	0
chr1	31342	31343	0
chr1	31343	31483	0
chr1	31483	31484	0
chr1	31484	31600	0
chr1	31600	31601	0
chr1	31601	31694	0
chr1	31694	31695	0
chr1	31695	32193	0
chr1	32193	32194	0
chr1	32194	32654	0
chr1	32654	32655	0
chr1	32655	32857	0
chr1	32857	32858	0
chr1	32858	32945	0
chr1	32945	32946	0
chr1	32946	33068	0
chr1	33068	33069	0
chr1	33069	33255	0
chr1	33255	33256	0
chr1	33256	33541	0
chr1	33541	33542	0
chr1	33542	33670	0
chr1	33670	33671	0
chr1	33671	33867	0
chr1	33867	33868	0
chr1	33868	33934	0
chr1	33934	33935	0
chr1	33935	34036	0
chr1	34036	34037	0
chr1	34037	34159	0
chr1	34159	34160	0
chr1	34160	34330	0
chr1	34330	34331	0
chr1	34331	35226	0
chr1	35226	35227	0
chr1	35227	35402	0
chr1	35402	35403	0
chr1	35403	35561	0
chr1	35561	35562	0
chr1	35562	35675	0
chr1	35675	35676	0
chr1	35676	35812	0
chr1	35812	35813	0
chr1	35813	36291	0
chr1	36291	36292	0
chr1	36292	36467	0
chr1	36467	36468	0
chr1	36468	39272	0
chr1	39272	39273	0
chr1	39273	39466	0
chr1	39466	39467	0
chr1	39467	39545	0
chr1	39545	39546	0
chr1	39546	39636	0
chr1	39636	39637	0
chr1	39637	39745	0
chr1	39745	39746	0
chr1	39746	39897	0
chr1	39897	39898	0
chr1	39898	39982	0
chr1	39982	39983	0
chr1	39983	40099	0
chr1	40099	40100	0
chr1	40100	40308	0
chr1	40308	40309	0
chr1	40309	41884	0
chr1	41884	41885	0
chr1	41885	41965	0
chr1	41965	41966	0
chr1	41966	42104	0
chr1	42104	42105	0
chr1	42105	42207	0
chr1	42207	42208	0
chr1	42208	42248	0
chr1	42248	42249	0
chr1	42249	42296	0
chr1	42296	42297	0
chr1	42297	42556	0
chr1	42556	42557	0
chr1	42557	42784	0
chr1	42784	42785	0
chr1	42785	43015	0
chr1	43015	43016	0
chr1	43016	43087	0
chr1	43087	43088	0
chr1	43088	43287	0
chr1	43287	43288	0
chr1	43288	43361	0
chr1	43361	43362	0
chr1	43362	43474	0
chr1	43474	43475	0
chr1	43475	43568	0
chr1	43568	43569	0
chr1	43569	43921	0
chr1	43921	43922	0
chr1	43922	44129	0
chr1	44129	44130	0
chr1	44130	44320	0
chr1	44320	44321	0
chr1	44321	44409	0
chr1	44409	44410	0
chr1	44410	44573	0
chr1	44573	44574	0
chr1	44574	44672	0
chr1	44672	44673	0
chr1	44673	44790	0
chr1	44790	44791	0
chr1	44791	44869	0
chr1	44869	44870	0
chr1	44870	44927	0
chr1	44927	44928	0
chr1	44928	44986	0
chr1	44986	44987	0
chr1	44987	45062	0
chr1	45062	45063	0
chr1	45063	45834	0
chr1	45834	45835	0
chr1	45835	47152	0
chr1	47152	47153	0
chr1	47153	47263	0
chr1	47263	47264	0
chr1	47264	47373	0
chr1	47373	47374	0
chr1	47374	47600	0
chr1	47600	47601	0
chr1	47601	47699	0
chr1	47699	47700	0
chr1	47700	47807	0
chr1	47807	47808	0
chr1	47808	48010	0
chr1	48010	48011	0
chr1	48011	48105	0
chr1	48105	48106	0
chr1	48106	48175	0
chr1	48175	48176	0
chr1	48176	48384	0
chr1	48384	48385	0
chr1	48385	48496	0
chr1	48496	48497	0
chr1	48497	48597	0
chr1	48597	48598	0
chr1	48598	48649	0
chr1	48649	48650	0
chr1	48650	48762	0
chr1	48762	48763	0
chr1	48763	48774	0
chr1	48774	48775	0
chr1	48775	48849	0
chr1	48849	48850	0
chr1	48850	48945	0
chr1	48945	48946	0
chr1	48946	48990	0
chr1	48990	48991	0
chr1	48991	49174	0
chr1	49174	49175	0
chr1	49175	49233	0
chr1	49233	49234	0
chr1	49234	49287	0
chr1	49287	49288	0
chr1	49288	49407	0
chr1	49407	49408	0
chr1	49408	49465	0
chr1	49465	49466	0
chr1	49466	49627	0
chr1	49627	49628	0
chr1	49628	49751	0
chr1	49751	49752	0
chr1	49752	49809	0
chr1	49809	49810	0
chr1	49810	49997	0
chr1	49997	49998	0
chr1	49998	50147	0
chr1	50147	50148	0
chr1	50148	50318	0
chr1	50318	50319	0
chr1	50319	50373	0
chr1	50373	50374	0
chr1	50374	50536	0
chr1	50536	50537	0
chr1	50537	50884	0
chr1	50884	50885	0
chr1	50885	51014	0
chr1	51014	51015	0
chr1	51015	51157	0
chr1	51157	51158	0
chr1	51158	51219	0
chr1	51219	51220	0
chr1	51220	51327	0
chr1	51327	51328	0
chr1	51328	51490	0
chr1	51490	51491	0
chr1	51491	51580	0
chr1	51580	51581	0
chr1	51581	51664	0
chr1	51664	51665	0
chr1	51665	51854	0
chr1	51854	51855	0
chr1	51855	51919	0
chr1	51919	51920	0
chr1	51920	52058	0
chr1	52058	52059	0
chr1	52059	52093	0
chr1	52093	52094	0
chr1	52094	52188	0
chr1	52188	52189	0
chr1	52189	52417	0
chr1	52417	52418	0
chr1	52418	52491	0
chr1	52491	52492	0
chr1	52492	52589	0
chr1	52589	52590	0
chr1	52590	52666	0
chr1	52666	52667	0
chr1	52667	53062	0
chr1	53062	53063	0
chr1	53063	53169	0
chr1	53169	53170	0
chr1	53170	53470	0
chr1	53470	53471	0
chr1	53471	53667	0
chr1	53667	53668	0
chr1	53668	55323	0
chr1	55323	55324	0
chr1	55324	55580	0
chr1	55580	55581	0
chr1	55581	55881	0
chr1	55881	55882	0
chr1	55882	56664	0
chr1	56664	56665	0
chr1	56665	56868	0
chr1	56868	56869	0
chr1	56869	56989	0
chr1	56989	56990	0
chr1	56990	58798	0
chr1	58798	58799	0
chr1	58799	59005	0
chr1	59005	59006	0
chr1	59006	59173	0
chr1	59173	59174	0
chr1	59174	59305	0
chr1	59305	59306	0
chr1	59306	59458	0
chr1	59458	59459	0
chr1	59459	59526	0
chr1	59526	59527	0
chr1	59527	59603	0
chr1	59603	59604	0
chr1	59604	59743	0
chr1	59743	59744	0
chr1	59744	59813	0
chr1	59813	59814	0
chr1	59814	59907	0
chr1	59907	59908	0
chr1	59908	60046	0
chr1	60046	60047	0
chr1	60047	60150	0
chr1	60150	60151	0
chr1	60151	60272	0
chr1	60272	60273	0
chr1	60273	60342	0
chr1	60342	60343	0
chr1	60343	60559	0
chr1	60559	60560	0
chr1	60560	61500	0
chr1	61500	61501	0
chr1	61501	61581	0
chr1	61581	61582	0
chr1	61582	61658	0
chr1	61658	61659	0
chr1	61659	61698	0
chr1	61698	61699	0
chr1	61699	61854	0
chr1	61854	61855	0
chr1	61855	62325	0
chr1	62325	62326	0
chr1	62326	62427	0
chr1	62427	62428	0
chr1	62428	62730	0
chr1	62730	62731	0
chr1	62731	62754	0
chr1	62754	62755	0
chr1	62755	63093	0
chr1	63093	63094	0
chr1	63094	63629	0
chr1	63629	63630	0
chr1	63630	63802	0
chr1	63802	63803	0
chr1	63803	64248	0
chr1	64248	64249	0
chr1	64249	64334	0
chr1	64334	64335	0
chr1	64335	64511	0
chr1	64511	64512	0
chr1	64512	66383	0
chr1	66383	66384	0
chr1	66384	66476	0
chr1	66476	66477	0
chr1	66477	66588	0
chr1	66588	66589	0
chr1	66589	66730	0
chr1	66730	66731	0
chr1	66731	66835	0
chr1	66835	66836	0
chr1	66836	66935	0
chr1	66935	66936	0
chr1	66936	67451	0
chr1	67451	67452	0
chr1	67452	67516	0
chr1	67516	67517	0
chr1	67517	67637	0
chr1	67637	67638	0
chr1	67638	67747	0
chr1	67747	67748	0
chr1	67748	67822	0
chr1	67822	67823	0
chr1	67823	68121	0
chr1	68121	68122	0
chr1	68122	68469	0
chr1	68469	68470	0
chr1	68470	68547	0
chr1	68547	68548	0
chr1	68548	68658	0
chr1	68658	68659	0
chr1	68659	68821	0
chr1	68821	68822	0
chr1	68822	69951	0
chr1	69951	69952	0
chr1	69952	70492	0
chr1	70492	70493	0
chr1	70493	70701	0
chr1	70701	70702	0
chr1	70702	71013	0
chr1	71013	71014	0
chr1	71014	71271	0
chr1	71271	71272	0
chr1	71272	71505	0
chr1	71505	71506	1.10494481675438e-07
chr1	71506	71804	2.58523873783977e-10
chr1	71804	71805	2.85410269973418e-07
chr1	71805	72362	2.58523873783977e-10
chr1	72362	72363	4.12345401101799e-07
chr1	72363	74047	2.58523873783977e-10
chr1	74047	74048	2.30654463945212e-06
chr1	74048	75117	2.58523873783977e-10
chr1	75117	75118	3.32461585039745e-07
chr1	75118	75194	2.58523873783977e-10
chr1	75194	75195	6.23042485381475e-08
chr1	75195	75264	2.58523873783977e-10
chr1	75264	75265	4.93521822464427e-07
chr1	75265	75420	2.58523873783977e-10
chr1	75420	75421	2.47665805197528e-07
chr1	75421	75480	2.58523873783977e-10
chr1	75480	75481	6.98014397948477e-08
chr1	75481	75606	2.58523873783977e-10
chr1	75606	75607	7.93668215037791e-08
chr1	75607	75731	2.58523873783977e-10
chr1	75731	75732	2.01131529653509e-07
chr1	75732	75783	2.58523873783977e-10
chr1	75783	75784	5.11618475085296e-07
chr1	75784	75854	2.58523873783977e-10
chr1	75854	75855	3.92180555530697e-07
chr1	75855	76022	2.58523873783977e-10
chr1	76022	76023	4.34578435015709e-07
chr1	76023	76131	2.58523873783977e-10
chr1	76131	76132	1.46686228125192e-06
chr1	76132	77911	2.58523873783977e-10
chr1	77911	77912	4.13638019391982e-07
chr1	77912	78236	2.58523873783977e-10
chr1	78236	78237	1.33992741785383e-06
chr1	78237	78313	2.58523873783977e-10
chr1	78313	78314	3.34012727254418e-07
chr1	78314	78415	2.58523873783977e-10
chr1	78415	78416	7.80742023809289e-08
chr1	78416	78475	2.58523873783977e-10
chr1	78475	78476	4.54226231572097e-07
chr1	78476	78545	2.58523873783977e-10
chr1	78545	78546	3.10228546629432e-07
chr1	78546	78711	2.58523873783977e-10
chr1	78711	78712	6.20457247246797e-08
chr1	78712	78781	2.58523873783977e-10
chr1	78781	78782	6.20456900746191e-07
chr1	78782	78937	2.58523873783977e-10
chr1	78937	78938	1.5744101145021e-07
chr1	78938	78994	2.58523873783977e-10
chr1	78994	78995	6.98014397948477e-08
chr1	78995	79120	2.58523873783977e-10
chr1	79120	79121	7.93668215037791e-08
chr1	79121	79245	2.58523873783977e-10
chr1	79245	79246	3.08418880656802e-07
chr1	79246	79297	2.58523873783977e-10
chr1	79297	79298	3.32978632444636e-07
chr1	79298	79368	2.58523873783977e-10
chr1	79368	79369	2.53611851241953e-07
chr1	79369	79536	2.58523873783977e-10
chr1	79536	79537	3.54177688288715e-08
chr1	79537	79645	2.58523873783977e-10
chr1	79645	79646	1.24401531026441e-06
chr1	79646	82009	2.58523873783977e-10
chr1	82009	82010	3.69997992388793e-06
chr1	82010	82321	2.58523873783977e-10
chr1	82321	82322	1.42188125717979e-08
chr1	82322	82482	2.58523873783977e-10
chr1	82482	82483	9.63510722373773e-07
chr1	82483	82559	4.74076725301546e-10
chr1	82559	82560	5.10580369483815e-07
chr1	82560	82805	4.74076725301546e-10
chr1	82805	82806	1.43171149713517e-07
chr1	82806	82865	4.74076725301546e-10
chr1	82865	82866	5.4234347646176e-07
chr1	82866	82935	4.74076725301546e-10
chr1	82935	82936	5.44713857519863e-07
chr1	82936	83101	4.74076725301546e-10
chr1	83101	83102	1.13778400478992e-07
chr1	83102	83171	4.74076725301546e-10
chr1	83171	83172	1.00741202052612e-06
chr1	83172	83327	4.74076725301546e-10
chr1	83327	83328	2.89186717128409e-07
chr1	83328	83384	4.74076725301546e-10
chr1	83384	83385	1.28000698706998e-07
chr1	83385	83510	4.74076725301546e-10
chr1	83510	83511	1.45541532658999e-07
chr1	83511	83635	4.74076725301546e-10
chr1	83635	83636	3.98698364711958e-07
chr1	83636	83687	4.74076725301546e-10
chr1	83687	83688	5.53721305307509e-07
chr1	83688	83758	4.74076725301546e-10
chr1	83758	83759	5.50876848137705e-07
chr1	83759	83926	4.74076725301546e-10
chr1	83926	83927	6.4426985085797e-07
chr1	83927	84035	4.74076725301546e-10
chr1	84035	84036	1.68694777735734e-06
chr1	84036	84795	4.46124310188716e-11
chr1	84795	84796	6.58100224315561e-09
chr1	84796	85525	7.23186878190245e-11
chr1	85525	85526	5.7854964707893e-09
chr1	85526	85734	7.23186878190245e-11
chr1	85734	85735	1.65221395065362e-07
chr1	85735	85841	7.78722151219764e-14
chr1	85841	85842	3.87853082983725e-11
chr1	85842	85907	7.78722151219764e-14
chr1	85907	85908	4.90657514617965e-12
chr1	85908	85941	7.78722151219764e-14
chr1	85941	85942	9.48604528261399e-11
chr1	85942	86436	6.01029784717762e-14
chr1	86436	86437	4.58689752846908e-09
chr1	86437	86555	2.98096382759109e-12
chr1	86555	86556	2.60534926965761e-09
chr1	86556	86695	2.98096382759109e-12
chr1	86695	86696	4.76556878958867e-08
chr1	86696	86839	6.04157419632809e-66
chr1	86839	86840	1.36471751086951e-54
chr1	86840	87225	5.38151305419835e-58
chr1	87225	87226	8.22836989642362e-05
chr1	87226	89349	4.23145028060816e-12
chr1	89349	89350	3.49391484633088e-08
chr1	89350	89568	1.84642287604364e-12
chr1	89568	89569	4.98531216308606e-10
chr1	89569	89764	1.84642287604364e-12
chr1	89764	89765	7.49643236375164e-10
chr1	89765	89871	1.84642287604364e-12
chr1	89871	89872	1.25057477151636e-08
chr1	89872	90182	1.84642287604364e-12
chr1	90182	90183	1.34788069594549e-10
chr1	90183	90354	1.84642287604364e-12
chr1	90354	90355	1.56575730159147e-09
chr1	90355	90461	1.84642287604364e-12
chr1	90461	90462	1.62484248278361e-10
chr1	90462	90656	1.84642287604364e-12
chr1	90656	90657	1.82794779313156e-10
chr1	90657	90799	1.84642287604364e-12
chr1	90799	90800	2.14183781821475e-10
chr1	90800	90907	1.84642287604364e-12
chr1	90907	90908	1.83717985269283e-09
chr1	90908	91012	1.84642287604364e-12
chr1	91012	91013	1.49559364892582e-10
chr1	91013	91175	1.84642287604364e-12
chr1	91175	91176	1.34788069594549e-10
chr1	91176	91309	1.84642287604364e-12
chr1	91309	91310	1.60637836366107e-10
chr1	91310	91458	1.84642287604364e-12
chr1	91458	91459	4.1913550408168e-10
chr1	91459	91615	1.84642287604364e-12
chr1	91615	91616	3.4712543950377e-10
chr1	91616	91776	1.84642287604364e-12
chr1	91776	91777	1.69869895927377e-10
chr1	91777	91903	1.84642287604364e-12
chr1	91903	91904	1.62484248278361e-10
chr1	91904	92137	1.84642287604364e-12
chr1	92137	92138	7.55182472111926e-10
chr1	92138	92316	1.84642287604364e-12
chr1	92316	92317	1.32941657682295e-10
chr1	92317	92498	1.84642287604364e-12
chr1	92498	92499	1.31095245770041e-10
chr1	92499	92564	1.84642287604364e-12
chr1	92564	92565	1.0819973805809e-09
chr1	92565	92877	1.84642287604364e-12
chr1	92877	92878	1.4802905523581e-07
chr1	92878	93079	2.58619063830037e-10
chr1	93079	93080	1.05257950688831e-07
chr1	93080	93210	2.58619063830037e-10
chr1	93210	93211	1.70688583822631e-08
chr1	93211	93350	2.58619063830037e-10
chr1	93350	93351	1.70688583822631e-08
chr1	93351	93518	2.58619063830037e-10
chr1	93518	93519	1.01120046391845e-07
chr1	93519	93683	2.58619063830037e-10
chr1	93683	93684	1.93964299066707e-08
chr1	93684	93794	2.58619063830037e-10
chr1	93794	93795	2.61205254648011e-08
chr1	93795	93921	2.58619063830037e-10
chr1	93921	93922	3.12929065993117e-08
chr1	93922	94125	2.58619063830037e-10
chr1	94125	94126	1.47671467554122e-07
chr1	94126	94755	2.58619063830037e-10
chr1	94755	94756	2.04309061890839e-08
chr1	94756	94945	2.58619063830037e-10
chr1	94945	94946	5.30169066981223e-08
chr1	94946	95094	2.58619063830037e-10
chr1	95094	95095	5.14651924410359e-08
chr1	95095	95211	2.58619063830037e-10
chr1	95211	95212	2.5086049237899e-08
chr1	95212	95319	2.58619063830037e-10
chr1	95319	95320	1.93964299066707e-08
chr1	95320	95441	2.58619063830037e-10
chr1	95441	95442	5.2758287627519e-08
chr1	95442	95547	2.58619063830037e-10
chr1	95547	95548	6.38789063867051e-08
chr1	95548	95669	2.58619063830037e-10
chr1	95669	95670	1.59050703163466e-07
chr1	95670	95760	2.58619063830037e-10
chr1	95760	95761	4.35772944173962e-07
chr1	95761	95936	2.58619063830037e-10
chr1	95936	95937	1.53619704401642e-07
chr1	95937	96002	2.58619063830037e-10
chr1	96002	96003	1.41464611636e-07
chr1	96003	96161	2.58619063830037e-10
chr1	96161	96162	2.17240014865894e-08
chr1	96162	96257	2.58619063830037e-10
chr1	96257	96258	8.89649524049574e-08
chr1	96258	96419	2.58619063830037e-10
chr1	96419	96420	6.76547031175367e-07
chr1	96420	96556	2.58619063830037e-10
chr1	96556	96557	1.09525056468662e-06
chr1	96557	96695	2.58619063830037e-10
chr1	96695	96696	6.11670761929695e-07
chr1	96696	96823	1.36125002778904e-10
chr1	96823	96824	3.81285980122215e-07
chr1	96824	96939	1.36125002778904e-10
chr1	96939	96940	2.40941192275468e-07
chr1	96940	96986	1.36125002778904e-10
chr1	96986	96987	9.66487490039469e-09
chr1	96987	97110	1.36125002778904e-10
chr1	97110	97111	7.89360102837477e-08
chr1	97111	97209	9.90098645871029e-13
chr1	97209	97210	2.4395987452408e-09
chr1	97210	101751	9.90098645871029e-13
chr1	101751	101752	2.28316343608981e-09
chr1	101752	101897	9.90098645871029e-13
chr1	101897	101898	1.17821530309925e-09
chr1	101898	101970	9.90098645871029e-13
chr1	101970	101971	3.56434881609857e-10
chr1	101971	102024	9.90098645871029e-13
chr1	102024	102025	1.34257138739713e-09
chr1	102025	102145	9.90098645871029e-13
chr1	102145	102146	1.15713048864929e-06
chr1	102146	102273	9.90098645871029e-13
chr1	102273	102274	4.67325733666257e-10
chr1	102274	102409	9.90098645871029e-13
chr1	102409	102410	1.75247150124846e-10
chr1	102410	102878	9.90098645871029e-13
chr1	102878	102879	6.84417523211245e-07
chr1	102879	103296	7.54318880276563e-14
chr1	103296	103297	7.95133958675365e-11
chr1	103297	103576	7.54318880276563e-14
chr1	103576	103577	7.27917226495123e-10
chr1	103577	104197	7.54318880276563e-14
chr1	104197	104198	5.95973270733907e-12
chr1	104198	104387	7.54318880276563e-14
chr1	104387	104388	1.54651291772723e-11
chr1	104388	104536	7.54318880276563e-14
chr1	104536	104537	1.49370515956093e-11
chr1	104537	104653	7.54318880276563e-14
chr1	104653	104654	7.3176464887581e-12
chr1	104654	104761	7.54318880276563e-14
chr1	104761	104762	5.65797408924595e-12
chr1	104762	104883	7.54318880276563e-14
chr1	104883	104884	1.5389689522749e-11
chr1	104884	104989	7.54318880276563e-14
chr1	104989	104990	1.863359466725e-11
chr1	104990	105111	7.54318880276563e-14
chr1	105111	105112	4.63953875318168e-11
chr1	105112	105202	7.54318880276563e-14
chr1	105202	105203	1.26361421326493e-10
chr1	105203	105378	7.54318880276563e-14
chr1	105378	105379	4.4811154786828e-11
chr1	105379	105444	7.54318880276563e-14
chr1	105444	105445	4.12654910242338e-11
chr1	105445	105603	7.54318880276563e-14
chr1	105603	105604	6.33693097995547e-12
chr1	105604	105699	7.54318880276563e-14
chr1	105699	105700	2.59512411560081e-11
chr1	105700	105861	7.54318880276563e-14
chr1	105861	105862	1.97802774160039e-10
chr1	105862	105998	7.54318880276563e-14
chr1	105998	105999	2.97533997439814e-10
chr1	105999	106131	7.54318880276563e-14
chr1	106131	106132	2.148521360823e-10
chr1	106132	106259	7.54318880276563e-14
chr1	106259	106260	1.61365421025295e-10
chr1	106260	106375	7.54318880276563e-14
chr1	106375	106376	7.5062456250663e-11
chr1	106376	106499	7.54318880276563e-14
chr1	106499	106500	1.07501507695673e-10
chr1	106500	106599	7.54318880276563e-14
chr1	106599	106600	3.62864738256974e-11
chr1	106600	107182	7.54318880276563e-14
chr1	107182	107183	1.48012602174674e-10
chr1	107183	112320	7.54318880276563e-14
chr1	112320	112321	1.633268520429e-10
chr1	112321	112466	7.54318880276563e-14
chr1	112466	112467	2.62831756359105e-10
chr1	112467	112594	7.54318880276563e-14
chr1	112594	112595	3.56075169349879e-11
chr1	112595	112730	7.54318880276563e-14
chr1	112730	112731	1.33528188506205e-11
chr1	112731	113199	7.54318880276563e-14
chr1	113199	113200	3.42873229808305e-10
chr1	113200	113617	7.54318880276563e-14
chr1	113617	113618	7.95133958675365e-11
chr1	113618	113893	7.54318880276563e-14
chr1	113893	113894	3.94624832811274e-10
chr1	113894	115722	7.54318880276563e-14
chr1	115722	115723	3.80970255342561e-11
chr1	115723	115805	7.54318880276563e-14
chr1	115805	115806	3.01758618093118e-11
chr1	115806	115963	7.54318880276563e-14
chr1	115963	115964	5.58253443472267e-12
chr1	115964	116063	7.54318880276563e-14
chr1	116063	116064	1.19949050692014e-11
chr1	116064	116218	7.54318880276563e-14
chr1	116218	116219	5.08463271486903e-11
chr1	116219	116321	7.54318880276563e-14
chr1	116321	116322	5.88429305281579e-11
chr1	116322	116407	7.54318880276563e-14
chr1	116407	116408	1.19194654146781e-11
chr1	116408	116513	7.54318880276563e-14
chr1	116513	116514	3.74935082980699e-11
chr1	116514	116717	7.54318880276563e-14
chr1	116717	116718	4.75989989645598e-08
chr1	116718	116928	7.54318880276563e-14
chr1	116928	116929	3.95303789701984e-11
chr1	116929	117071	7.54318880276563e-14
chr1	117071	117072	3.68899910618836e-11
chr1	117072	117240	7.54318880276563e-14
chr1	117240	117241	1.54500412463676e-10
chr1	117241	117324	7.54318880276563e-14
chr1	117324	117325	2.40727937583785e-10
chr1	117325	117543	7.54318880276563e-14
chr1	117543	117544	6.82880307856237e-10
chr1	117544	117725	3.20185534142799e-38
chr1	117725	117726	8.7730836355127e-36
chr1	117726	117770	3.20185534142799e-38
chr1	117770	117771	3.56366499500936e-35
chr1	117771	117935	3.20185534142799e-38
chr1	117935	117936	6.02341555278052e-06
chr1	117936	119704	1.408181322951e-09
chr1	119704	119705	3.7598427943264e-07
chr1	119705	119820	1.408181322951e-09
chr1	119820	119821	2.2727995353522e-06
chr1	119821	120037	1.408181322951e-09
chr1	120037	120038	3.78124085542719e-07
chr1	120038	120239	9.94838022406492e-18
chr1	120239	120240	2.63333624530998e-14
chr1	120240	120306	9.94838022406492e-18
chr1	120306	120307	1.10486710768465e-13
chr1	120307	120469	9.94838022406492e-18
chr1	120469	120470	1.88223353839308e-14
chr1	120470	120533	9.94838022406492e-18
chr1	120533	120534	2.9789307742778e-07
chr1	120534	120640	8.04406302867643e-11
chr1	120640	120641	1.58709385411626e-07
chr1	120641	120679	8.04406302867643e-11
chr1	120679	120680	6.04913353241532e-07
chr1	120680	120782	8.04406302867643e-11
chr1	120782	120783	3.24351499880748e-07
chr1	120783	120831	6.06776550870025e-15
chr1	120831	120832	2.69281427933699e-07
chr1	120832	121129	1.91614775609237e-11
chr1	121129	121130	2.04128651872804e-05
chr1	121130	121329	6.16509295296285e-11
chr1	121329	121330	1.32642785644066e-10
chr1	121330	121380	4.98705359119696e-15
chr1	121380	121381	3.5171865420125e-12
chr1	121381	121555	4.98705359119696e-15
chr1	121555	121556	6.74460487459783e-13
chr1	121556	121700	4.98705359119696e-15
chr1	121700	121701	3.79696274421804e-13
chr1	121701	121801	4.98705359119696e-15
chr1	121801	121802	3.54716256367738e-13
chr1	121802	121949	4.98705359119696e-15
chr1	121949	121950	1.4738210651899e-12
chr1	121950	122521	4.98705359119696e-15
chr1	122521	122522	4.44644321362375e-13
chr1	122522	122700	4.98705359119696e-15
chr1	122700	122701	2.29816166097407e-12
chr1	122701	122742	4.98705359119696e-15
chr1	122742	122743	5.44564393578639e-13
chr1	122743	122786	4.98705359119696e-15
chr1	122786	122787	4.59632332194815e-13
chr1	122787	122884	4.98705359119696e-15
chr1	122884	122885	0.000114700092453235
chr1	122885	123031	5.16138008488033e-13
chr1	123031	123032	3.57886893570525e-06
chr1	123032	123144	1.90326920557963e-09
chr1	123144	123145	5.29108561131419e-07
chr1	123145	123212	1.90326920557963e-09
chr1	123212	123213	2.18875911506267e-07
chr1	123213	123433	1.90326920557963e-09
chr1	123433	123434	3.49629331930501e-06
chr1	123434	123516	1.90326920557963e-09
chr1	123516	123517	9.40214106959214e-07
chr1	123517	123654	1.90326920557963e-09
chr1	123654	123655	7.18248324593773e-07
chr1	123655	123810	1.35905793731257e-11
chr1	123810	123811	3.84613219051033e-09
chr1	123811	124022	1.35905793731257e-11
chr1	124022	124023	2.97633551138432e-09
chr1	124023	124798	1.35905793731257e-11
chr1	124798	124799	5.0776088175386e-05
chr1	124799	125089	3.90140204773426e-09
chr1	125089	125090	6.70876540354026e-06
chr1	125090	125211	1.08206498092142e-10
chr1	125211	125212	9.95499694900204e-08
chr1	125212	125301	1.08206498092142e-10
chr1	125301	125302	3.2094037399899e-07
chr1	125302	125352	8.22650480181465e-11
chr1	125352	125353	3.22326899815373e-06
chr1	125353	125820	7.09400358441166e-13
chr1	125820	125821	3.90157350871334e-11
chr1	125821	126110	7.09400358441166e-13
chr1	126110	126111	1.54745498416875e-05
chr1	126111	126196	2.46704264145035e-10
chr1	126196	126197	1.09800312092512e-06
chr1	126197	126328	1.5175980475924e-11
chr1	126328	126329	2.55563354922828e-08
chr1	126329	126410	1.5175980475924e-11
chr1	126410	126411	4.19160317566281e-08
chr1	126411	126463	1.5175980475924e-11
chr1	126463	126464	2.8288010267552e-08
chr1	126464	126652	1.5175980475924e-11
chr1	126652	126653	2.98989157876406e-08
chr1	126653	126750	3.58774729216924e-24
chr1	126750	126751	4.81619196500799e-20
chr1	126751	126837	3.58774729216924e-24
chr1	126837	126838	8.78639311852248e-21
chr1	126838	126973	3.58774729216924e-24
chr1	126973	126974	3.91064454846448e-22
chr1	126974	127061	3.58774729216924e-24
chr1	127061	127062	5.40673516929905e-21
chr1	127062	127181	3.58774729216924e-24
chr1	127181	127182	2.64058200703656e-21
chr1	127182	127261	3.58774729216924e-24
chr1	127261	127262	1.39563369665384e-21
chr1	127262	127351	3.58774729216924e-24
chr1	127351	127352	3.35262618634359e-20
chr1	127352	128404	4.17159172160844e-24
chr1	128404	128405	2.60861820217118e-06
chr1	128405	128638	5.26125757532218e-11
chr1	128638	128639	2.02874071042469e-07
chr1	128639	128910	5.26125757532218e-11
chr1	128910	128911	4.52468196243672e-09
chr1	128911	129046	5.26125757532218e-11
chr1	129046	129047	2.909475643742e-08
chr1	129047	129134	5.26125757532218e-11
chr1	129134	129135	1.7888122546883e-05
chr1	129135	130551	2.50429959033346e-09
chr1	130551	130552	0.000174104437838996
chr1	130552	130677	4.18259072982806e-09
chr1	130677	130678	5.95262546587705e-07
chr1	130678	130793	2.17673650606226e-09
chr1	130793	130794	9.53409685866546e-07
chr1	130794	131056	2.17673650606226e-09
chr1	131056	131057	4.11403032640756e-07
chr1	131057	131349	2.17673650606226e-09
chr1	131349	131350	3.95174918277341e-06
chr1	131350	131580	3.53655912164762e-09
chr1	131580	131581	1.14938039086354e-06
chr1	131581	135217	1.31320109170941e-08
chr1	135217	135218	2.56057167126733e-05
chr1	135218	135544	1.52567426246356e-08
chr1	135544	135545	0.000257669820587947
chr1	135545	135591	9.39564589784997e-09
chr1	135591	135592	6.13386865161991e-05
chr1	135592	135671	4.22485145298119e-12
chr1	135671	135672	7.05548730550731e-10
chr1	135672	135805	4.22485145298119e-12
chr1	135805	135806	0.000191586222595519
chr1	135806	136095	1.77582277147158e-35
chr1	136095	136096	3.49126756871312e-32
chr1	136096	136262	1.77582277147158e-35
chr1	136262	136263	1.17437037824917e-22
chr1	136263	136386	1.5371866961247e-25
chr1	136386	136387	0.000290940199247913
chr1	136387	136497	4.6016446606826e-10
chr1	136497	136498	8.59586476664731e-07
chr1	136498	136594	4.6016446606826e-10
chr1	136594	136595	1.52297551342384e-06
chr1	136595	136682	2.57606388403169e-10
chr1	136682	136683	1.90628685392547e-07
chr1	136683	136773	2.57606388403169e-10
chr1	136773	136774	3.91561545409758e-07
chr1	136774	136884	2.57606388403169e-10
chr1	136884	136885	1.82385284319686e-07
chr1	136885	136983	2.57606388403169e-10
chr1	136983	136984	4.20239851195436e-07
chr1	136984	137055	2.90127906503858e-10
chr1	137055	137056	1.17869016533767e-05
chr1	137056	137305	1.61384223612549e-08
chr1	137305	137306	2.13026724998899e-06
chr1	137306	137423	1.61384223612549e-08
chr1	137423	137424	4.23420048870082e-05
chr1	137424	139290	1.40733497690689e-08
chr1	139290	139291	1.17272114894638e-39
chr1	139291	139395	1.23560345643505e-42
chr1	139395	139396	9.21196924730505e-34
chr1	139396	139495	5.85826498785352e-37
chr1	139495	139496	7.85593334871157e-34
chr1	139496	139574	5.85826498785352e-37
chr1	139574	139575	7.43999653457397e-34
chr1	139575	139710	5.85826498785352e-37
chr1	139710	139711	4.04806110660678e-34
chr1	139711	142112	4.24993971797009e-27
chr1	142112	142113	5.23409871576349e-23
chr1	142113	142248	6.80701410150729e-26
chr1	142248	142249	6.73894396049222e-24
chr1	142249	142424	6.80701410150729e-26
chr1	142424	142425	8.22380830867164e-06
chr1	142425	142831	1.17715172656781e-08
chr1	142831	142832	9.67980375582433e-06
chr1	142832	142912	5.92765193247431e-10
chr1	142912	142913	1.54889709882977e-05
chr1	142913	143086	1.11507617280716e-08
chr1	143086	143087	0.00120491192157535
chr1	143087	143510	1.91081637470537e-08
chr1	143510	143511	1.36369544461723e-05
chr1	143511	143657	1.89149357760203e-13
chr1	143657	143658	2.09930406391834e-10
chr1	143658	143901	1.89149357760203e-13
chr1	143901	143902	6.99817537253011e-10
chr1	143902	144031	4.41349012370811e-12
chr1	144031	144032	1.82452829511348e-08
chr1	144032	144202	4.41349012370811e-12
chr1	144202	144203	1.00936048408329e-08
chr1	144203	144296	4.41349012370811e-12
chr1	144296	144297	7.54703299854498e-10
chr1	144297	144500	5.43090179022653e-12
chr1	144500	144501	3.42358774108042e-08
chr1	144501	144621	1.7941484510846e-10
chr1	144621	144622	2.71979502641795e-06
chr1	144622	144793	1.02605393085316e-08
chr1	144793	144794	3.12506653938893e-05
chr1	144794	144901	9.59436946759992e-08
chr1	144901	144902	6.73542010986572e-05
chr1	144902	145045	1.24256377747899e-10
chr1	145045	145046	1.8646084049001e-07
chr1	145046	145138	1.18200575836272e-26
chr1	145138	145139	6.35919097999143e-24
chr1	145139	145221	1.18200575836272e-26
chr1	145221	145222	1.89598337030361e-12
chr1	145222	145319	3.39440518746288e-15
chr1	145319	145320	4.13113987463021e-13
chr1	145320	145502	3.39440518746288e-15
chr1	145502	145503	1.6592283103023e-12
chr1	145503	145610	3.39440518746288e-15
chr1	145610	145611	9.14559810383242e-07
chr1	145611	145735	1.40428884124034e-09
chr1	145735	145736	1.33407423330567e-07
chr1	145736	145820	1.40428884124034e-09
chr1	145820	145821	3.56689241642894e-07
chr1	145821	145967	1.40428884124034e-09
chr1	145967	145968	5.74353811344519e-07
chr1	145968	146047	1.40428884124034e-09
chr1	146047	146048	3.35623909630822e-06
chr1	146048	146345	1.40428884124034e-09
chr1	146345	146346	1.2617745203114e-06
chr1	146346	147956	3.39440518746288e-15
chr1	147956	147957	1.03077546498298e-11
chr1	147957	148961	1.47633707622964e-14
chr1	148961	148962	1.78773662540266e-12
chr1	148962	149127	1.8815325124664e-14
chr1	149127	149128	1.84419146620485e-12
chr1	149128	149280	1.8815325124664e-14
chr1	149280	149281	0.000218228930525088
chr1	149281	149648	1.08548047324056e-11
chr1	149648	149649	1.07571235807846e-08
chr1	149649	149757	1.08548047324056e-11
chr1	149757	149758	5.50339218641227e-09
chr1	149758	149883	1.08548047324056e-11
chr1	149883	149884	1.46865672401297e-08
chr1	149884	150039	1.08548047324056e-11
chr1	150039	150040	6.99050212160657e-09
chr1	150040	150130	1.08548047324056e-11
chr1	150130	150131	1.03880598012474e-08
chr1	150131	150273	1.08548047324056e-11
chr1	150273	150274	1.13758481523618e-08
chr1	150274	150305	1.08548047324056e-11
chr1	150305	150306	2.71370426130346e-09
chr1	150306	150987	1.08548047324056e-11
chr1	150987	150988	7.92320848400641e-05
chr1	150988	151438	6.48098280788581e-09
chr1	151438	151439	3.02012888592218e-06
chr1	151439	151515	6.48098280788581e-09
chr1	151515	151516	1.92484820077388e-06
chr1	151516	151611	6.48098280788581e-09
chr1	151611	151612	4.05707880285489e-06
chr1	151612	151677	6.48098280788581e-09
chr1	151677	151678	7.19388578596103e-07
chr1	151678	151811	6.48098280788581e-09
chr1	151811	151812	3.59910557989895e-06
chr1	151812	151931	1.72162917801927e-11
chr1	151931	151932	7.74732772379494e-09
chr1	151932	151990	1.72162917801927e-11
chr1	151990	151991	5.93961790862352e-09
chr1	151991	152094	1.72162917801927e-11
chr1	152094	152095	6.559404130968e-09
chr1	152095	152178	3.3068454134348e-10
chr1	152178	152179	2.56807725196317e-07
chr1	152179	152277	3.96308336704004e-10
chr1	152277	152278	1.79131328381654e-07
chr1	152278	152406	3.96308336704004e-10
chr1	152406	152407	6.00803051642451e-07
chr1	152407	152500	3.96308336704004e-10
chr1	152500	152501	1.39500509033219e-07
chr1	152501	152637	3.96308336704004e-10
chr1	152637	152638	2.01799789134594e-06
chr1	152638	152727	3.96308336704004e-10
chr1	152727	152728	6.57828210792744e-08
chr1	152728	152862	3.05602416442519e-10
chr1	152862	152863	3.89642949405467e-07
chr1	152863	152928	3.05602416442519e-10
chr1	152928	152929	7.60369596175536e-08
chr1	152929	153047	8.38065247396131e-11
chr1	153047	153048	5.07867469190515e-08
chr1	153048	153143	8.38065247396131e-11
chr1	153143	153144	1.90073145056591e-07
chr1	153144	153224	8.38065247396131e-11
chr1	153224	153225	2.08678223589942e-08
chr1	153225	153386	8.38065247396131e-11
chr1	153386	153387	1.21351822313098e-07
chr1	153387	153446	8.38065247396131e-11
chr1	153446	153447	6.57881117360759e-08
chr1	153447	153524	8.38065247396131e-11
chr1	153524	153525	5.25765709913362e-07
chr1	153525	153715	3.64780124999107e-17
chr1	153715	153716	2.20923722649147e-08
chr1	153716	153866	9.31780257764352e-12
chr1	153866	153867	7.78038267701398e-08
chr1	153867	154394	9.31780257764352e-12
chr1	154394	154395	2.17150090187079e-06
chr1	154395	154609	3.08648019097568e-09
chr1	154609	154610	2.50930209955147e-06
chr1	154610	154880	3.08648019097568e-09
chr1	154880	154881	1.4686700351707e-05
chr1	154881	155047	2.20613261326303e-11
chr1	155047	155048	4.50492802506197e-08
chr1	155048	155252	2.20613261326303e-11
chr1	155252	155253	3.21213285414679e-08
chr1	155253	155478	2.20613261326303e-11
chr1	155478	155479	3.96001266222967e-08
chr1	155479	155641	2.20613261326303e-11
chr1	155641	155642	0.00140606615338279
chr1	155642	157078	5.22542688197352e-09
chr1	157078	157079	0.000211551349636852
chr1	157079	157178	3.46039933476812e-11
chr1	157178	157179	0.00259129312799178
chr1	157179	157528	7.16334185955845e-12
chr1	157528	157529	0.00253268670166146
chr1	157529	157579	7.79218461681735e-14
chr1	157579	157580	0.00463763295718311
chr1	157580	157714	5.64175458073544e-08
chr1	157714	157715	4.12446296906843e-05
chr1	157715	157817	4.64218341654736e-09
chr1	157817	157818	1.69614828457454e-05
chr1	157818	158025	7.86678919910876e-11
chr1	158025	158026	0.000111734652659845
chr1	158026	158173	1.18115047398709e-07
chr1	158173	158174	3.41771626136134e-05
chr1	158174	158327	2.30492582680672e-10
chr1	158327	158328	3.15584241057376e-05
chr1	158328	159744	2.19784407473726e-09
chr1	159744	159745	3.517039349199e-07
chr1	159745	159832	4.63740708010721e-10
chr1	159832	159833	0.000454588014712265
chr1	159833	160002	2.17095143151948e-08
chr1	160002	160003	5.79614687457042e-06
chr1	160003	160080	2.19882639427471e-09
chr1	160080	160081	0.000245704676613778
chr1	160081	160250	3.75946170199782e-09
chr1	160250	160251	4.43054706200652e-07
chr1	160251	160425	3.11265870439611e-24
chr1	160425	160426	6.25861702945318e-05
chr1	160426	160662	1.92024011810145e-08
chr1	160662	160663	1.64369855359947e-05
chr1	160663	160837	1.92024011810145e-08
chr1	160837	160838	2.55414418625644e-05
chr1	160838	165782	4.75439117421446e-08
chr1	165782	165783	0.000114116447546442
chr1	165783	165929	2.40816591031563e-09
chr1	165929	165930	1.64596912582415e-05
chr1	165930	166536	1.72923885046046e-09
chr1	166536	166537	4.27811865255645e-06
chr1	166537	166582	1.72923885046046e-09
chr1	166582	166583	1.682546585835e-06
chr1	166583	166752	1.72923885046046e-09
chr1	166752	166753	6.9949735520547e-06
chr1	166753	166809	1.1786178786033e-08
chr1	166809	166810	5.83412454280285e-06
chr1	166810	166970	1.1786178786033e-08
chr1	166970	166971	2.88847311024631e-05
chr1	166971	167123	1.10379889996986e-09
chr1	167123	167124	3.51578797741503e-08
chr1	167124	167253	2.18371918298804e-10
chr1	167253	167254	2.58552300291814e-07
chr1	167254	167328	2.18371918298804e-10
chr1	167328	167329	2.58989043933067e-07
chr1	167329	167421	2.18371918298804e-10
chr1	167421	167422	1.7964671100712e-07
chr1	167422	167573	1.18802829605988e-12
chr1	167573	167574	4.70467664825946e-10
chr1	167574	167762	1.18802829605988e-12
chr1	167762	167763	1.0728088417622e-09
chr1	167763	167836	1.18802829605988e-12
chr1	167836	167837	2.61370924903304e-10
chr1	167837	167938	1.18802829605988e-12
chr1	167938	167939	6.33230468061186e-10
chr1	167939	168604	4.41617976247212e-12
chr1	168604	168605	0.000118156556728699
chr1	168605	171243	2.33641559972313e-07
chr1	171243	171244	8.47433081874183e-07
chr1	171244	171291	1.34148846266148e-09
chr1	171291	171292	9.81407892841624e-07
chr1	171292	171420	3.04553329014874e-11
chr1	171420	171421	3.05162702329831e-08
chr1	171421	171549	3.04553329014874e-11
chr1	171549	171550	2.21957785484506e-09
chr1	171550	171678	1.43466890407983e-11
chr1	171678	171679	3.5149391730549e-09
chr1	171679	171807	1.43466890407983e-11
chr1	171807	171808	1.60682933625367e-09
chr1	171808	171936	1.43466890407983e-11
chr1	171936	171937	5.9378529635723e-05
chr1	171937	172065	1.14333450634192e-07
chr1	172065	172066	9.78843959626441e-05
chr1	172066	172194	3.268584752082e-07
chr1	172194	172195	4.67191745355255e-05
chr1	172195	172326	1.70341974297435e-07
chr1	172326	172327	1.9077940394796e-05
chr1	172327	172455	1.14712502002215e-07
chr1	172455	172456	1.19423078291936e-05
chr1	172456	172584	1.18854636621936e-08
chr1	172584	172585	2.34143088828631e-06
chr1	172585	172713	1.18854636621936e-08
chr1	172713	172714	3.68448020565681e-06
chr1	172714	172842	1.18854636621936e-08
chr1	172842	172843	3.80333395377797e-06
chr1	172843	172971	1.18854636621936e-08
chr1	172971	172972	9.27065317735121e-07
chr1	172972	173100	1.18854636621936e-08
chr1	173100	173101	8.40295230331023e-06
chr1	173101	173232	1.18854636621936e-08
chr1	173232	173233	2.37708711142703e-06
chr1	173233	173361	1.18854636621936e-08
chr1	173361	173362	9.62721641795117e-07
chr1	173362	173493	1.18854636621936e-08
chr1	173493	173494	5.77630204579016e-06
chr1	173494	173619	7.14027374258536e-09
chr1	173619	173620	7.1118111399926e-12
chr1	173620	173754	1.03247918785964e-16
chr1	173754	173755	8.65973959207622e-15
chr1	173755	173889	1.03247918785964e-16
chr1	173889	173890	6.10622663543836e-14
chr1	173890	174018	1.03247918785964e-16
chr1	174018	174019	4.65839687252556e-06
chr1	174019	174147	4.28597401390852e-09
chr1	174147	174148	2.71301420590175e-06
chr1	174148	174279	4.28597401390852e-09
chr1	174279	174280	1.64581132205965e-06
chr1	174280	174450	4.28597401390852e-09
chr1	174450	174451	2.67015469623821e-06
chr1	174451	174573	4.28597401390852e-09
chr1	174573	174574	3.38162208096682e-06
chr1	174574	174693	4.28597401390852e-09
chr1	174693	174694	2.7687315629632e-06
chr1	174694	174831	4.28597401390852e-09
chr1	174831	174832	1.35865192424367e-06
chr1	174832	174954	3.07441049578633e-09
chr1	174954	174955	1.39082582489847e-06
chr1	174955	175077	1.26853439863816e-09
chr1	175077	175078	9.23492183280139e-07
chr1	175078	175203	1.26853439863816e-09
chr1	175203	175204	9.81096446021623e-05
chr1	175204	175326	5.10691023504859e-08
chr1	175326	175327	0.00233113203280183
chr1	175327	175431	2.20770431025281e-09
chr1	175431	175432	0.000557321631090735
chr1	175432	175541	5.05825414663934e-08
chr1	175541	175542	0.000193683273877532
chr1	175542	175676	2.39095346855496e-09
chr1	175676	175677	6.69928423387423e-05
chr1	175677	176047	1.37255628137528e-09
chr1	176047	176048	0.000113187838051143
chr1	176048	176306	3.79948574357888e-14
chr1	176306	176307	5.65747448888487e-12
chr1	176307	176398	3.79948574357888e-14
chr1	176398	176399	7.44204697866735e-12
chr1	176399	176575	3.79948574357888e-14
chr1	176575	176576	2.46873410603143e-10
chr1	176576	176729	6.95972824112197e-13
chr1	176729	176730	2.68753574950154e-10
chr1	176730	178448	1.53545586209126e-10
chr1	178448	178449	1.46431092817867e-06
chr1	178449	178796	3.05269816595664e-09
chr1	178796	178797	1.05928513915998e-06
chr1	178797	178988	3.05269816595664e-09
chr1	178988	178989	1.69119192000577e-06
chr1	178989	179114	3.05269816595664e-09
chr1	179114	179115	3.22974422106714e-06
chr1	179115	179220	3.05269816595664e-09
chr1	179220	179221	7.18862615528559e-06
chr1	179221	179298	1.16656264813181e-08
chr1	179298	179299	9.79911674248157e-07
chr1	179299	179433	2.98118874828491e-09
chr1	179433	179434	1.01424468823552e-09
chr1	179434	179520	1.56521263075225e-12
chr1	179520	179521	1.50728030057223e-09
chr1	179521	179624	1.56521263075225e-12
chr1	179624	179625	2.67874056270045e-09
chr1	179625	179697	1.78079251902165e-12
chr1	179697	179698	1.34188777534128e-06
chr1	179698	179814	2.04175292911281e-10
chr1	179814	179815	1.27405363370414e-07
chr1	179815	179967	2.04175292911281e-10
chr1	179967	179968	4.83691022901134e-07
chr1	179968	180140	2.04175292911281e-10
chr1	180140	180141	7.00426358746231e-07
chr1	180141	180266	4.4811180696123e-10
chr1	180266	180267	0.000644094388854211
chr1	180267	180364	5.11597170341975e-11
chr1	180364	180365	3.21283176174525e-08
chr1	180365	180485	5.11597170341975e-11
chr1	180485	180486	0.000259201215063842
chr1	180486	180758	1.90144026703831e-11
chr1	180758	180759	2.0044503856731e-07
chr1	180759	180852	2.38209579192239e-11
chr1	180852	180853	7.83615303731611e-05
chr1	180853	181095	2.26343134237498e-08
chr1	181095	181096	0.000121885774584052
chr1	181096	181282	1.12123900875191e-09
chr1	181282	181283	1.41611813848086e-05
chr1	181283	181398	1.27363207581931e-08
chr1	181398	181399	4.64089995696471e-05
chr1	181399	181508	1.27363207581931e-08
chr1	181508	181509	9.17582770676439e-06
chr1	181509	181651	1.33681639361044e-07
chr1	181651	181652	2.62456324766069e-05
chr1	181652	181740	1.49494627386383e-08
chr1	181740	181741	4.86091611695549e-06
chr1	181741	181862	2.90588106901638e-11
chr1	181862	181863	4.91862661711195e-09
chr1	181863	182011	2.21981246693805e-22
chr1	182011	182012	1.72479428681087e-19
chr1	182012	182150	2.21981246693805e-22
chr1	182150	182151	8.79045736907468e-20
chr1	182151	182244	2.21981246693805e-22
chr1	182244	182245	7.33731670976567e-07
chr1	182245	185698	9.17866971545337e-10
chr1	185698	185699	9.73377012664089e-05
chr1	185699	186048	1.11439019248192e-15
chr1	186048	186049	1.46216372343133e-12
chr1	186049	186172	1.11439019248192e-15
chr1	186172	186173	2.92253672096177e-07
chr1	186173	186283	9.99392209097869e-10
chr1	186283	186284	4.71436487625709e-07
chr1	186284	186441	1.80910181772833e-15
chr1	186441	186442	3.89821508406385e-11
chr1	186442	186591	1.55474312854954e-14
chr1	186591	186592	2.66426880557447e-11
chr1	186592	186684	3.98229160097665e-14
chr1	186684	186685	1.56817892005279e-11
chr1	186685	187051	1.18034565356606e-08
chr1	187051	187052	4.30282678747784e-05
chr1	187052	187182	2.99752244675381e-07
chr1	187182	187183	0.0012324173906913
chr1	187183	187260	8.37379140156965e-10
chr1	187260	187261	3.95896427418663e-07
chr1	187261	187473	2.73870939429011e-10
chr1	187473	187474	1.19611868426572e-05
chr1	187474	187578	3.59123307180376e-09
chr1	187578	187579	2.72263644148785e-05
chr1	187579	187823	2.9971386148726e-08
chr1	187823	187824	3.02102454496911e-05
chr1	187824	187957	2.9971386148726e-08
chr1	187957	187958	8.18212171654897e-06
chr1	187958	188076	2.9971386148726e-08
chr1	188076	188077	5.1742905462171e-05
chr1	188077	188261	5.35381809108743e-10
chr1	188261	188262	6.91063186675223e-08
chr1	188262	188423	1.60531696790432e-10
chr1	188423	188424	4.17542774966417e-07
chr1	188424	191201	1.13148518298758e-09
chr1	191201	191202	3.58465401473218e-07
chr1	191202	191291	2.06014674232253e-09
chr1	191291	191292	2.17963048332326e-06
chr1	191292	191394	2.06014674232253e-09
chr1	191394	191395	2.53603418592929e-06
chr1	191395	191510	2.06014674232253e-09
chr1	191510	191511	2.10350199297826e-06
chr1	191511	191627	2.40618282000672e-09
chr1	191627	191628	6.85129737176826e-06
chr1	191628	192089	5.16326546222139e-09
chr1	192089	192090	1.78201570925629e-05
chr1	192090	192726	1.40490204079853e-09
chr1	192726	192727	2.06042693575159e-05
chr1	192727	196158	1.09579783805583e-09
chr1	196158	196159	9.06286787338839e-07
chr1	196159	196249	2.82840092506612e-10
chr1	196249	196250	1.92387455527632e-06
chr1	196250	196317	2.82840092506612e-10
chr1	196317	196318	5.119405271925e-08
chr1	196318	196456	2.82840092506612e-10
chr1	196456	196457	5.58598681810185e-07
chr1	196457	196565	8.94319311027233e-13
chr1	196565	196566	4.48958759058371e-10
chr1	196566	196632	8.94319311027233e-13
chr1	196632	196633	2.41471842521435e-10
chr1	196633	196669	8.94319311027233e-13
chr1	196669	196670	4.81676698527167e-09
chr1	196670	196777	2.05379250570643e-12
chr1	196777	196778	8.54381454473696e-10
chr1	196778	196984	2.05379250570643e-12
chr1	196984	196985	2.15033024719702e-09
chr1	196985	197161	2.05379250570643e-12
chr1	197161	197162	4.89556783445089e-08
chr1	197162	197335	2.72589012920721e-11
chr1	197335	197336	2.42059179922371e-08
chr1	197336	197503	2.72589012920721e-11
chr1	197503	197504	3.81897417578436e-08
chr1	197504	197701	2.72589012920721e-11
chr1	197701	197702	1.63008322950908e-08
chr1	197702	197929	2.72589012920721e-11
chr1	197929	197930	3.9334616175335e-08
chr1	197930	198085	4.92306982114493e-11
chr1	198085	198086	6.31202771161909e-08
chr1	198086	198254	1.29610414074096e-10
chr1	198254	198255	2.37541074976644e-07
chr1	198255	198331	6.7145111089683e-44
chr1	198331	198332	4.43471869843806e-41
chr1	198332	198394	1.45878904553883e-43
chr1	198394	198395	1.39822979902637e-39
chr1	198395	198533	7.78452090055342e-43
chr1	198533	198534	7.73002925424954e-40
chr1	198534	198707	7.78452090055342e-43
chr1	198707	198708	1.95075150634702e-37
chr1	198708	198834	1.10889541909496e-40
chr1	198834	198835	4.59191078971197e-37
chr1	198835	198962	2.71601778783305e-40
chr1	198962	198963	2.71767011950086e-07
chr1	198963	199285	1.11924826580641e-09
chr1	199285	199286	7.01144104442442e-08
chr1	199286	199736	1.2984150931413e-09
chr1	199736	199737	1.54297876991949e-06
chr1	199737	199863	1.58811086174309e-09
chr1	199863	199864	0.000152959709760425
chr1	199864	200102	1.43393961308927e-07
chr1	200102	200103	0.000259881449704735
chr1	200103	200182	5.65535909697238e-08
chr1	200182	200183	9.2074258655539e-05
chr1	200183	200353	1.99433956798783e-11
chr1	200353	200354	1.2002056831717e-06
chr1	200354	200454	1.78403896590593e-09
chr1	200454	200455	0.000348386097480169
chr1	200455	202377	3.70583510082098e-08
chr1	202377	202378	3.67470342806375e-05
chr1	202378	203318	6.61143823943228e-09
chr1	203318	203319	5.10491420963044e-06
chr1	203319	203807	4.60122800790046e-09
chr1	203807	203808	1.76489442376822e-17
chr1	203808	203921	1.47151844797831e-20
chr1	203921	203922	7.8138081005541e-09
chr1	203922	204022	1.29162664604998e-12
chr1	204022	204023	0.0182538448054104
chr1	204023	204868	1.53755558725267e-08
chr1	204868	204869	0.00426666140559095
chr1	204869	205668	6.60414028702365e-07
chr1	205668	205669	0.00135913518088426
chr1	205669	205756	1.95745342001315e-09
chr1	205756	205757	4.11903136243175e-05
chr1	205757	206002	3.35897568615795e-08
chr1	206002	206003	4.35534906735313e-05
chr1	206003	206134	3.46205801623303e-09
chr1	206134	206135	4.50074570973458e-06
chr1	206135	206528	3.27731248555221e-08
chr1	206528	206529	0.000124532252183618
chr1	206529	216518	2.8941154661183e-09
chr1	216518	216519	0.0283373318766816
chr1	216519	217113	9.03078081326616e-15
chr1	217113	217114	1.34059430223488e-12
chr1	217114	217257	3.97893718201333e-28
chr1	217257	217258	1.20561796615004e-25
chr1	217258	217437	3.97893718201333e-28
chr1	217437	217438	2.31972037711377e-25
chr1	217438	217609	3.97893718201333e-28
chr1	217609	217610	2.09920737024134e-17
chr1	217610	217695	3.3749184133716e-20
chr1	217695	217696	1.92370349562181e-17
chr1	217696	217781	3.3749184133716e-20
chr1	217781	217782	2.10257417153051e-17
chr1	217782	217938	3.3749184133716e-20
chr1	217938	217939	1.24949458065902e-16
chr1	217939	218022	1.30177903326372e-20
chr1	218022	218023	2.46374204926347e-08
chr1	218023	218209	2.97673515210102e-10
chr1	218209	218210	3.30023171024596e-06
chr1	218210	218436	1.76061403411302e-08
chr1	218436	218437	3.41811200804676e-05
chr1	218437	218642	1.53807020734516e-10
chr1	218642	218643	1.02589852168933e-08
chr1	218643	218768	7.31404168288625e-10
chr1	218768	218769	6.54120842591421e-06
chr1	218769	218949	9.28495563506428e-10
chr1	218949	218950	3.15687493496197e-06
chr1	218950	219110	1.23296332773335e-09
chr1	219110	219111	1.00625979849167e-05
chr1	219111	219298	6.92309943839922e-13
chr1	219298	219299	3.36474847983936e-10
chr1	219299	219490	2.3686851086097e-13
chr1	219490	219491	9.64621355272551e-21
chr1	219491	219642	6.56205003586769e-23
chr1	219642	219643	8.72752654770403e-20
chr1	219643	219750	6.56205003586769e-23
chr1	219750	219751	1.26516324691529e-19
chr1	219751	219812	6.56205003586769e-23
chr1	219812	219813	6.15257416608506e-06
chr1	219813	219951	6.73389261908409e-10
chr1	219951	219952	3.60800679388706e-06
chr1	219952	220134	6.73389261908409e-10
chr1	220134	220135	1.32861570265597e-05
chr1	220135	220261	2.01754244978114e-10
chr1	220261	220262	1.21071327408018e-07
chr1	220262	220443	1.41953827880038e-10
chr1	220443	220444	6.31268317285993e-07
chr1	220444	220580	1.41953827880038e-10
chr1	220580	220581	1.27133695321247e-06
chr1	220581	220736	1.41953827880038e-10
chr1	220736	220737	7.50179226960412e-07
chr1	220737	220801	1.08896129901053e-10
chr1	220801	220802	2.636844292081e-06
chr1	220802	220974	1.93422818591474e-09
chr1	220974	220975	6.08586893469099e-06
chr1	220975	221118	7.06285238545883e-13
chr1	221118	221119	1.12769315629979e-06
chr1	221119	221291	1.21273236480727e-09
chr1	221291	221292	7.41361097800208e-06
chr1	221292	221473	1.25336699410219e-09
chr1	221473	221474	0.000277491738393254
chr1	221474	221674	1.90399950461504e-08
chr1	221674	221675	9.96729912539074e-06
chr1	221675	222107	6.41686122313138e-12
chr1	222107	222108	5.45433692655806e-09
chr1	222108	222270	6.41686122313138e-12
chr1	222270	222271	1.47767595937154e-08
chr1	222271	222782	1.83369639387626e-14
chr1	222782	222783	3.37063710276198e-12
chr1	222783	222975	1.153597408075e-08
chr1	222975	222976	0.000249302135842622
chr1	222976	223104	1.59944958374799e-08
chr1	223104	223105	1.07409457213992e-05
chr1	223105	223146	6.66992446662839e-09
chr1	223146	223147	0.000152023147268754
chr1	223147	223409	3.14257728267406e-08
chr1	223409	223410	7.52496184768803e-05
chr1	223410	223653	6.18503663571854e-09
chr1	223653	223654	0.000127970314224568
chr1	223654	223697	2.71392135474741e-08
chr1	223697	223698	2.53202457864421e-05
chr1	223698	223735	2.71392135474741e-08
chr1	223735	223736	0.000537152711027777
chr1	223736	223815	1.14302144199912e-11
chr1	223815	223816	0.000723875773221472
chr1	223816	223860	3.34356822892175e-08
chr1	223860	223861	7.14849053942146e-05
chr1	223861	223905	1.39513583227566e-14
chr1	223905	223906	2.01663685750475e-11
chr1	223906	223949	8.36026248358129e-15
chr1	223949	223950	8.58450178480297e-05
chr1	223950	224036	8.13307769721837e-08
chr1	224036	224037	1.56797442911749e-05
chr1	224037	224081	1.01996679232003e-09
chr1	224081	224082	2.51439757698035e-06
chr1	224082	224167	6.25132831806926e-10
chr1	224167	224168	5.22610776765298e-07
chr1	224168	224288	6.25132831806926e-10
chr1	224288	224289	5.3136288147293e-08
chr1	224289	224383	6.25132831806926e-10
chr1	224383	224384	6.31383764493343e-07
chr1	224384	224504	6.25132831806926e-10
chr1	224504	224505	3.19442776508527e-07
chr1	224505	224593	6.25132831806926e-10
chr1	224593	224594	7.03899076470726e-07
chr1	224594	227287	3.48964690785868e-10
chr1	227287	227288	9.67839303145368e-09
chr1	227288	230928	7.06158349136327e-09
chr1	230928	230929	3.93222282452088e-06
chr1	230929	230982	4.88476804610871e-09
chr1	230982	230983	5.17785146092464e-07
chr1	230983	231097	4.88476804610871e-09
chr1	231097	231098	5.1290038305396e-07
chr1	231098	231261	4.88476804610871e-09
chr1	231261	231262	1.47224741724461e-05
chr1	231262	231457	4.88476804610871e-09
chr1	231457	231458	1.84401883263074e-06
chr1	231458	231590	1.41875925701237e-09
chr1	231590	231591	1.13357001629844e-06
chr1	231591	231699	7.37332066079906e-10
chr1	231699	231700	1.88019646296667e-07
chr1	231700	231837	7.37332066079906e-10
chr1	231837	231838	1.95273574199462e-07
chr1	231838	231927	1.39907081330563e-12
chr1	231927	231928	3.13817721808718e-09
chr1	231928	232060	1.73484426908356e-17
chr1	232060	232061	4.42385288616308e-15
chr1	232061	232140	1.73484426908356e-17
chr1	232140	232141	1.19368351050309e-05
chr1	232141	232300	6.74352136879162e-11
chr1	232300	232301	2.75135706440111e-08
chr1	232301	232445	6.74352136879162e-11
chr1	232445	232446	2.94691920310619e-08
chr1	232446	232579	6.74352136879162e-11
chr1	232579	232580	1.9488779368082e-08
chr1	232580	232668	6.74352136879162e-11
chr1	232668	232669	1.02501539478439e-08
chr1	232669	232761	6.74352136879162e-11
chr1	232761	232762	5.27537457051253e-08
chr1	232762	232936	9.10642314713918e-11
chr1	232936	232937	1.77100347816816e-05
chr1	232937	233109	2.1173042540076e-08
chr1	233109	233110	5.90724409832433e-06
chr1	233110	233220	2.1173042540076e-08
chr1	233220	233221	9.14999764173308e-06
chr1	233221	233452	6.28667290461628e-08
chr1	233452	233453	1.95513756628962e-05
chr1	233453	233577	2.69423867448843e-11
chr1	233577	233578	3.50520517611308e-08
chr1	233578	233695	2.69423867448843e-11
chr1	233695	233696	5.58091576285946e-08
chr1	233696	233827	2.33784118622853e-20
chr1	233827	233828	5.25737846795993e-06
chr1	233828	233969	1.43324887321425e-08
chr1	233969	233970	5.28866045490517e-06
chr1	233970	234143	1.43324887321425e-08
chr1	234143	234144	1.59374737114804e-05
chr1	234144	234265	1.43324887321425e-08
chr1	234265	234266	1.26125743743488e-06
chr1	234266	234403	1.33866091771861e-08
chr1	234403	234404	0.000133291748459385
chr1	234404	234604	1.39345190928094e-10
chr1	234604	234605	6.86416923301181e-10
chr1	234605	234796	8.17162538450217e-12
chr1	234796	234797	4.13455026038179e-06
chr1	234797	234905	7.46039471238272e-09
chr1	234905	234906	6.7889546101485e-07
chr1	234906	235037	3.25651257040671e-08
chr1	235037	235038	0.000132530826152111
chr1	235038	235249	4.28486732013758e-08
chr1	235249	235250	8.23260445004248e-06
chr1	235250	235456	1.48122112134667e-08
chr1	235456	235457	2.90507333402523e-05
chr1	235457	235678	3.77171014983053e-09
chr1	235678	235679	6.37418614224394e-07
chr1	235679	235845	3.77171014983053e-09
chr1	235845	235846	6.10258983035905e-06
chr1	235846	235969	3.77171014983053e-09
chr1	235969	235970	4.78477286364187e-06
chr1	235970	236094	2.53725160436907e-09
chr1	236094	236095	3.23339613387263e-05
chr1	236095	236333	8.04943538572808e-08
chr1	236333	236334	1.57910700022135e-05
chr1	236334	236452	3.10396555959413e-10
chr1	236452	236453	0.000277729504537583
chr1	236453	236632	2.10823652430769e-07
chr1	236632	236633	0.000520361087562649
chr1	236633	236760	7.30972874509256e-09
chr1	236760	236761	7.53197738017075e-05
chr1	236761	237137	1.10109309127549e-09
chr1	237137	237138	1.11503304888183e-05
chr1	237138	238934	1.36074169214626e-11
chr1	238934	238935	6.24049056157094e-05
chr1	238935	239059	2.97415168452992e-08
chr1	239059	239060	0.000406074837368875
chr1	239060	239164	1.54586052098511e-07
chr1	239164	239165	0.000147006298941155
chr1	239165	239198	2.53178971857762e-16
chr1	239198	239199	0.000180870966136892
chr1	239199	239382	3.06741174601964e-07
chr1	239382	239383	7.11589102714294e-05
chr1	239383	239573	3.06741174601964e-07
chr1	239573	239574	7.15347429308677e-05
chr1	239574	239706	5.83932354543334e-10
chr1	239706	239707	2.40032006996183e-05
chr1	239707	239851	2.20213523368797e-08
chr1	239851	239852	1.93787529434442e-06
chr1	239852	239933	2.20213523368797e-08
chr1	239933	239934	1.54149232245437e-06
chr1	239934	240009	2.20213523368797e-08
chr1	240009	240010	1.51947103699257e-06
chr1	240010	240135	2.20213523368797e-08
chr1	240135	240136	8.43410700185343e-06
chr1	240136	240182	2.20213523368797e-08
chr1	240182	240183	5.52732901065722e-06
chr1	240183	240255	2.20213523368797e-08
chr1	240255	240256	1.60755617290009e-06
chr1	240256	240324	2.20213523368797e-08
chr1	240324	240325	9.46909205534752e-06
chr1	240325	240393	2.20213523368797e-08
chr1	240393	240394	1.78372639814128e-06
chr1	240394	240491	2.20213523368797e-08
chr1	240491	240492	1.64496799718306e-05
chr1	240492	240678	2.20213523368797e-08
chr1	240678	240679	3.87574307797456e-06
chr1	240679	240864	2.20213523368797e-08
chr1	240864	240865	5.81360335089043e-06
chr1	240865	240916	2.20213523368797e-08
chr1	240916	240917	5.46440103493806e-06
chr1	240917	241034	9.57017481459505e-10
chr1	241034	241035	4.42193167321525e-06
chr1	241035	241115	4.01684550453612e-09
chr1	241115	241116	4.57920431867764e-06
chr1	241116	243179	5.29390203232951e-09
chr1	243179	243180	4.91815875495738e-05
chr1	243180	243397	1.5148090176235e-08
chr1	243397	243398	2.04949462576653e-05
chr1	243398	243567	1.5148090176235e-08
chr1	243567	243568	8.45316306219424e-06
chr1	243568	243656	5.93631371798356e-11
chr1	243656	243657	4.39880740721321e-08
chr1	243657	243904	5.93631371798356e-11
chr1	243904	243905	2.84743447727664e-05
chr1	243905	243967	5.52420094224216e-12
chr1	243967	243968	5.96612759196091e-10
chr1	243968	244063	5.52420094224216e-12
chr1	244063	244064	5.52419221477862e-10
chr1	244064	244145	5.52420094224216e-12
chr1	244145	244146	2.64608807087896e-09
chr1	244146	244614	2.76495279650885e-12
chr1	244614	244615	5.49780206360317e-08
chr1	244615	247265	4.7159515394896e-09
chr1	247265	247266	4.01439321406905e-06
chr1	247266	247450	9.22852712551385e-09
chr1	247450	247451	1.96827547561673e-05
chr1	247451	247643	6.17549475368785e-08
chr1	247643	247644	4.64329978184796e-05
chr1	247644	248073	4.51769646308796e-09
chr1	248073	248074	1.48006065825435e-06
chr1	248074	248538	5.41388464007502e-13
chr1	248538	248539	3.79639164250767e-05
chr1	248539	248812	1.05984378567593e-09
chr1	248812	248813	1.64852783606229e-05
chr1	248813	249235	2.86893298753339e-10
chr1	249235	249236	0.00182471473304729
chr1	249236	249420	2.39882863702624e-08
chr1	249420	249421	6.9600560065608e-05
chr1	249421	249537	4.72291734725675e-22
chr1	249537	249538	3.16653519037424e-05
chr1	249538	249624	5.21651981585209e-11
chr1	249624	249625	4.54828316620581e-07
chr1	249625	249739	5.21651981585209e-11
chr1	249739	249740	3.16225442997808e-07
chr1	249740	249831	5.21651981585209e-11
chr1	249831	249832	2.27549875997379e-07
chr1	249832	249988	2.24292782820022e-12
chr1	249988	249989	6.06494821031589e-08
chr1	249989	250106	1.7538954598717e-11
chr1	250106	250107	7.79181464538592e-06
chr1	250107	250625	2.3161142774588e-09
chr1	250625	250626	3.42729807512043e-06
chr1	250626	250763	3.4044041868827e-09
chr1	250763	250764	0.000311953973093249
chr1	250764	251083	3.22900246598239e-09
chr1	251083	251084	1.46283770652289e-05
chr1	251084	252218	5.49647854922657e-11
chr1	252218	252219	4.36045626367454e-06
chr1	252219	256140	1.21616441612077e-09
chr1	256140	256141	3.16683435030995e-09
chr1	256141	256240	3.68236819659189e-11
chr1	256240	256241	9.7582685265607e-09
chr1	256241	256336	3.68236819659189e-11
chr1	256336	256337	2.65130317700368e-09
chr1	256337	256480	3.68236819659189e-11
chr1	256480	256481	3.68457396263122e-05
chr1	256481	256954	2.00413405066854e-09
chr1	256954	256955	5.96226318866355e-06
chr1	256955	257148	2.00413405066854e-09
chr1	257148	257149	1.57941347476709e-05
chr1	257149	257335	3.62354304688721e-10
chr1	257335	257336	6.66731891918459e-08
chr1	257336	257518	3.62354304688721e-10
chr1	257518	257519	4.49319328410525e-08
chr1	257519	257650	3.62354304688721e-10
chr1	257650	257651	6.25644079478849e-05
chr1	257651	257852	9.74853034206921e-10
chr1	257852	257853	5.5279858881041e-05
chr1	257853	258124	9.06825113373553e-08
chr1	258124	258125	0.000245145416955528
chr1	258125	258575	9.06825113373553e-08
chr1	258575	258576	8.68706476150893e-05
chr1	258576	258721	8.03861563913732e-10
chr1	258721	258722	6.6720507452267e-08
chr1	258722	258985	8.03861563913732e-10
chr1	258985	258986	4.08842332660919e-06
chr1	258986	259065	8.03861563913732e-10
chr1	259065	259066	7.71707066027361e-08
chr1	259066	259077	8.03861563913732e-10
chr1	259077	259078	3.07136832655708e-06
chr1	259078	260023	6.83102590512204e-09
chr1	260023	260024	1.36512621172757e-05
chr1	260024	260204	2.00667802978272e-08
chr1	260204	260205	1.0345445970672e-05
chr1	260205	260239	2.28378648012317e-08
chr1	260239	260240	4.52187689042871e-06
chr1	260240	260347	2.28378648012317e-08
chr1	260347	260348	2.12391696585712e-06
chr1	260348	260430	2.28378648012317e-08
chr1	260430	260431	8.64883802414451e-05
chr1	260431	260509	7.27848625236977e-08
chr1	260509	260510	3.22405722913421e-06
chr1	260510	260677	3.32378094610483e-08
chr1	260677	260678	1.21981276765548e-05
chr1	260678	260812	3.32378094610483e-08
chr1	260812	260813	7.17931553656515e-06
chr1	260813	260933	3.32378094610483e-08
chr1	260933	260934	7.05368118330552e-05
chr1	260934	260972	2.88635622265014e-07
chr1	260972	260973	0.000220682139447814
chr1	260973	261423	2.24520751616425e-08
chr1	261423	261424	3.47068393024358e-15
chr1	261424	262185	1.50877501946548e-17
chr1	262185	262186	6.8498385883733e-15
chr1	262186	262385	1.50877501946548e-17
chr1	262385	262386	1.38807301790825e-15
chr1	262386	262501	1.50877501946548e-17
chr1	262501	262502	1.38807301790825e-15
chr1	262502	262634	1.50877501946548e-17
chr1	262634	262635	9.29256671611256e-14
chr1	262635	262754	1.48901787038934e-15
chr1	262754	262755	1.39897708212322e-06
chr1	262755	262892	1.00599663443643e-08
chr1	262892	262893	9.05396161765548e-07
chr1	262893	263042	1.00599663443643e-08
chr1	263042	263043	1.04623541735682e-06
chr1	263043	263153	1.00599663443643e-08
chr1	263153	263154	3.88313197519086e-06
chr1	263154	263303	1.00599663443643e-08
chr1	263303	263304	1.19713457574777e-06
chr1	263304	263354	1.00599663443643e-08
chr1	263354	263355	7.21294392558303e-06
chr1	263355	263450	1.00599663443643e-08
chr1	263450	263451	3.6416945969342e-06
chr1	263451	263639	1.00599663443643e-08
chr1	263639	263640	7.54496915333913e-07
chr1	263640	263843	1.00599663443643e-08
chr1	263843	263844	9.67652958938636e-06
chr1	263844	263995	2.07122901427743e-08
chr1	263995	263996	5.90296797275958e-06
chr1	263996	264132	2.07122901427743e-08
chr1	264132	264133	9.4861391021217e-06
chr1	264133	264224	2.07122901427743e-08
chr1	264224	264225	6.66931308979102e-06
chr1	264225	264285	2.07122901427743e-08
chr1	264285	264286	8.42983120719065e-06
chr1	264286	264391	2.07122901427743e-08
chr1	264391	264392	3.08810715894947e-05
chr1	264392	264521	2.07122901427743e-08
chr1	264521	264522	0.000321374968767663
chr1	264522	264667	3.0610398146105e-09
chr1	264667	264668	1.01320315382125e-06
chr1	264668	264761	3.0610398146105e-09
chr1	264761	264762	3.78672085387666e-05
chr1	264762	264911	1.8806510998219e-08
chr1	264911	264912	1.76039360925695e-05
chr1	264912	264942	1.52356232169464e-08
chr1	264942	264943	1.92247719341121e-05
chr1	264943	265019	1.84540838953435e-10
chr1	265019	265020	0.00133785619597981
chr1	265020	265584	1.0521013854335e-08
chr1	265584	265585	5.89297973230263e-06
chr1	265585	270241	2.62269655757105e-09
chr1	270241	270242	4.98760130562715e-26
chr1	270242	270375	7.21794689671078e-29
chr1	270375	270376	1.56124191375854e-25
chr1	270376	270553	7.21794689671078e-29
chr1	270553	270554	9.18425971501637e-26
chr1	270554	270665	1.66712081931308e-30
chr1	270665	270666	6.36840152977595e-28
chr1	270666	270963	1.66712081931308e-30
chr1	270963	270964	8.63568584404174e-28
chr1	270964	271125	1.66712081931308e-30
chr1	271125	271126	9.19344486204661e-27
chr1	271126	271223	6.82016443708169e-31
chr1	271223	271224	1.956393574375e-27
chr1	271224	271320	6.72085370071541e-31
chr1	271320	271321	8.13223297786564e-29
chr1	271321	271456	6.72085370071541e-31
chr1	271456	271457	2.94978268924399e-27
chr1	271457	271584	6.72085370071541e-31
chr1	271584	271585	4.67771417569792e-28
chr1	271585	271804	6.72085370071541e-31
chr1	271804	271805	2.34557794154968e-27
chr1	271805	272211	6.72085370071541e-31
chr1	272211	272212	5.3229161309666e-28
chr1	272212	272469	6.72085370071541e-31
chr1	272469	272470	0.000108170837325727
chr1	272470	272776	1.23663933464891e-09
chr1	272776	272777	5.70294121066128e-06
chr1	272777	273538	6.55462837674017e-09
chr1	273538	273539	1.06581785671023e-05
chr1	273539	273751	7.86768064765693e-09
chr1	273751	273752	2.52551913781929e-06
chr1	273752	273872	7.86768064765693e-09
chr1	273872	273873	6.00800700079063e-06
chr1	273873	274846	1.43027503312349e-10
chr1	274846	274847	6.90269438052837e-07
chr1	274847	274989	2.62228511178839e-07
[truncated: 394,938 more rows]
