# Supplementary material for: Inferring the mode and strength of ongoing selection
Source: Genome Res. 2023 Apr;33(4):632–43. doi: 10.1101/gr.276386.121 (PMC10234300; doi:10.1101/gr.276386.121)
Supplement: Supplemental Material [file supp_gr.276386.121_Supplemental_Code.zip › TIDES-master/doc/example/human_genome.txt]

seqnames	start	end	ensembl_gene_id	ensembl_exon_id	female_rate	male_rate	exome_start	exome_end
chr1	1	69054	NA	NA	0	0	0	1
chr1	69055	70108	ENSG00000186092	ENSE00002319515	0	0	1	1054
chr1	70109	450702	NA	NA	0	0	1054	1055
chr1	450703	451697	ENSG00000284733	ENSE00002316283	0	0	1055	2049
chr1	451698	685678	NA	NA	0	0	2049	2050
chr1	685679	686673	ENSG00000284662	ENSE00002324228	0	0	2050	3044
chr1	686674	925730	NA	NA	0	0	3044	3045
chr1	925731	925800	ENSG00000187634	ENSE00001864899	0	0	3045	3114
chr1	925801	925921	NA	NA	0	0	3114	3115
chr1	925922	926013	ENSG00000187634	ENSE00003902988	0	0	3115	3206
chr1	926014	930154	NA	NA	0	0	3206	3207
chr1	930155	930336	ENSG00000187634	ENSE00002727207	0	0	3207	3388
chr1	930337	931038	NA	NA	0	0	3388	3389
chr1	931039	931089	ENSG00000187634	ENSE00002696520	0	0	3389	3439
chr1	931090	935771	NA	NA	0	0	3439	3440
chr1	935772	935896	ENSG00000187634	ENSE00002703998	0	0	3440	3564
chr1	935897	939039	NA	NA	0	0	3564	3565
chr1	939040	939129	ENSG00000187634	ENSE00002686739	0	0	3565	3654
chr1	939130	939274	NA	NA	0	0	3654	3655
chr1	939275	939460	ENSG00000187634	ENSE00002715021	0	0	3655	3840
chr1	939461	941143	NA	NA	0	0	3840	3841
chr1	941144	941306	ENSG00000187634	ENSE00003477353	0	0	3841	4003
chr1	941307	942135	NA	NA	0	0	4003	4004
chr1	942136	942251	ENSG00000187634	ENSE00003681266	0	0	4004	4119
chr1	942252	942409	NA	NA	0	0	4119	4120
chr1	942410	942488	ENSG00000187634	ENSE00003675531	0	0	4120	4198
chr1	942489	942558	NA	NA	0	0	4198	4199
chr1	942559	943058	ENSG00000187634	ENSE00002728091	0	0	4199	4698
chr1	943059	943252	NA	NA	0	0	4698	4699
chr1	943253	943377	ENSG00000187634	ENSE00002733131	0	0	4699	4823
chr1	943378	943697	NA	NA	0	0	4823	4824
chr1	943698	943808	ENSG00000187634	ENSE00002692620	0	0	4824	4934
chr1	943809	943907	NA	NA	0	0	4934	4935
chr1	943908	944574	ENSG00000187634	ENSE00003845896	0	0	4935	5601
chr1	944575	945056	NA	NA	0	0	5601	5602
chr1	945057	945146	ENSG00000188976	ENSE00001375393	0	0	5602	5691
chr1	945147	945517	NA	NA	0	0	5691	5692
chr1	945518	945653	ENSG00000188976	ENSE00003682181	0	0	5692	5827
chr1	945654	946172	NA	NA	0	0	5827	5828
chr1	946173	946286	ENSG00000188976	ENSE00003603800	0	0	5828	5941
chr1	946287	946401	NA	NA	0	0	5941	5942
chr1	946402	946545	ENSG00000188976	ENSE00003554589	0	0	5942	6085
chr1	946546	948130	NA	NA	0	0	6085	6086
chr1	948131	948232	ENSG00000188976	ENSE00003657824	0	0	6086	6187
chr1	948233	948489	NA	NA	0	0	6187	6188
chr1	948490	948603	ENSG00000188976	ENSE00003500440	0	0	6188	6301
chr1	948604	951126	NA	NA	0	0	6301	6302
chr1	951127	951238	ENSG00000188976	ENSE00003521833	0	0	6302	6413
chr1	951239	951999	NA	NA	0	0	6413	6414
chr1	952000	952139	ENSG00000188976	ENSE00003527689	0	0	6414	6553
chr1	952140	952411	NA	NA	0	0	6553	6554
chr1	952412	952600	ENSG00000188976	ENSE00003638394	0	0	6554	6742
chr1	952601	953174	NA	NA	0	0	6742	6743
chr1	953175	953288	ENSG00000188976	ENSE00003560627	0	0	6743	6856
chr1	953289	953781	NA	NA	0	0	6856	6857
chr1	953782	953892	ENSG00000188976	ENSE00003602238	0	0	6857	6967
chr1	953893	954003	NA	NA	0	0	6967	6968
chr1	954004	954082	ENSG00000188976	ENSE00001380352	0	0	6968	7046
chr1	954083	955922	NA	NA	0	0	7046	7047
chr1	955923	956013	ENSG00000188976	ENSE00003687250	0	0	7047	7137
chr1	956014	956094	NA	NA	0	0	7137	7138
chr1	956095	956215	ENSG00000188976	ENSE00003589494	0	0	7138	7258
chr1	956216	956893	NA	NA	0	0	7258	7259
chr1	956894	957025	ENSG00000188976	ENSE00003567731	0	0	7259	7390
chr1	957026	957098	NA	NA	0	0	7390	7391
chr1	957099	957273	ENSG00000188976	ENSE00003620005	0	0	7391	7565
chr1	957274	958928	NA	NA	0	0	7565	7566
chr1	958929	959081	ENSG00000188976	ENSE00003591928	0	0	7566	7718
chr1	959082	959214	NA	NA	0	0	7718	7719
chr1	959215	959256	ENSG00000188976	ENSE00001926296	0	0	7719	7760
chr1	959257	960583	NA	NA	0	0	7760	7761
chr1	960584	960800	ENSG00000187961	ENSE00002291218	0	0	7761	7977
chr1	960801	961292	NA	NA	0	0	7977	7978
chr1	961293	961552	ENSG00000187961	ENSE00001727488	0	0	7978	8237
chr1	961553	961628	NA	NA	0	0	8237	8238
chr1	961629	961750	ENSG00000187961	ENSE00002988116	0	0	8238	8359
chr1	961751	961825	NA	NA	0	0	8359	8360
chr1	961826	962047	ENSG00000187961	ENSE00003185989	0	0	8360	8581
chr1	962048	962354	NA	NA	0	0	8581	8582
chr1	962355	962471	ENSG00000187961	ENSE00001375296	0	0	8582	8698
chr1	962472	962703	NA	NA	0	0	8698	8699
chr1	962704	962917	ENSG00000187961	ENSE00001368267	0	0	8699	8912
chr1	962918	963108	NA	NA	0	0	8912	8913
chr1	963109	963253	ENSG00000187961	ENSE00001365077	0	0	8913	9057
chr1	963254	963336	NA	NA	0	0	9057	9058
chr1	963337	963504	ENSG00000187961	ENSE00003600458	0	0	9058	9225
chr1	963505	963919	NA	NA	0	0	9225	9226
chr1	963920	964008	ENSG00000187961	ENSE00003624001	0	0	9226	9314
chr1	964009	964106	NA	NA	0	0	9314	9315
chr1	964107	964180	ENSG00000187961	ENSE00001375324	0	0	9315	9388
chr1	964181	964348	NA	NA	0	0	9388	9389
chr1	964349	964530	ENSG00000187961	ENSE00003479668	0	0	9389	9570
chr1	964531	964962	NA	NA	0	0	9570	9571
chr1	964963	965719	ENSG00000187961	ENSE00001372585	0	0	9571	10327
chr1	965720	966481	NA	NA	0	0	10327	10328
chr1	966482	966614	ENSG00000187583	ENSE00001363936	0	0	10328	10460
chr1	966615	966703	NA	NA	0	0	10460	10461
chr1	966704	966803	ENSG00000187583	ENSE00001364180	0	0	10461	10560
chr1	966804	970276	NA	NA	0	0	10560	10561
chr1	970277	970423	ENSG00000187583	ENSE00001373621	0	0	10561	10707
chr1	970424	970520	NA	NA	0	0	10707	10708
chr1	970521	970601	ENSG00000187583	ENSE00001374286	0	0	10708	10788
chr1	970602	970685	NA	NA	0	0	10788	10789
chr1	970686	970758	ENSG00000187583	ENSE00001385460	0	0	10789	10861
chr1	970759	970878	NA	NA	0	0	10861	10862
chr1	970879	971006	ENSG00000187583	ENSE00001374990	0	0	10862	10989
chr1	971007	971076	NA	NA	0	0	10989	10990
chr1	971077	971208	ENSG00000187583	ENSE00003549084	0	0	10990	11121
chr1	971209	971323	NA	NA	0	0	11121	11122
chr1	971324	971404	ENSG00000187583	ENSE00001380204	0	0	11122	11202
chr1	971405	972074	NA	NA	0	0	11202	11203
chr1	972075	972150	ENSG00000187583	ENSE00001375540	0	0	11203	11278
chr1	972151	972287	NA	NA	0	0	11278	11279
chr1	972288	972424	ENSG00000187583	ENSE00001365628	0	0	11279	11415
chr1	972425	972860	NA	NA	0	0	11415	11416
chr1	972861	973010	ENSG00000187583	ENSE00001386720	0	0	11416	11565
chr1	973011	973185	NA	NA	0	0	11565	11566
chr1	973186	973326	ENSG00000187583	ENSE00001377573	0	0	11566	11706
chr1	973327	973499	NA	NA	0	0	11706	11707
chr1	973500	973640	ENSG00000187583	ENSE00001371278	0	0	11707	11847
chr1	973641	973832	NA	NA	0	0	11847	11848
chr1	973833	974051	ENSG00000187583	ENSE00001371226	0	0	11848	12066
chr1	974052	974315	NA	NA	0	0	12066	12067
chr1	974316	974364	ENSG00000187583	ENSE00001370044	0	0	12067	12115
chr1	974365	974441	NA	NA	0	0	12115	12116
chr1	974442	975008	ENSG00000187583	ENSE00002275645	0	0	12116	12682
chr1	975009	975204	NA	NA	0	0	12682	12683
chr1	975205	976269	ENSG00000187642	ENSE00002263633	0	0	12683	13747
chr1	976270	976498	NA	NA	0	0	13747	13748
chr1	976499	976624	ENSG00000187642	ENSE00001389758	0	0	13748	13873
chr1	976625	978880	NA	NA	0	0	13873	13874
chr1	978881	981029	ENSG00000187642	ENSE00003728856	0	0	13874	16022
chr1	981030	998961	NA	NA	0	0	16022	16023
chr1	998962	999432	ENSG00000188290	ENSE00001766880	0	0	16023	16493
chr1	999433	999525	NA	NA	0	0	16493	16494
chr1	999526	999613	ENSG00000188290	ENSE00001801835	0	0	16494	16581
chr1	999614	999691	NA	NA	0	0	16581	16582
chr1	999692	999787	ENSG00000188290	ENSE00001374237	0	0	16582	16677
chr1	999788	999865	NA	NA	0	0	16677	16678
chr1	999866	1000097	ENSG00000188290	ENSE00001424451	0	0	16678	16909
chr1	1000098	1013496	NA	NA	0	0	16909	16910
chr1	1013497	1013576	ENSG00000187608	ENSE00003831768	0	0	16910	16989
chr1	1013577	1013983	NA	NA	0	0	16989	16990
chr1	1013984	1014540	ENSG00000187608	ENSE00001480799	0	0	16990	17546
chr1	1014541	1020119	NA	NA	0	0	17546	17547
chr1	1020120	1020373	ENSG00000188157	ENSE00002277560	0	0	17547	17800
chr1	1020374	1022200	NA	NA	0	0	17800	17801
chr1	1022201	1022462	ENSG00000188157	ENSE00001673004	0	0	17801	18062
chr1	1022463	1035276	NA	NA	0	0	18062	18063
chr1	1035277	1035324	ENSG00000188157	ENSE00003635914	0	0	18063	18110
chr1	1035325	1040664	NA	NA	0	0	18110	18111
chr1	1040665	1040880	ENSG00000188157	ENSE00003677060	0	0	18111	18326
chr1	1040881	1041172	NA	NA	0	0	18326	18327
chr1	1041173	1041397	ENSG00000188157	ENSE00003472518	0	0	18327	18551
chr1	1041398	1041477	NA	NA	0	0	18551	18552
chr1	1041478	1041702	ENSG00000188157	ENSE00001627476	0	0	18552	18776
chr1	1041703	1041955	NA	NA	0	0	18776	18777
chr1	1041956	1042162	ENSG00000188157	ENSE00001700910	0	0	18777	18983
chr1	1042163	1043238	NA	NA	0	0	18983	18984
chr1	1043239	1043457	ENSG00000188157	ENSE00001605257	0	0	18984	19202
chr1	1043458	1043537	NA	NA	0	0	19202	19203
chr1	1043538	1043732	ENSG00000188157	ENSE00001701194	0	0	19203	19397
chr1	1043733	1043822	NA	NA	0	0	19397	19398
chr1	1043823	1044023	ENSG00000188157	ENSE00001762402	0	0	19398	19598
chr1	1044024	1044108	NA	NA	0	0	19598	19599
chr1	1044109	1044257	ENSG00000188157	ENSE00001653556	0	0	19599	19747
chr1	1044258	1044333	NA	NA	0	0	19747	19748
chr1	1044334	1044439	ENSG00000188157	ENSE00001773423	0	0	19748	19853
chr1	1044440	1045160	NA	NA	0	0	19853	19854
chr1	1045161	1045277	ENSG00000188157	ENSE00001688790	0	0	19854	19970
chr1	1045278	1045358	NA	NA	0	0	19970	19971
chr1	1045359	1045523	ENSG00000188157	ENSE00001737074	0	0	19971	20135
chr1	1045524	1045732	NA	NA	0	0	20135	20136
chr1	1045733	1045876	ENSG00000188157	ENSE00003686258	0	0	20136	20279
chr1	1045877	1045963	NA	NA	0	0	20279	20280
chr1	1045964	1046088	ENSG00000188157	ENSE00003684009	0	0	20280	20404
chr1	1046089	1046159	NA	NA	0	0	20404	20405
chr1	1046160	1046265	ENSG00000188157	ENSE00001652878	0	0	20405	20510
chr1	1046266	1046396	NA	NA	0	0	20510	20511
chr1	1046397	1046735	ENSG00000188157	ENSE00001750513	0	0	20511	20849
chr1	1046736	1046819	NA	NA	0	0	20849	20850
chr1	1046820	1046957	ENSG00000188157	ENSE00001787340	0	0	20850	20987
chr1	1046958	1047326	NA	NA	0	0	20987	20988
chr1	1047327	1047454	ENSG00000188157	ENSE00001622111	0	0	20988	21115
chr1	1047455	1047572	NA	NA	0	0	21115	21116
chr1	1047573	1047687	ENSG00000188157	ENSE00003529542	0	0	21116	21230
chr1	1047688	1047775	NA	NA	0	0	21230	21231
chr1	1047776	1047895	ENSG00000188157	ENSE00001667688	0	0	21231	21350
chr1	1047896	1048011	NA	NA	0	0	21350	21351
chr1	1048012	1048365	ENSG00000188157	ENSE00001650172	0	0	21351	21704
chr1	1048366	1048866	NA	NA	0	0	21704	21705
chr1	1048867	1049059	ENSG00000188157	ENSE00001641464	0	0	21705	21897
chr1	1049060	1049235	NA	NA	0	0	21897	21898
chr1	1049236	1049451	ENSG00000188157	ENSE00001706121	0	0	21898	22113
chr1	1049452	1049565	NA	NA	0	0	22113	22114
chr1	1049566	1049795	ENSG00000188157	ENSE00001622861	0	0	22114	22343
chr1	1049796	1049902	NA	NA	0	0	22343	22344
chr1	1049903	1050037	ENSG00000188157	ENSE00001756488	0	0	22344	22478
chr1	1050038	1050232	NA	NA	0	0	22478	22479
chr1	1050233	1050329	ENSG00000188157	ENSE00001657020	0	0	22479	22575
chr1	1050330	1050426	NA	NA	0	0	22575	22576
chr1	1050427	1050591	ENSG00000188157	ENSE00001693596	0	0	22576	22740
chr1	1050592	1050725	NA	NA	0	0	22740	22741
chr1	1050726	1050837	ENSG00000188157	ENSE00001367302	0	0	22741	22852
chr1	1050838	1051252	NA	NA	0	0	22852	22853
chr1	1051253	1051369	ENSG00000188157	ENSE00001385905	0	0	22853	22969
chr1	1051370	1051452	NA	NA	0	0	22969	22970
chr1	1051453	1051645	ENSG00000188157	ENSE00001374645	0	0	22970	23162
chr1	1051646	1051727	NA	NA	0	0	23162	23163
chr1	1051728	1051815	ENSG00000188157	ENSE00001381606	0	0	23163	23250
chr1	1051816	1053752	NA	NA	0	0	23250	23251
chr1	1053753	1053977	ENSG00000188157	ENSE00002692404	0	0	23251	23475
chr1	1053978	1054447	NA	NA	0	0	23475	23476
chr1	1054448	1054551	ENSG00000188157	ENSE00003619422	0	0	23476	23579
chr1	1054552	1054823	NA	NA	0	0	23579	23580
chr1	1054824	1056116	ENSG00000188157	ENSE00001883271	0	0	23580	24872
chr1	1056117	1070966	NA	NA	0	0	24872	24873
chr1	1070967	1072575	ENSG00000237330	ENSE00001666214	0	0	24873	26481
chr1	1072576	1074015	NA	NA	0	0	26481	26482
chr1	1074016	1074306	ENSG00000237330	ENSE00001707588	0	0	26482	26772
chr1	1074307	1081817	NA	NA	0	0	26772	26773
chr1	1081818	1082987	ENSG00000131591	ENSE00001662925	0	0	26773	27942
chr1	1082988	1083914	NA	NA	0	0	27942	27943
chr1	1083915	1084383	ENSG00000131591	ENSE00003664630	0	0	27943	28411
chr1	1084384	1084480	NA	NA	0	0	28411	28412
chr1	1084481	1084506	ENSG00000131591	ENSE00003614342	0	0	28412	28437
chr1	1084507	1085877	NA	NA	0	0	28437	28438
chr1	1085878	1086012	ENSG00000131591	ENSE00003678908	0	0	28438	28572
chr1	1086013	1087138	NA	NA	0	0	28572	28573
chr1	1087139	1087204	ENSG00000131591	ENSE00003789790	0	0	28573	28638
chr1	1087205	1087501	NA	NA	0	0	28638	28639
chr1	1087502	1087597	ENSG00000131591	ENSE00003463192	0	0	28639	28734
chr1	1087598	1090352	NA	NA	0	0	28734	28735
chr1	1090353	1090428	ENSG00000131591	ENSE00003592709	0	0	28735	28810
chr1	1090429	1090875	NA	NA	0	0	28810	28811
chr1	1090876	1090983	ENSG00000131591	ENSE00001480589	0	0	28811	28918
chr1	1090984	1091471	NA	NA	0	0	28918	28919
chr1	1091472	1092174	ENSG00000131591	ENSE00001480513	0	0	28919	29621
chr1	1092175	1105955	NA	NA	0	0	29621	29622
chr1	1105956	1106127	ENSG00000131591	ENSE00001480510	0	0	29622	29793
chr1	1106128	1115021	NA	NA	0	0	29793	29794
chr1	1115022	1115075	ENSG00000131591	ENSE00001480604	0	0	29794	29847
chr1	1115076	1116059	NA	NA	0	0	29847	29848
chr1	1116060	1116098	ENSG00000131591	ENSE00001943993	0	0	29848	29886
chr1	1116099	1173879	NA	NA	0	0	29886	29887
chr1	1173880	1173926	ENSG00000162571	ENSE00001480388	0	0	29887	29933
chr1	1173927	1174265	NA	NA	0	0	29933	29934
chr1	1174266	1174321	ENSG00000162571	ENSE00001480466	0	0	29934	29989
chr1	1174322	1174423	NA	NA	0	0	29989	29990
chr1	1174424	1174489	ENSG00000162571	ENSE00001480465	0	0	29990	30055
chr1	1174490	1179188	NA	NA	0	0	30055	30056
chr1	1179189	1179333	ENSG00000162571	ENSE00002321912	0	0	30056	30200
chr1	1179334	1179656	NA	NA	0	0	30200	30201
chr1	1179657	1179737	ENSG00000162571	ENSE00001708250	0	0	30201	30281
chr1	1179738	1180033	NA	NA	0	0	30281	30282
chr1	1180034	1180340	ENSG00000162571	ENSE00003486642	0	0	30282	30588
chr1	1180341	1180482	NA	NA	0	0	30588	30589
chr1	1180483	1180601	ENSG00000162571	ENSE00001066411	0	0	30589	30707
chr1	1180602	1180730	NA	NA	0	0	30707	30708
chr1	1180731	1180860	ENSG00000162571	ENSE00001066412	0	0	30708	30837
chr1	1180861	1181740	NA	NA	0	0	30837	30838
chr1	1181741	1181815	ENSG00000162571	ENSE00003539251	0	0	30838	30912
chr1	1181816	1182360	NA	NA	0	0	30912	30913
chr1	1182361	1182446	ENSG00000162571	ENSE00003628330	0	0	30913	30998
chr1	1182447	1182875	NA	NA	0	0	30998	30999
chr1	1182876	1183047	ENSG00000162571	ENSE00003545721	0	0	30999	31170
chr1	1183048	1183919	NA	NA	0	0	31170	31171
chr1	1183920	1184091	ENSG00000162571	ENSE00001209659	0	0	31171	31342
chr1	1184092	1184968	NA	NA	0	0	31342	31343
chr1	1184969	1185109	ENSG00000162571	ENSE00001480405	0	0	31343	31483
chr1	1185110	1196599	NA	NA	0	0	31483	31484
chr1	1196600	1196716	ENSG00000162571	ENSE00003631234	0	0	31484	31600
chr1	1196717	1197092	NA	NA	0	0	31600	31601
chr1	1197093	1197186	ENSG00000162571	ENSE00003687990	0	0	31601	31694
chr1	1197187	1197437	NA	NA	0	0	31694	31695
chr1	1197438	1197936	ENSG00000162571	ENSE00003897383	0	0	31695	32193
chr1	1197937	1203507	NA	NA	0	0	32193	32194
chr1	1203508	1203968	ENSG00000186891	ENSE00001827758	0	0	32194	32654
chr1	1203969	1204033	NA	NA	0	0	32654	32655
chr1	1204034	1204236	ENSG00000186891	ENSE00001333104	0	0	32655	32857
chr1	1204237	1204398	NA	NA	0	0	32857	32858
chr1	1204399	1204486	ENSG00000186891	ENSE00001333105	0	0	32858	32945
chr1	1204487	1205369	NA	NA	0	0	32945	32946
chr1	1205370	1205492	ENSG00000186891	ENSE00001333111	0	0	32946	33068
chr1	1205493	1206384	NA	NA	0	0	33068	33069
chr1	1206385	1206571	ENSG00000186891	ENSE00001955581	0	0	33069	33255
chr1	1206572	1211339	NA	NA	0	0	33255	33256
chr1	1211340	1211625	ENSG00000186827	ENSE00001915458	0	0	33256	33541
chr1	1211626	1211703	NA	NA	0	0	33541	33542
chr1	1211704	1211832	ENSG00000186827	ENSE00001333051	0	0	33542	33670
chr1	1211833	1211941	NA	NA	0	0	33670	33671
chr1	1211942	1212138	ENSG00000186827	ENSE00003649215	0	0	33671	33867
chr1	1212139	1212637	NA	NA	0	0	33867	33868
chr1	1212638	1212704	ENSG00000186827	ENSE00003688707	0	0	33868	33934
chr1	1212705	1212991	NA	NA	0	0	33934	33935
chr1	1212992	1213093	ENSG00000186827	ENSE00003672164	0	0	33935	34036
chr1	1213094	1213662	NA	NA	0	0	34036	34037
chr1	1213663	1213785	ENSG00000186827	ENSE00001333068	0	0	34037	34159
chr1	1213786	1213982	NA	NA	0	0	34159	34160
chr1	1213983	1214153	ENSG00000186827	ENSE00001832731	0	0	34160	34330
chr1	1214154	1216908	NA	NA	0	0	34330	34331
chr1	1216909	1217804	ENSG00000078808	ENSE00003865495	0	0	34331	35226
chr1	1217805	1218457	NA	NA	0	0	35226	35227
chr1	1218458	1218633	ENSG00000078808	ENSE00003628628	0	0	35227	35402
chr1	1218634	1218768	NA	NA	0	0	35402	35403
chr1	1218769	1218927	ENSG00000078808	ENSE00001131112	0	0	35403	35561
chr1	1218928	1223243	NA	NA	0	0	35561	35562
chr1	1223244	1223357	ENSG00000078808	ENSE00000869639	0	0	35562	35675
chr1	1223358	1223831	NA	NA	0	0	35675	35676
chr1	1223832	1223968	ENSG00000078808	ENSE00000869640	0	0	35676	35812
chr1	1223969	1228467	NA	NA	0	0	35812	35813
chr1	1228468	1228946	ENSG00000078808	ENSE00003459646	0	0	35813	36291
chr1	1228947	1231891	NA	NA	0	0	36291	36292
chr1	1231892	1232067	ENSG00000078808	ENSE00003851528	0	0	36292	36467
chr1	1232068	1232236	NA	NA	0	0	36467	36468
chr1	1232237	1235041	ENSG00000176022	ENSE00001480062	0	0	36468	39272
chr1	1235042	1242452	NA	NA	0	0	39272	39273
chr1	1242453	1242646	ENSG00000184163	ENSE00001330101	0	0	39273	39466
chr1	1242647	1242834	NA	NA	0	0	39466	39467
chr1	1242835	1242913	ENSG00000184163	ENSE00003523654	0	0	39467	39545
chr1	1242914	1243061	NA	NA	0	0	39545	39546
chr1	1243062	1243152	ENSG00000184163	ENSE00001327847	0	0	39546	39636
chr1	1243153	1243443	NA	NA	0	0	39636	39637
chr1	1243444	1243552	ENSG00000184163	ENSE00001299832	0	0	39637	39745
chr1	1243553	1243953	NA	NA	0	0	39745	39746
chr1	1243954	1244105	ENSG00000184163	ENSE00001311835	0	0	39746	39897
chr1	1244106	1244190	NA	NA	0	0	39897	39898
chr1	1244191	1244275	ENSG00000184163	ENSE00001480047	0	0	39898	39982
chr1	1244276	1244380	NA	NA	0	0	39982	39983
chr1	1244381	1244497	ENSG00000184163	ENSE00001480048	0	0	39983	40099
chr1	1244498	1246513	NA	NA	0	0	40099	40100
chr1	1246514	1246722	ENSG00000184163	ENSE00001330968	0	0	40100	40308
chr1	1246723	1253911	NA	NA	0	0	40308	40309
chr1	1253912	1255487	ENSG00000160087	ENSE00001936789	0	0	40309	41884
chr1	1255488	1256044	NA	NA	0	0	41884	41885
chr1	1256045	1256125	ENSG00000160087	ENSE00003570987	0	0	41885	41965
chr1	1256126	1256991	NA	NA	0	0	41965	41966
chr1	1256992	1257130	ENSG00000160087	ENSE00003500691	0	0	41966	42104
chr1	1257131	1257207	NA	NA	0	0	42104	42105
chr1	1257208	1257310	ENSG00000160087	ENSE00003468437	0	0	42105	42207
chr1	1257311	1263345	NA	NA	0	0	42207	42208
chr1	1263346	1263386	ENSG00000160087	ENSE00003499243	0	0	42208	42248
chr1	1263387	1264782	NA	NA	0	0	42248	42249
chr1	1264783	1264830	ENSG00000160087	ENSE00001479911	0	0	42249	42296
chr1	1264831	1267732	NA	NA	0	0	42296	42297
chr1	1267733	1267992	ENSG00000160087	ENSE00003755161	0	0	42297	42556
chr1	1267993	1273498	NA	NA	0	0	42556	42557
chr1	1273499	1273726	ENSG00000160087	ENSE00001479913	0	0	42557	42784
chr1	1273727	1280435	NA	NA	0	0	42784	42785
chr1	1280436	1280666	ENSG00000162572	ENSE00002414944	0	0	42785	43015
chr1	1280667	1281225	NA	NA	0	0	43015	43016
chr1	1281226	1281297	ENSG00000162572	ENSE00003396173	0	0	43016	43087
chr1	1281298	1281410	NA	NA	0	0	43087	43088
chr1	1281411	1281610	ENSG00000162572	ENSE00003253818	0	0	43088	43287
chr1	1281611	1282241	NA	NA	0	0	43287	43288
chr1	1282242	1282315	ENSG00000162572	ENSE00003562830	0	0	43288	43361
chr1	1282316	1283977	NA	NA	0	0	43361	43362
chr1	1283978	1284090	ENSG00000162572	ENSE00003683030	0	0	43362	43474
chr1	1284091	1285570	NA	NA	0	0	43474	43475
chr1	1285571	1285664	ENSG00000162572	ENSE00003412670	0	0	43475	43568
chr1	1285665	1285925	NA	NA	0	0	43568	43569
chr1	1285926	1286278	ENSG00000162572	ENSE00003681943	0	0	43569	43921
chr1	1286279	1286767	NA	NA	0	0	43921	43922
chr1	1286768	1286975	ENSG00000162572	ENSE00003580183	0	0	43922	44129
chr1	1286976	1287108	NA	NA	0	0	44129	44130
chr1	1287109	1287299	ENSG00000162572	ENSE00003620052	0	0	44130	44320
chr1	1287300	1287507	NA	NA	0	0	44320	44321
chr1	1287508	1287596	ENSG00000162572	ENSE00003678929	0	0	44321	44409
chr1	1287597	1287672	NA	NA	0	0	44409	44410
chr1	1287673	1287836	ENSG00000162572	ENSE00003480639	0	0	44410	44573
chr1	1287837	1287938	NA	NA	0	0	44573	44574
chr1	1287939	1288037	ENSG00000162572	ENSE00003559189	0	0	44574	44672
chr1	1288038	1290270	NA	NA	0	0	44672	44673
chr1	1290271	1290388	ENSG00000162572	ENSE00003669557	0	0	44673	44790
chr1	1290389	1290476	NA	NA	0	0	44790	44791
chr1	1290477	1290555	ENSG00000162572	ENSE00003623933	0	0	44791	44869
chr1	1290556	1290636	NA	NA	0	0	44869	44870
chr1	1290637	1290694	ENSG00000162572	ENSE00003503328	0	0	44870	44927
chr1	1290695	1290894	NA	NA	0	0	44927	44928
chr1	1290895	1290953	ENSG00000162572	ENSE00003689163	0	0	44928	44986
chr1	1290954	1291064	NA	NA	0	0	44986	44987
chr1	1291065	1291140	ENSG00000162572	ENSE00003547655	0	0	44987	45062
chr1	1291141	1291253	NA	NA	0	0	45062	45063
chr1	1291254	1292025	ENSG00000162572	ENSE00001562666	0	0	45063	45834
chr1	1292026	1292390	NA	NA	0	0	45834	45835
chr1	1292391	1293708	ENSG00000131584	ENSE00001889322	0	0	45835	47152
chr1	1293709	1293822	NA	NA	0	0	47152	47153
chr1	1293823	1293933	ENSG00000131584	ENSE00003542543	0	0	47153	47263
chr1	1293934	1294089	NA	NA	0	0	47263	47264
chr1	1294090	1294199	ENSG00000131584	ENSE00003495947	0	0	47264	47373
chr1	1294200	1294401	NA	NA	0	0	47373	47374
chr1	1294402	1294628	ENSG00000131584	ENSE00003673746	0	0	47374	47600
chr1	1294629	1294717	NA	NA	0	0	47600	47601
chr1	1294718	1294816	ENSG00000131584	ENSE00003524130	0	0	47601	47699
chr1	1294817	1295446	NA	NA	0	0	47699	47700
chr1	1295447	1295554	ENSG00000131584	ENSE00003582645	0	0	47700	47807
chr1	1295555	1295735	NA	NA	0	0	47807	47808
chr1	1295736	1295938	ENSG00000131584	ENSE00003576054	0	0	47808	48010
chr1	1295939	1296014	NA	NA	0	0	48010	48011
chr1	1296015	1296109	ENSG00000131584	ENSE00003591650	0	0	48011	48105
chr1	1296110	1296210	NA	NA	0	0	48105	48106
chr1	1296211	1296280	ENSG00000131584	ENSE00003655822	0	0	48106	48175
chr1	1296281	1296424	NA	NA	0	0	48175	48176
chr1	1296425	1296633	ENSG00000131584	ENSE00003563439	0	0	48176	48384
chr1	1296634	1297821	NA	NA	0	0	48384	48385
chr1	1297822	1297933	ENSG00000131584	ENSE00003615234	0	0	48385	48496
chr1	1297934	1298012	NA	NA	0	0	48496	48497
chr1	1298013	1298113	ENSG00000131584	ENSE00003689281	0	0	48497	48597
chr1	1298114	1298369	NA	NA	0	0	48597	48598
chr1	1298370	1298421	ENSG00000131584	ENSE00003640098	0	0	48598	48649
chr1	1298422	1298566	NA	NA	0	0	48649	48650
chr1	1298567	1298679	ENSG00000131584	ENSE00003547404	0	0	48650	48762
chr1	1298680	1299344	NA	NA	0	0	48762	48763
chr1	1299345	1299356	ENSG00000131584	ENSE00003582087	0	0	48763	48774
chr1	1299357	1299830	NA	NA	0	0	48774	48775
chr1	1299831	1299905	ENSG00000131584	ENSE00003515599	0	0	48775	48849
chr1	1299906	1299972	NA	NA	0	0	48849	48850
chr1	1299973	1300068	ENSG00000131584	ENSE00003673334	0	0	48850	48945
chr1	1300069	1300157	NA	NA	0	0	48945	48946
chr1	1300158	1300202	ENSG00000131584	ENSE00003622960	0	0	48946	48990
chr1	1300203	1300508	NA	NA	0	0	48990	48991
chr1	1300509	1300692	ENSG00000131584	ENSE00003517853	0	0	48991	49174
chr1	1300693	1301987	NA	NA	0	0	49174	49175
chr1	1301988	1302046	ENSG00000131584	ENSE00003555901	0	0	49175	49233
chr1	1302047	1302921	NA	NA	0	0	49233	49234
chr1	1302922	1302975	ENSG00000131584	ENSE00003522844	0	0	49234	49287
chr1	1302976	1303161	NA	NA	0	0	49287	49288
chr1	1303162	1303281	ENSG00000131584	ENSE00003487130	0	0	49288	49407
chr1	1303282	1304085	NA	NA	0	0	49407	49408
chr1	1304086	1304143	ENSG00000131584	ENSE00003556959	0	0	49408	49465
chr1	1304144	1307768	NA	NA	0	0	49465	49466
chr1	1307769	1307930	ENSG00000131584	ENSE00001927436	0	0	49466	49627
chr1	1307931	1308596	NA	NA	0	0	49627	49628
chr1	1308597	1308720	ENSG00000169972	ENSE00001853015	0	0	49628	49751
chr1	1308721	1308914	NA	NA	0	0	49751	49752
chr1	1308915	1308972	ENSG00000169972	ENSE00001225948	0	0	49752	49809
chr1	1308973	1309085	NA	NA	0	0	49809	49810
chr1	1309086	1309273	ENSG00000169972	ENSE00003604149	0	0	49810	49997
chr1	1309274	1309453	NA	NA	0	0	49997	49998
chr1	1309454	1309603	ENSG00000169972	ENSE00003688171	0	0	49998	50147
chr1	1309604	1309680	NA	NA	0	0	50147	50148
chr1	1309681	1309851	ENSG00000169972	ENSE00003513130	0	0	50148	50318
chr1	1309852	1310633	NA	NA	0	0	50318	50319
chr1	1310634	1310688	ENSG00000169972	ENSE00003668395	0	0	50319	50373
chr1	1310689	1310908	NA	NA	0	0	50373	50374
chr1	1310909	1311071	ENSG00000169972	ENSE00001225918	0	0	50374	50536
chr1	1311072	1311329	NA	NA	0	0	50536	50537
chr1	1311330	1311677	ENSG00000169972	ENSE00001893383	0	0	50537	50884
chr1	1311678	1312017	NA	NA	0	0	50884	50885
chr1	1312018	1312147	ENSG00000127054	ENSE00003580641	0	0	50885	51014
chr1	1312148	1312225	NA	NA	0	0	51014	51015
chr1	1312226	1312368	ENSG00000127054	ENSE00003524405	0	0	51015	51157
chr1	1312369	1312439	NA	NA	0	0	51157	51158
chr1	1312440	1312501	ENSG00000127054	ENSE00003642378	0	0	51158	51219
chr1	1312502	1312592	NA	NA	0	0	51219	51220
chr1	1312593	1312700	ENSG00000127054	ENSE00003493216	0	0	51220	51327
chr1	1312701	1312786	NA	NA	0	0	51327	51328
chr1	1312787	1312949	ENSG00000127054	ENSE00003480282	0	0	51328	51490
chr1	1312950	1313034	NA	NA	0	0	51490	51491
chr1	1313035	1313124	ENSG00000127054	ENSE00003521162	0	0	51491	51580
chr1	1313125	1313508	NA	NA	0	0	51580	51581
chr1	1313509	1313592	ENSG00000127054	ENSE00003692932	0	0	51581	51664
chr1	1313593	1313731	NA	NA	0	0	51664	51665
chr1	1313732	1313921	ENSG00000127054	ENSE00003568595	0	0	51665	51854
chr1	1313922	1314300	NA	NA	0	0	51854	51855
chr1	1314301	1314365	ENSG00000127054	ENSE00003481468	0	0	51855	51919
chr1	1314366	1314823	NA	NA	0	0	51919	51920
chr1	1314824	1314962	ENSG00000127054	ENSE00003604585	0	0	51920	52058
chr1	1314963	1315403	NA	NA	0	0	52058	52059
chr1	1315404	1315438	ENSG00000127054	ENSE00003562382	0	0	52059	52093
chr1	1315439	1315519	NA	NA	0	0	52093	52094
chr1	1315520	1315614	ENSG00000127054	ENSE00003732069	0	0	52094	52188
chr1	1315615	1319295	NA	NA	0	0	52188	52189
chr1	1319296	1319524	ENSG00000127054	ENSE00003522925	0	0	52189	52417
chr1	1319525	1320455	NA	NA	0	0	52417	52418
chr1	1320456	1320529	ENSG00000127054	ENSE00003666435	0	0	52418	52491
chr1	1320530	1320995	NA	NA	0	0	52491	52492
chr1	1320996	1321093	ENSG00000127054	ENSE00003677634	0	0	52492	52589
chr1	1321094	1321907	NA	NA	0	0	52589	52590
chr1	1321908	1321984	ENSG00000127054	ENSE00003482551	0	0	52590	52666
chr1	1321985	1322891	NA	NA	0	0	52666	52667
chr1	1322892	1323287	ENSG00000127054	ENSE00003591275	0	0	52667	53062
chr1	1323288	1324580	NA	NA	0	0	53062	53063
chr1	1324581	1324687	ENSG00000127054	ENSE00003519074	0	0	53063	53169
chr1	1324688	1324801	NA	NA	0	0	53169	53170
chr1	1324802	1325102	ENSG00000224051	ENSE00001831550	0	0	53170	53470
chr1	1325103	1326835	NA	NA	0	0	53470	53471
chr1	1326836	1327032	ENSG00000224051	ENSE00002725815	0	0	53471	53667
chr1	1327033	1327240	NA	NA	0	0	53667	53668
chr1	1327241	1328896	ENSG00000224051	ENSE00001714593	0	0	53668	55323
chr1	1328897	1331279	NA	NA	0	0	55323	55324
chr1	1331280	1331536	ENSG00000169962	ENSE00001691126	0	0	55324	55580
chr1	1331537	1331637	NA	NA	0	0	55580	55581
chr1	1331638	1331938	ENSG00000169962	ENSE00001779983	0	0	55581	55881
chr1	1331939	1332023	NA	NA	0	0	55881	55882
chr1	1332024	1332806	ENSG00000169962	ENSE00001130446	0	0	55882	56664
chr1	1332807	1332920	NA	NA	0	0	56664	56665
chr1	1332921	1333124	ENSG00000169962	ENSE00001694801	0	0	56665	56868
chr1	1333125	1333258	NA	NA	0	0	56868	56869
chr1	1333259	1333379	ENSG00000169962	ENSE00001627951	0	0	56869	56989
chr1	1333380	1333505	NA	NA	0	0	56989	56990
chr1	1333506	1335314	ENSG00000169962	ENSE00001379118	0	0	56990	58798
chr1	1335315	1337976	NA	NA	0	0	58798	58799
chr1	1337977	1338183	ENSG00000107404	ENSE00001637986	0	0	58799	59005
chr1	1338184	1338268	NA	NA	0	0	59005	59006
chr1	1338269	1338436	ENSG00000107404	ENSE00001713781	0	0	59006	59173
chr1	1338437	1338521	NA	NA	0	0	59173	59174
chr1	1338522	1338653	ENSG00000107404	ENSE00001604958	0	0	59174	59305
chr1	1338654	1339286	NA	NA	0	0	59305	59306
chr1	1339287	1339439	ENSG00000107404	ENSE00001388177	0	0	59306	59458
chr1	1339440	1339581	NA	NA	0	0	59458	59459
chr1	1339582	1339649	ENSG00000107404	ENSE00001224879	0	0	59459	59526
chr1	1339650	1339735	NA	NA	0	0	59526	59527
chr1	1339736	1339812	ENSG00000107404	ENSE00001784308	0	0	59527	59603
chr1	1339813	1340037	NA	NA	0	0	59603	59604
chr1	1340038	1340177	ENSG00000107404	ENSE00001762921	0	0	59604	59743
chr1	1340178	1340246	NA	NA	0	0	59743	59744
chr1	1340247	1340316	ENSG00000107404	ENSE00000955184	0	0	59744	59813
chr1	1340317	1340409	NA	NA	0	0	59813	59814
chr1	1340410	1340503	ENSG00000107404	ENSE00000955183	0	0	59814	59907
chr1	1340504	1341666	NA	NA	0	0	59907	59908
chr1	1341667	1341805	ENSG00000107404	ENSE00001316141	0	0	59908	60046
chr1	1341806	1342052	NA	NA	0	0	60046	60047
chr1	1342053	1342156	ENSG00000107404	ENSE00000955181	0	0	60047	60150
chr1	1342157	1342362	NA	NA	0	0	60150	60151
chr1	1342363	1342484	ENSG00000107404	ENSE00003642103	0	0	60151	60272
chr1	1342485	1342688	NA	NA	0	0	60272	60273
chr1	1342689	1342758	ENSG00000107404	ENSE00003672937	0	0	60273	60342
chr1	1342759	1348895	NA	NA	0	0	60342	60343
chr1	1348896	1349112	ENSG00000107404	ENSE00001479184	0	0	60343	60559
chr1	1349113	1352688	NA	NA	0	0	60559	60560
chr1	1352689	1353629	ENSG00000162576	ENSE00003742984	0	0	60560	61500
chr1	1353630	1353847	NA	NA	0	0	61500	61501
chr1	1353848	1353928	ENSG00000162576	ENSE00003672275	0	0	61501	61581
chr1	1353929	1354029	NA	NA	0	0	61581	61582
chr1	1354030	1354106	ENSG00000162576	ENSE00003558812	0	0	61582	61658
chr1	1354107	1354192	NA	NA	0	0	61658	61659
chr1	1354193	1354232	ENSG00000162576	ENSE00003469474	0	0	61659	61698
chr1	1354233	1354353	NA	NA	0	0	61698	61699
chr1	1354354	1354509	ENSG00000162576	ENSE00001066499	0	0	61699	61854
chr1	1354510	1354681	NA	NA	0	0	61854	61855
chr1	1354682	1355152	ENSG00000162576	ENSE00001224365	0	0	61855	62325
chr1	1355153	1355243	NA	NA	0	0	62325	62326
chr1	1355244	1355345	ENSG00000162576	ENSE00001130277	0	0	62326	62427
chr1	1355346	1355449	NA	NA	0	0	62427	62428
chr1	1355450	1355752	ENSG00000162576	ENSE00001208985	0	0	62428	62730
chr1	1355753	1356680	NA	NA	0	0	62730	62731
chr1	1356681	1356704	ENSG00000162576	ENSE00001224378	0	0	62731	62754
chr1	1356705	1358455	NA	NA	0	0	62754	62755
chr1	1358456	1358794	ENSG00000162576	ENSE00001340941	0	0	62755	63093
chr1	1358795	1361241	NA	NA	0	0	63093	63094
chr1	1361242	1361777	ENSG00000162576	ENSE00001847926	0	0	63094	63629
chr1	1361778	1373729	NA	NA	0	0	63629	63630
chr1	1373730	1373902	ENSG00000175756	ENSE00001611509	0	0	63630	63802
chr1	1373903	1373999	NA	NA	0	0	63802	63803
chr1	1374000	1374445	ENSG00000175756	ENSE00001629775	0	0	63803	64248
chr1	1374446	1374704	NA	NA	0	0	64248	64249
chr1	1374705	1374790	ENSG00000175756	ENSE00001789693	0	0	64249	64334
chr1	1374791	1374996	NA	NA	0	0	64334	64335
chr1	1374997	1375173	ENSG00000175756	ENSE00001479025	0	0	64335	64511
chr1	1375174	1385710	NA	NA	0	0	64511	64512
chr1	1385711	1387582	ENSG00000221978	ENSE00003539724	0	0	64512	66383
chr1	1387583	1387776	NA	NA	0	0	66383	66384
chr1	1387777	1387869	ENSG00000221978	ENSE00003503679	0	0	66384	66476
chr1	1387870	1387953	NA	NA	0	0	66476	66477
chr1	1387954	1388065	ENSG00000221978	ENSE00003490441	0	0	66477	66588
chr1	1388066	1390229	NA	NA	0	0	66588	66589
chr1	1390230	1390371	ENSG00000221978	ENSE00003481685	0	0	66589	66730
chr1	1390372	1390458	NA	NA	0	0	66730	66731
chr1	1390459	1390563	ENSG00000221978	ENSE00003459548	0	0	66731	66835
chr1	1390564	1390765	NA	NA	0	0	66835	66836
chr1	1390766	1390865	ENSG00000221978	ENSE00003578981	0	0	66836	66935
chr1	1390866	1392287	NA	NA	0	0	66935	66936
chr1	1392288	1392803	ENSG00000221978	ENSE00001868627	0	0	66936	67451
chr1	1392804	1393395	NA	NA	0	0	67451	67452
chr1	1393396	1393460	ENSG00000221978	ENSE00003583101	0	0	67452	67516
chr1	1393461	1395393	NA	NA	0	0	67516	67517
chr1	1395394	1395514	ENSG00000221978	ENSE00003636572	0	0	67517	67637
chr1	1395515	1398232	NA	NA	0	0	67637	67638
chr1	1398233	1398342	ENSG00000221978	ENSE00003666121	0	0	67638	67747
chr1	1398343	1398596	NA	NA	0	0	67747	67748
chr1	1398597	1398671	ENSG00000221978	ENSE00003497083	0	0	67748	67822
chr1	1398672	1399018	NA	NA	0	0	67822	67823
chr1	1399019	1399317	ENSG00000221978	ENSE00001817425	0	0	67823	68121
chr1	1399318	1401908	NA	NA	0	0	68121	68122
chr1	1401909	1402256	ENSG00000242485	ENSE00001940545	0	0	68122	68469
chr1	1402257	1405808	NA	NA	0	0	68469	68470
chr1	1405809	1405886	ENSG00000242485	ENSE00003478955	0	0	68470	68547
chr1	1405887	1406908	NA	NA	0	0	68547	68548
chr1	1406909	1407019	ENSG00000242485	ENSE00003480468	0	0	68548	68658
chr1	1407020	1407130	NA	NA	0	0	68658	68659
chr1	1407131	1407293	ENSG00000242485	ENSE00001735034	0	0	68659	68821
chr1	1407294	1418419	NA	NA	0	0	68821	68822
chr1	1418420	1419549	ENSG00000235098	ENSE00003617803	0	0	68822	69951
chr1	1419550	1420051	NA	NA	0	0	69951	69952
chr1	1420052	1420592	ENSG00000235098	ENSE00002204959	0	0	69952	70492
chr1	1420593	1420796	NA	NA	0	0	70492	70493
chr1	1420797	1421005	ENSG00000235098	ENSE00003758729	0	0	70493	70701
chr1	1421006	1421132	NA	NA	0	0	70701	70702
chr1	1421133	1421444	ENSG00000235098	ENSE00002132615	0	0	70702	71013
chr1	1421445	1426127	NA	NA	0	0	71013	71014
chr1	1426128	1426385	ENSG00000205116	ENSE00001478869	0	0	71014	71271
chr1	1426386	1427553	NA	NA	0	0	71271	71272
chr1	1427554	1427787	ENSG00000205116	ENSE00001751391	0	0	71272	71505
chr1	1427788	1435522	NA	NA	1.10494481675438e-07	1.66884786101384e-07	71505	71506
chr1	1435523	1435821	ENSG00000179403	ENSE00003653683	2.58523873783977e-10	3.90460862266291e-10	71506	71804
chr1	1435822	1436926	NA	NA	2.85410269973418e-07	4.31068632344989e-07	71804	71805
chr1	1436927	1437484	ENSG00000179403	ENSE00001632631	2.58523873783977e-10	3.90460862266291e-10	71805	72362
chr1	1437485	1439080	NA	NA	4.12345401101799e-07	6.22784725290426e-07	72362	72363
chr1	1439081	1440765	ENSG00000179403	ENSE00002235940	2.58523873783977e-10	3.90460862266291e-10	72363	74047
chr1	1440766	1449688	NA	NA	2.30654463945212e-06	3.48367988878273e-06	74047	74048
chr1	1449689	1450758	ENSG00000215915	ENSE00002305764	2.58523873783977e-10	3.90460862266291e-10	74048	75117
chr1	1450759	1452045	NA	NA	3.32461585039745e-07	5.02132447233183e-07	75117	75118
chr1	1452046	1452122	ENSG00000215915	ENSE00001738634	2.58523873783977e-10	3.90460862266291e-10	75118	75194
chr1	1452123	1452364	NA	NA	6.23042485381475e-08	9.41010646626772e-08	75194	75195
chr1	1452365	1452434	ENSG00000215915	ENSE00001678337	2.58523873783977e-10	3.90460862266291e-10	75195	75264
chr1	1452435	1454344	NA	NA	4.93521822464427e-07	7.45389275746966e-07	75264	75265
chr1	1454345	1454500	ENSG00000215915	ENSE00001789344	2.58523873783977e-10	3.90460862266291e-10	75265	75420
chr1	1454501	1455459	NA	NA	2.47665805197528e-07	3.74061388863645e-07	75420	75421
chr1	1455460	1455519	ENSG00000215915	ENSE00001654495	2.58523873783977e-10	3.90460862266291e-10	75421	75480
chr1	1455520	1455790	NA	NA	6.98014397948477e-08	1.05424428131773e-07	75480	75481
chr1	1455791	1455916	ENSG00000215915	ENSE00001705599	2.58523873783977e-10	3.90460862266291e-10	75481	75606
chr1	1455917	1456224	NA	NA	7.93668215037791e-08	1.19871477632927e-07	75606	75607
chr1	1456225	1456349	ENSG00000215915	ENSE00001711558	2.58523873783977e-10	3.90460862266291e-10	75607	75731
chr1	1456350	1457128	NA	NA	2.01131529653509e-07	3.03778477039884e-07	75731	75732
chr1	1457129	1457180	ENSG00000215915	ENSE00001780250	2.58523873783977e-10	3.90460862266291e-10	75732	75783
chr1	1457181	1459160	NA	NA	5.11618475085296e-07	7.72721496289375e-07	75783	75784
chr1	1459161	1459231	ENSG00000215915	ENSE00001645375	2.58523873783977e-10	3.90460862266291e-10	75784	75854
chr1	1459232	1460749	NA	NA	3.92180555530697e-07	5.92328813220355e-07	75854	75855
chr1	1460750	1460917	ENSG00000215915	ENSE00001802162	2.58523873783977e-10	3.90460862266291e-10	75855	76022
chr1	1460918	1462599	NA	NA	4.34578435015709e-07	6.56364318563085e-07	76022	76023
chr1	1462600	1462708	ENSG00000215915	ENSE00001735727	2.58523873783977e-10	3.90460862266291e-10	76023	76131
chr1	1462709	1468383	NA	NA	1.46686228125192e-06	2.21547015882839e-06	76131	76132
chr1	1468384	1470163	ENSG00000215915	ENSE00001478728	2.58523873783977e-10	3.90460862266291e-10	76132	77911
chr1	1470164	1471764	NA	NA	4.13638019391982e-07	6.24737027277167e-07	77911	77912
chr1	1471765	1472089	ENSG00000160072	ENSE00003889014	2.58523873783977e-10	3.90460862266291e-10	77912	78236
chr1	1472090	1477273	NA	NA	1.33992741785383e-06	2.02375467656113e-06	78236	78237
chr1	1477274	1477350	ENSG00000160072	ENSE00003467707	2.58523873783977e-10	3.90460862266291e-10	78237	78313
chr1	1477351	1478643	NA	NA	3.34012727254418e-07	5.04475210216793e-07	78313	78314
chr1	1478644	1478745	ENSG00000160072	ENSE00003569130	2.58523873783977e-10	3.90460862266291e-10	78314	78415
chr1	1478746	1479048	NA	NA	7.80742023809289e-08	1.17919173647785e-07	78415	78416
chr1	1479049	1479108	ENSG00000160072	ENSE00003608502	2.58523873783977e-10	3.90460862266291e-10	78416	78475
chr1	1479109	1480866	NA	NA	4.54226231572097e-07	6.86039306030395e-07	78475	78476
chr1	1480867	1480936	ENSG00000160072	ENSE00003474888	2.58523873783977e-10	3.90460862266291e-10	78476	78545
chr1	1480937	1482137	NA	NA	3.10228546629432e-07	4.6855284363545e-07	78545	78546
chr1	1482138	1482303	ENSG00000160072	ENSE00003654064	2.58523873783977e-10	3.90460862266291e-10	78546	78711
chr1	1482304	1482544	NA	NA	6.20457247246797e-08	9.37106038323421e-08	78711	78712
chr1	1482545	1482614	ENSG00000160072	ENSE00003510521	2.58523873783977e-10	3.90460862266291e-10	78712	78781
chr1	1482615	1485015	NA	NA	6.20456900746191e-07	9.37105248233205e-07	78781	78782
chr1	1485016	1485171	ENSG00000160072	ENSE00003459370	2.58523873783977e-10	3.90460862266291e-10	78782	78937
chr1	1485172	1485781	NA	NA	1.5744101145021e-07	2.37790623025536e-07	78937	78938
chr1	1485782	1485838	ENSG00000160072	ENSE00003655926	2.58523873783977e-10	3.90460862266291e-10	78938	78994
chr1	1485839	1486109	NA	NA	6.98014397948477e-08	1.05424428131773e-07	78994	78995
chr1	1486110	1486235	ENSG00000160072	ENSE00003594545	2.58523873783977e-10	3.90460862266291e-10	78995	79120
chr1	1486236	1486543	NA	NA	7.93668215037791e-08	1.19871477632927e-07	79120	79121
chr1	1486544	1486668	ENSG00000160072	ENSE00003892109	2.58523873783977e-10	3.90460862266291e-10	79121	79245
chr1	1486669	1487862	NA	NA	3.08418880656802e-07	4.65819619988039e-07	79245	79246
chr1	1487863	1487914	ENSG00000160072	ENSE00003689846	2.58523873783977e-10	3.90460862266291e-10	79246	79297
chr1	1487915	1489203	NA	NA	3.32978632444636e-07	5.0291336822772e-07	79297	79298
chr1	1489204	1489274	ENSG00000160072	ENSE00003670332	2.58523873783977e-10	3.90460862266291e-10	79298	79368
chr1	1489275	1490256	NA	NA	2.53611851241953e-07	3.83041982465748e-07	79368	79369
chr1	1490257	1490424	ENSG00000160072	ENSE00003505365	2.58523873783977e-10	3.90460862266291e-10	79369	79536
chr1	1490425	1490562	NA	NA	3.54177688288715e-08	5.34931385298698e-08	79536	79537
chr1	1490563	1490671	ENSG00000160072	ENSE00003497242	2.58523873783977e-10	3.90460862266291e-10	79537	79645
chr1	1490672	1495484	NA	NA	1.24401531026441e-06	1.87889425318222e-06	79645	79646
chr1	1495485	1497848	ENSG00000160072	ENSE00003892597	2.58523873783977e-10	3.90460862266291e-10	79646	82009
chr1	1497849	1512161	NA	NA	3.69997992388793e-06	5.5882449717104e-06	82009	82010
chr1	1512162	1512473	ENSG00000197785	ENSE00001948795	2.58523873783977e-10	3.90460862266291e-10	82010	82321
chr1	1512474	1512529	NA	NA	1.42188125717979e-08	2.14753482774555e-08	82321	82322
chr1	1512530	1512690	ENSG00000197785	ENSE00003549567	2.58523873783977e-10	3.90460862266291e-10	82322	82482
chr1	1512691	1516011	NA	NA	9.63510722373773e-07	2.72519817001715e-06	82482	82483
chr1	1516012	1516088	ENSG00000197785	ENSE00003601804	4.74076725301546e-10	3.31785447309593e-09	82483	82559
chr1	1516089	1517166	NA	NA	5.10580369483815e-07	3.5733165301699e-06	82559	82560
chr1	1517167	1517412	ENSG00000197785	ENSE00001624063	4.74076725301546e-10	3.31785447309593e-09	82560	82805
chr1	1517413	1517715	NA	NA	1.43171149713517e-07	1.00199105568244e-06	82805	82806
chr1	1517716	1517775	ENSG00000197785	ENSE00003689904	4.74076725301546e-10	3.31785447309593e-09	82806	82865
chr1	1517776	1518920	NA	NA	5.4234347646176e-07	3.79561114371985e-06	82865	82866
chr1	1518921	1518990	ENSG00000197785	ENSE00003620804	4.74076725301546e-10	3.31785447309593e-09	82866	82935
chr1	1518991	1520140	NA	NA	5.44713857519863e-07	3.81220029005425e-06	82935	82936
chr1	1520141	1520306	ENSG00000197785	ENSE00003607995	4.74076725301546e-10	3.31785447309593e-09	82936	83101
chr1	1520307	1520547	NA	NA	1.13778400478992e-07	7.9628444643598e-07	83101	83102
chr1	1520548	1520617	ENSG00000197785	ENSE00003505667	4.74076725301546e-10	3.31785447309593e-09	83102	83171
chr1	1520618	1522743	NA	NA	1.00741202052612e-06	7.0503911085984e-06	83171	83172
chr1	1522744	1522899	ENSG00000197785	ENSE00001615816	4.74076725301546e-10	3.31785447309593e-09	83172	83327
chr1	1522900	1523510	NA	NA	2.89186717128409e-07	2.0238871502043e-06	83327	83328
chr1	1523511	1523567	ENSG00000197785	ENSE00001745869	4.74076725301546e-10	3.31785447309593e-09	83328	83384
chr1	1523568	1523838	NA	NA	1.28000698706998e-07	8.95819913082629e-07	83384	83385
chr1	1523839	1523964	ENSG00000197785	ENSE00001784657	4.74076725301546e-10	3.31785447309593e-09	83385	83510
chr1	1523965	1524272	NA	NA	1.45541532658999e-07	1.01858029466495e-06	83510	83511
chr1	1524273	1524397	ENSG00000197785	ENSE00001792016	4.74076725301546e-10	3.31785447309593e-09	83511	83635
chr1	1524398	1525239	NA	NA	3.98698364711958e-07	2.7903078504421e-06	83635	83636
chr1	1525240	1525291	ENSG00000197785	ENSE00000875540	4.74076725301546e-10	3.31785447309593e-09	83636	83687
chr1	1525292	1526460	NA	NA	5.53721305307509e-07	3.87523904094023e-06	83687	83688
chr1	1526461	1526531	ENSG00000197785	ENSE00001664426	4.74076725301546e-10	3.31785447309593e-09	83688	83758
chr1	1526532	1527694	NA	NA	5.50876848137705e-07	3.85533206787025e-06	83758	83759
chr1	1527695	1527862	ENSG00000197785	ENSE00001304286	4.74076725301546e-10	3.31785447309593e-09	83759	83926
chr1	1527863	1529222	NA	NA	6.4426985085797e-07	4.50894393771994e-06	83926	83927
chr1	1529223	1529331	ENSG00000197785	ENSE00003791544	4.74076725301546e-10	3.31785447309593e-09	83927	84035
chr1	1529332	1533925	NA	NA	1.68694777735734e-06	1.17595533132286e-05	84035	84036
chr1	1533926	1534685	ENSG00000197785	ENSE00001386419	4.46124310188716e-11	2.00081029470198e-10	84036	84795
chr1	1534686	1534777	NA	NA	6.58100224315561e-09	2.95725010590608e-08	84795	84796
chr1	1534778	1535507	ENSG00000205090	ENSE00001478554	7.23186878190245e-11	3.24972556537359e-10	84796	85525
chr1	1535508	1535588	NA	NA	5.7854964707893e-09	2.59978032435271e-08	85525	85526
chr1	1535589	1535797	ENSG00000205090	ENSE00001658110	7.23186878190245e-11	3.24972556537359e-10	85526	85734
chr1	1535798	1539683	NA	NA	1.65221395065362e-07	7.5239712737929e-07	85734	85735
chr1	1539684	1539790	ENSG00000205090	ENSE00001661100	7.78722151219764e-14	6.56378909671023e-12	85735	85841
chr1	1539791	1540289	NA	NA	3.87853082983725e-11	3.26877491740873e-09	85841	85842
chr1	1540290	1540355	ENSG00000205090	ENSE00001748844	7.78722151219764e-14	6.56378909671023e-12	85842	85907
chr1	1540356	1540419	NA	NA	4.90657514617965e-12	4.1351971846737e-10	85907	85908
chr1	1540420	1540453	ENSG00000205090	ENSE00001669329	7.78722151219764e-14	6.56378909671023e-12	85908	85941
chr1	1540454	1541672	NA	NA	9.48604528261399e-11	7.99471450152467e-09	85941	85942
chr1	1541673	1542167	ENSG00000160075	ENSE00001824181	6.01029784717762e-14	5.06603381135258e-12	85942	86436
chr1	1542168	1543868	NA	NA	4.58689752846908e-09	1.43957211645729e-06	86436	86437
chr1	1543869	1543987	ENSG00000160075	ENSE00003590028	2.98096382759109e-12	9.35566179758587e-10	86437	86555
chr1	1543988	1544862	NA	NA	2.60534926965761e-09	8.17684173537447e-07	86555	86556
chr1	1544863	1545002	ENSG00000160075	ENSE00001049594	2.98096382759109e-12	9.35566179758587e-10	86556	86695
chr1	1545003	1564772	NA	NA	4.76556878958867e-08	1.49950837210477e-05	86695	86696
chr1	1564773	1564916	ENSG00000160075	ENSE00003470831	6.04157419632809e-66	2.23098172377459e-64	86696	86839
chr1	1564917	1574477	NA	NA	1.36471751086951e-54	5.50637352394133e-53	86839	86840
chr1	1574478	1574863	ENSG00000160075	ENSE00001478524	5.38151305419835e-58	2.1838022448662e-56	86840	87225
chr1	1574864	1598011	NA	NA	8.22836989642362e-05	0.00264556156026952	87225	87226
chr1	1598012	1600135	ENSG00000228594	ENSE00001792737	4.23145028060816e-12	1.76197183883502e-10	87226	89349
chr1	1600136	1615414	NA	NA	3.49391484633088e-08	1.44915207583862e-06	89349	89350
chr1	1615415	1615633	ENSG00000197530	ENSE00002119068	1.84642287604364e-12	7.64260996072134e-11	89350	89568
chr1	1615634	1615904	NA	NA	4.98531216308606e-10	2.06350432296887e-08	89568	89569
chr1	1615905	1616100	ENSG00000197530	ENSE00001478469	1.84642287604364e-12	7.64260996072134e-11	89569	89764
chr1	1616101	1616507	NA	NA	7.49643236375164e-10	3.10289906546579e-08	89764	89765
chr1	1616508	1616614	ENSG00000197530	ENSE00003509279	1.84642287604364e-12	7.64260996072134e-11	89765	89871
chr1	1616615	1623388	NA	NA	1.25057477151636e-08	5.17633623964286e-07	89871	89872
chr1	1623389	1623699	ENSG00000197530	ENSE00003615197	1.84642287604364e-12	7.64260996072134e-11	89872	90182
chr1	1623700	1623773	NA	NA	1.34788069594549e-10	5.57910434517694e-09	90182	90183
chr1	1623774	1623945	ENSG00000197530	ENSE00003537484	1.84642287604364e-12	7.64260996072134e-11	90183	90354
chr1	1623946	1624794	NA	NA	1.56575730159147e-09	6.48093181343512e-08	90354	90355
chr1	1624795	1624901	ENSG00000197530	ENSE00003785943	1.84642287604364e-12	7.64260996072134e-11	90355	90461
chr1	1624902	1624990	NA	NA	1.62484248278361e-10	6.72549566038683e-09	90461	90462
chr1	1624991	1625185	ENSG00000197530	ENSE00003548099	1.84642287604364e-12	7.64260996072134e-11	90462	90656
chr1	1625186	1625285	NA	NA	1.82794779313156e-10	7.56618262487407e-09	90656	90657
chr1	1625286	1625428	ENSG00000197530	ENSE00003508056	1.84642287604364e-12	7.64260996072134e-11	90657	90799
chr1	1625429	1625545	NA	NA	2.14183781821475e-10	8.86542611544527e-09	90799	90800
chr1	1625546	1625653	ENSG00000197530	ENSE00003646402	1.84642287604364e-12	7.64260996072134e-11	90800	90907
chr1	1625654	1626649	NA	NA	1.83717985269283e-09	7.60439514690958e-08	90907	90908
chr1	1626650	1626754	ENSG00000197530	ENSE00003525913	1.84642287604364e-12	7.64260996072134e-11	90908	91012
chr1	1626755	1626836	NA	NA	1.49559364892582e-10	6.19051304662221e-09	91012	91013
chr1	1626837	1626999	ENSG00000197530	ENSE00003667001	1.84642287604364e-12	7.64260996072134e-11	91013	91175
chr1	1627000	1627073	NA	NA	1.34788069594549e-10	5.57910434517694e-09	91175	91176
chr1	1627074	1627207	ENSG00000197530	ENSE00003656004	1.84642287604364e-12	7.64260996072134e-11	91176	91309
chr1	1627208	1627295	NA	NA	1.60637836366107e-10	6.64906957270617e-09	91309	91310
chr1	1627296	1627444	ENSG00000197530	ENSE00003650046	1.84642287604364e-12	7.64260996072134e-11	91310	91458
chr1	1627445	1627672	NA	NA	4.1913550408168e-10	1.73487216259538e-08	91458	91459
chr1	1627673	1627829	ENSG00000197530	ENSE00003590159	1.84642287604364e-12	7.64260996072134e-11	91459	91615
chr1	1627830	1628018	NA	NA	3.4712543950377e-10	1.43681042619193e-08	91615	91616
chr1	1628019	1628179	ENSG00000197530	ENSE00003674348	1.84642287604364e-12	7.64260996072134e-11	91616	91776
chr1	1628180	1628272	NA	NA	1.69869895927377e-10	7.03120001110946e-09	91776	91777
chr1	1628273	1628399	ENSG00000197530	ENSE00003653398	1.84642287604364e-12	7.64260996072134e-11	91777	91903
chr1	1628400	1628488	NA	NA	1.62484248278361e-10	6.72549566038683e-09	91903	91904
chr1	1628489	1628722	ENSG00000197530	ENSE00003601252	1.84642287604364e-12	7.64260996072134e-11	91904	92137
chr1	1628723	1629132	NA	NA	7.55182472111926e-10	3.12582688621887e-08	92137	92138
chr1	1629133	1629311	ENSG00000197530	ENSE00003667800	1.84642287604364e-12	7.64260996072134e-11	92138	92316
chr1	1629312	1629384	NA	NA	1.32941657682295e-10	5.50267825749629e-09	92316	92317
chr1	1629385	1629566	ENSG00000197530	ENSE00003658755	1.84642287604364e-12	7.64260996072134e-11	92317	92498
chr1	1629567	1629638	NA	NA	1.31095245770041e-10	5.42625216981563e-09	92498	92499
chr1	1629639	1629704	ENSG00000197530	ENSE00003565195	1.84642287604364e-12	7.64260996072134e-11	92499	92564
chr1	1629705	1630291	NA	NA	1.0819973805809e-09	4.47856853824646e-08	92564	92565
chr1	1630292	1630604	ENSG00000197530	ENSE00003655453	1.84642287604364e-12	7.64260996072134e-11	92565	92877
chr1	1630605	1632172	NA	NA	1.4802905523581e-07	6.56761983020004e-06	92877	92878
chr1	1632173	1632374	ENSG00000189409	ENSE00001927041	2.58619063830037e-10	1.14839919160835e-08	92878	93079
chr1	1632375	1632782	NA	NA	1.05257950688831e-07	4.67396292069822e-06	93079	93080
chr1	1632783	1632913	ENSG00000189409	ENSE00001765095	2.58619063830037e-10	1.14839919160835e-08	93080	93210
chr1	1632914	1632980	NA	NA	1.70688583822631e-08	7.57942901219444e-07	93210	93211
chr1	1632981	1633120	ENSG00000189409	ENSE00003464913	2.58619063830037e-10	1.14839919160835e-08	93211	93350
chr1	1633121	1633187	NA	NA	1.70688583822631e-08	7.57942901219444e-07	93350	93351
chr1	1633188	1633355	ENSG00000189409	ENSE00003557679	2.58619063830037e-10	1.14839919160835e-08	93351	93518
chr1	1633356	1633747	NA	NA	1.01120046391845e-07	4.49022073167882e-06	93518	93519
chr1	1633748	1633912	ENSG00000189409	ENSE00003567941	2.58619063830037e-10	1.14839919160835e-08	93519	93683
chr1	1633913	1633988	NA	NA	1.93964299066707e-08	8.61298662335752e-07	93683	93684
chr1	1633989	1634099	ENSG00000189409	ENSE00003520085	2.58619063830037e-10	1.14839919160835e-08	93684	93794
chr1	1634100	1634201	NA	NA	2.61205254648011e-08	1.15988185234173e-06	93794	93795
chr1	1634202	1634328	ENSG00000189409	ENSE00003510374	2.58619063830037e-10	1.14839919160835e-08	93795	93921
chr1	1634329	1634450	NA	NA	3.12929065993117e-08	1.38956110790067e-06	93921	93922
chr1	1634451	1634654	ENSG00000189409	ENSE00003691124	2.58619063830037e-10	1.14839919160835e-08	93922	94125
chr1	1634655	1635226	NA	NA	1.47671467554122e-07	6.55731646515001e-06	94125	94126
chr1	1635227	1635856	ENSG00000248333	ENSE00003719976	2.58619063830037e-10	1.14839919160835e-08	94126	94755
chr1	1635857	1635936	NA	NA	2.04309061890839e-08	9.07234549318847e-07	94755	94756
chr1	1635937	1636126	ENSG00000248333	ENSE00001761950	2.58619063830037e-10	1.14839919160835e-08	94756	94945
chr1	1636127	1636332	NA	NA	5.30169066981223e-08	2.3542128291254e-06	94945	94946
chr1	1636333	1636481	ENSG00000248333	ENSE00001642055	2.58619063830037e-10	1.14839919160835e-08	94946	95094
chr1	1636482	1636681	NA	NA	5.14651924410359e-08	2.2853091964925e-06	95094	95095
chr1	1636682	1636798	ENSG00000248333	ENSE00001615731	2.58619063830037e-10	1.14839919160835e-08	95095	95211
chr1	1636799	1636896	NA	NA	2.5086049237899e-08	1.11394598856229e-06	95211	95212
chr1	1636897	1637004	ENSG00000248333	ENSE00001658779	2.58619063830037e-10	1.14839919160835e-08	95212	95319
chr1	1637005	1637080	NA	NA	1.93964299066707e-08	8.61298662335752e-07	95319	95320
chr1	1637081	1637202	ENSG00000248333	ENSE00001673993	2.58619063830037e-10	1.14839919160835e-08	95320	95441
chr1	1637203	1637407	NA	NA	5.2758287627519e-08	2.34272889104714e-06	95441	95442
chr1	1637408	1637513	ENSG00000248333	ENSE00001617779	2.58619063830037e-10	1.14839919160835e-08	95442	95547
chr1	1637514	1637761	NA	NA	6.38789063867051e-08	2.83653799182382e-06	95547	95548
chr1	1637762	1637883	ENSG00000248333	ENSE00001772575	2.58619063830037e-10	1.14839919160835e-08	95548	95669
chr1	1637884	1638499	NA	NA	1.59050703163466e-07	7.06260523353208e-06	95669	95670
chr1	1638500	1638590	ENSG00000248333	ENSE00001649685	2.58619063830037e-10	1.14839919160835e-08	95670	95760
chr1	1638591	1640276	NA	NA	4.35772944173962e-07	1.93501521762451e-05	95760	95761
chr1	1640277	1640452	ENSG00000248333	ENSE00001648532	2.58619063830037e-10	1.14839919160835e-08	95761	95936
chr1	1640453	1641047	NA	NA	1.53619704401642e-07	6.82144474872803e-06	95936	95937
chr1	1641048	1641113	ENSG00000248333	ENSE00001603328	2.58619063830037e-10	1.14839919160835e-08	95937	96002
chr1	1641114	1641661	NA	NA	1.41464611636e-07	6.28170419447738e-06	96002	96003
chr1	1641662	1641820	ENSG00000248333	ENSE00001609765	2.58619063830037e-10	1.14839919160835e-08	96003	96161
chr1	1641821	1641905	NA	NA	2.17240014865894e-08	9.64654402135778e-07	96161	96162
chr1	1641906	1642001	ENSG00000248333	ENSE00001780919	2.58619063830037e-10	1.14839919160835e-08	96162	96257
chr1	1642002	1642346	NA	NA	8.89649524049574e-08	3.95047766088563e-06	96257	96258
chr1	1642347	1642508	ENSG00000248333	ENSE00003748283	2.58619063830037e-10	1.14839919160835e-08	96258	96419
chr1	1642509	1645125	NA	NA	6.76547031175367e-07	3.0041220707322e-05	96419	96420
chr1	1645126	1645262	ENSG00000248333	ENSE00003754733	2.58619063830037e-10	1.14839919160835e-08	96420	96556
chr1	1645263	1649498	NA	NA	1.09525056468662e-06	4.86323410990308e-05	96556	96557
chr1	1649499	1649637	ENSG00000248333	ENSE00003743744	2.58619063830037e-10	1.14839919160835e-08	96557	96695
chr1	1649638	1652438	NA	NA	6.11670761929695e-07	2.71314353201269e-05	96695	96696
chr1	1652439	1652566	ENSG00000248333	ENSE00003713782	1.36125002778904e-10	6.01292192259299e-09	96696	96823
chr1	1652567	1655368	NA	NA	3.81285980122215e-07	1.68419107936524e-05	96823	96824
chr1	1655369	1655484	ENSG00000248333	ENSE00003633361	1.36125002778904e-10	6.01292192259299e-09	96824	96939
chr1	1655485	1657255	NA	NA	2.40941192275468e-07	1.06427586245572e-05	96939	96940
chr1	1657256	1657302	ENSG00000248333	ENSE00003752042	1.36125002778904e-10	6.01292192259299e-09	96940	96986
chr1	1657303	1657374	NA	NA	9.66487490039469e-09	4.26917277918104e-07	96986	96987
chr1	1657375	1657498	ENSG00000248333	ENSE00002722827	1.36125002778904e-10	6.01292192259299e-09	96987	97110
chr1	1657499	1658913	NA	NA	7.89360102837477e-08	3.48424878754416e-06	97110	97111
chr1	1658914	1659012	ENSG00000248333	ENSE00001680503	9.90098645871029e-13	4.07509275413443e-11	97111	97209
chr1	1659013	1661477	NA	NA	2.4395987452408e-09	1.00410214032287e-07	97209	97210
chr1	1661478	1666019	ENSG00000189339	ENSE00003730248	9.90098645871029e-13	4.07509275413443e-11	97210	101751
chr1	1666020	1668326	NA	NA	2.28316343608981e-09	9.3971572689977e-08	101751	101752
chr1	1668327	1668472	ENSG00000189339	ENSE00003732855	9.90098645871029e-13	4.07509275413443e-11	101752	101897
chr1	1668473	1669663	NA	NA	1.17821530309925e-09	4.84935718247925e-08	101897	101898
chr1	1669664	1669736	ENSG00000189339	ENSE00003739608	9.90098645871029e-13	4.07509275413443e-11	101898	101970
chr1	1669737	1670097	NA	NA	3.56434881609857e-10	1.46703247327906e-08	101970	101971
chr1	1670098	1670151	ENSG00000189339	ENSE00003739651	9.90098645871029e-13	4.07509275413443e-11	101971	102024
chr1	1670152	1671508	NA	NA	1.34257138739713e-09	5.52582209434327e-08	102024	102025
chr1	1671509	1671629	ENSG00000189339	ENSE00003726934	9.90098645871029e-13	4.07509275413443e-11	102025	102145
chr1	1671630	1675462	NA	NA	1.15713048864929e-06	5.12163759870954e-05	102145	102146
chr1	1675463	1675590	ENSG00000189339	ENSE00003716052	9.90098645871029e-13	4.07509275413443e-11	102146	102273
chr1	1675591	1676063	NA	NA	4.67325733666257e-10	1.9234425663317e-08	102273	102274
chr1	1676064	1676199	ENSG00000189339	ENSE00003728071	9.90098645871029e-13	4.07509275413443e-11	102274	102409
chr1	1676200	1676377	NA	NA	1.75247150124846e-10	7.2129097139495e-09	102409	102410
chr1	1676378	1676846	ENSG00000189339	ENSE00003719420	9.90098645871029e-13	4.07509275413443e-11	102410	102878
chr1	1676847	1690975	NA	NA	6.84417523211245e-07	3.01845252381194e-05	102878	102879
chr1	1690976	1691393	ENSG00000189339	ENSE00003732837	7.54318880276563e-14	2.99650359948908e-12	102879	103296
chr1	1691394	1692448	NA	NA	7.95133958675365e-11	3.15830250841032e-09	103296	103297
chr1	1692449	1692728	ENSG00000189339	ENSE00003741539	7.54318880276563e-14	2.99650359948908e-12	103297	103576
chr1	1692729	1702378	NA	NA	7.27917226495123e-10	2.89131499298101e-08	103576	103577
chr1	1702379	1702999	ENSG00000008128	ENSE00003845610	7.54318880276563e-14	2.99650359948908e-12	103577	104197
chr1	1703000	1703079	NA	NA	5.95973270733907e-12	2.367228635336e-10	104197	104198
chr1	1703080	1703269	ENSG00000008128	ENSE00003646560	7.54318880276563e-14	2.99650359948908e-12	104198	104387
chr1	1703270	1703475	NA	NA	1.54651291772723e-11	6.14280848409976e-10	104387	104388
chr1	1703476	1703624	ENSG00000008128	ENSE00003652156	7.54318880276563e-14	2.99650359948908e-12	104388	104536
chr1	1703625	1703823	NA	NA	1.49370515956093e-11	5.93305404805733e-10	104536	104537
chr1	1703824	1703940	ENSG00000008128	ENSE00003507378	7.54318880276563e-14	2.99650359948908e-12	104537	104653
chr1	1703941	1704038	NA	NA	7.3176464887581e-12	2.9065971851594e-10	104653	104654
chr1	1704039	1704146	ENSG00000008128	ENSE00003476013	7.54318880276563e-14	2.99650359948908e-12	104654	104761
chr1	1704147	1704222	NA	NA	5.65797408924595e-12	2.24736895759747e-10	104761	104762
chr1	1704223	1704344	ENSG00000008128	ENSE00003538477	7.54318880276563e-14	2.99650359948908e-12	104762	104883
chr1	1704345	1704549	NA	NA	1.5389689522749e-11	6.11284356466513e-10	104883	104884
chr1	1704550	1704655	ENSG00000008128	ENSE00003629837	7.54318880276563e-14	2.99650359948908e-12	104884	104989
chr1	1704656	1704903	NA	NA	1.863359466725e-11	7.40133510035434e-10	104989	104990
chr1	1704904	1705025	ENSG00000008128	ENSE00003673770	7.54318880276563e-14	2.99650359948908e-12	104990	105111
chr1	1705026	1705641	NA	NA	4.63953875318168e-11	1.84284254522993e-09	105111	105112
chr1	1705642	1705732	ENSG00000008128	ENSE00003484918	7.54318880276563e-14	2.99650359948908e-12	105112	105202
chr1	1705733	1707408	NA	NA	1.26361421326493e-10	5.01912400530102e-09	105202	105203
chr1	1707409	1707584	ENSG00000008128	ENSE00003573320	7.54318880276563e-14	2.99650359948908e-12	105203	105378
chr1	1707585	1708179	NA	NA	4.4811154786828e-11	1.7799162144172e-09	105378	105379
chr1	1708180	1708245	ENSG00000008128	ENSE00003490604	7.54318880276563e-14	2.99650359948908e-12	105379	105444
chr1	1708246	1708793	NA	NA	4.12654910242338e-11	1.63908109307442e-09	105444	105445
chr1	1708794	1708952	ENSG00000008128	ENSE00003540484	7.54318880276563e-14	2.99650359948908e-12	105445	105603
chr1	1708953	1709037	NA	NA	6.33693097995547e-12	2.51705323250917e-10	105603	105604
chr1	1709038	1709133	ENSG00000008128	ENSE00003493098	7.54318880276563e-14	2.99650359948908e-12	105604	105699
chr1	1709134	1709478	NA	NA	2.59512411560081e-11	1.03079322855137e-09	105699	105700
chr1	1709479	1709640	ENSG00000008128	ENSE00001643586	7.54318880276563e-14	2.99650359948908e-12	105700	105861
chr1	1709641	1712263	NA	NA	1.97802774160039e-10	7.85680182024961e-09	105861	105862
chr1	1712264	1712400	ENSG00000008128	ENSE00003466910	7.54318880276563e-14	2.99650359948908e-12	105862	105998
chr1	1712401	1716345	NA	NA	2.97533997439814e-10	1.18181640584858e-08	105998	105999
chr1	1716346	1716478	ENSG00000008128	ENSE00003647264	7.54318880276563e-14	2.99650359948908e-12	105999	106131
chr1	1716479	1719327	NA	NA	2.148521360823e-10	8.53400899947232e-09	106131	106132
chr1	1719328	1719455	ENSG00000008128	ENSE00001714517	7.54318880276563e-14	2.99650359948908e-12	106132	106259
chr1	1719456	1721595	NA	NA	1.61365421025295e-10	6.40949621155684e-09	106259	106260
chr1	1721596	1721711	ENSG00000008128	ENSE00003525046	7.54318880276563e-14	2.99650359948908e-12	106260	106375
chr1	1721712	1722707	NA	NA	7.5062456250663e-11	2.98150948374598e-09	106375	106376
chr1	1722708	1722831	ENSG00000008128	ENSE00003563203	7.54318880276563e-14	2.99650359948908e-12	106376	106499
chr1	1722832	1724257	NA	NA	1.07501507695673e-10	4.2700010194352e-09	106499	106500
chr1	1724258	1724357	ENSG00000008128	ENSE00003850628	7.54318880276563e-14	2.99650359948908e-12	106500	106599
chr1	1724358	1724839	NA	NA	3.62864738256974e-11	1.44131262480585e-09	106599	106600
chr1	1724840	1725422	ENSG00000215790	ENSE00003826425	7.54318880276563e-14	2.99650359948908e-12	106600	107182
chr1	1725423	1727385	NA	NA	1.48012602174674e-10	5.87911713756384e-09	107182	107183
chr1	1727386	1732523	ENSG00000215790	ENSE00003830378	7.54318880276563e-14	2.99650359948908e-12	107183	112320
chr1	1732524	1734689	NA	NA	1.633268520429e-10	6.48740500208689e-09	112320	112321
chr1	1734690	1734835	ENSG00000215790	ENSE00003571993	7.54318880276563e-14	2.99650359948908e-12	112321	112466
chr1	1734836	1738320	NA	NA	2.62831756359105e-10	1.04397778200038e-08	112466	112467
chr1	1738321	1738448	ENSG00000215790	ENSE00001656322	7.54318880276563e-14	2.99650359948908e-12	112467	112594
chr1	1738449	1738921	NA	NA	3.56075169349879e-11	1.41434419731468e-09	112594	112595
chr1	1738922	1739057	ENSG00000215790	ENSE00001787684	7.54318880276563e-14	2.99650359948908e-12	112595	112730
chr1	1739058	1739235	NA	NA	1.33528188506205e-11	5.30379073993004e-10	112730	112731
chr1	1739236	1739704	ENSG00000215790	ENSE00003817332	7.54318880276563e-14	2.99650359948908e-12	112731	113199
chr1	1739705	1744250	NA	NA	3.42873229808305e-10	1.36190557165072e-08	113199	113200
chr1	1744251	1744668	ENSG00000215790	ENSE00001728189	7.54318880276563e-14	2.99650359948908e-12	113200	113617
chr1	1744669	1745723	NA	NA	7.95133958675365e-11	3.15830250841032e-09	113617	113618
chr1	1745724	1745999	ENSG00000215790	ENSE00003822017	7.54318880276563e-14	2.99650359948908e-12	113618	113893
chr1	1746000	1751231	NA	NA	3.94624832811274e-10	1.56746491342119e-08	113893	113894
chr1	1751232	1753060	ENSG00000008130	ENSE00001425950	7.54318880276563e-14	2.99650359948908e-12	113894	115722
chr1	1753061	1753566	NA	NA	3.80970255342561e-11	1.51322843144897e-09	115722	115723
chr1	1753567	1753649	ENSG00000008130	ENSE00003520839	7.54318880276563e-14	2.99650359948908e-12	115723	115805
chr1	1753650	1754050	NA	NA	3.01758618093118e-11	1.19859677738532e-09	115805	115806
chr1	1754051	1754208	ENSG00000008130	ENSE00001704992	7.54318880276563e-14	2.99650359948908e-12	115806	115963
chr1	1754209	1754283	NA	NA	5.58253443472267e-12	2.21740403816284e-10	115963	115964
chr1	1754284	1754383	ENSG00000008130	ENSE00003693808	7.54318880276563e-14	2.99650359948908e-12	115964	116063
chr1	1754384	1754543	NA	NA	1.19949050692014e-11	4.76442219010664e-10	116063	116064
chr1	1754544	1754698	ENSG00000008130	ENSE00003514689	7.54318880276563e-14	2.99650359948908e-12	116064	116218
chr1	1754699	1755373	NA	NA	5.08463271486903e-11	2.01963556989426e-09	116218	116219
chr1	1755374	1755476	ENSG00000008130	ENSE00003498213	7.54318880276563e-14	2.99650359948908e-12	116219	116321
chr1	1755477	1756257	NA	NA	5.88429305281579e-11	2.33726371590137e-09	116321	116322
chr1	1756258	1756343	ENSG00000008130	ENSE00003692625	7.54318880276563e-14	2.99650359948908e-12	116322	116407
chr1	1756344	1756502	NA	NA	1.19194654146781e-11	4.73445727067201e-10	116407	116408
chr1	1756503	1756608	ENSG00000008130	ENSE00003537469	7.54318880276563e-14	2.99650359948908e-12	116408	116513
chr1	1756609	1757106	NA	NA	3.74935082980699e-11	1.48925649590126e-09	116513	116514
chr1	1757107	1757310	ENSG00000008130	ENSE00000862099	7.54318880276563e-14	2.99650359948908e-12	116514	116717
chr1	1757311	1758364	NA	NA	4.75989989645598e-08	2.09944947521246e-06	116717	116718
chr1	1758365	1758575	ENSG00000008130	ENSE00001772556	7.54318880276563e-14	2.99650359948908e-12	116718	116928
chr1	1758576	1759100	NA	NA	3.95303789701984e-11	1.57016177837477e-09	116928	116929
chr1	1759101	1759243	ENSG00000008130	ENSE00000862098	7.54318880276563e-14	2.99650359948908e-12	116929	117071
chr1	1759244	1759733	NA	NA	3.68899910618836e-11	1.46528456035355e-09	117071	117072
chr1	1759734	1759902	ENSG00000008130	ENSE00000862097	7.54318880276563e-14	2.99650359948908e-12	117072	117240
chr1	1759903	1761951	NA	NA	1.54500412463676e-10	6.13681544470168e-09	117240	117241
chr1	1761952	1762035	ENSG00000008130	ENSE00003487616	7.54318880276563e-14	2.99650359948908e-12	117241	117324
chr1	1762036	1765227	NA	NA	2.40727937583785e-10	9.56180568056908e-09	117324	117325
chr1	1765228	1765446	ENSG00000008130	ENSE00003541571	7.54318880276563e-14	2.99650359948908e-12	117325	117543
chr1	1765447	1778288	NA	NA	6.82880307856237e-10	2.71156223585756e-08	117543	117544
chr1	1778289	1778470	ENSG00000008130	ENSE00001430349	3.20185534142799e-38	1.0285150983556e-36	117544	117725
chr1	1778471	1778745	NA	NA	8.7730836355127e-36	2.81813136949434e-34	117725	117726
chr1	1778746	1778790	ENSG00000008130	ENSE00001399432	3.20185534142799e-38	1.0285150983556e-36	117726	117770
chr1	1778791	1779904	NA	NA	3.56366499500936e-35	1.14473730446978e-33	117770	117771
chr1	1779905	1780069	ENSG00000008130	ENSE00001036406	3.20185534142799e-38	1.0285150983556e-36	117771	117935
chr1	1780070	1785284	NA	NA	6.02341555278052e-06	6.70553024950671e-06	117935	117936
chr1	1785285	1787053	ENSG00000078369	ENSE00003738744	1.408181322951e-09	1.56311259827458e-09	117936	119704
chr1	1787054	1787321	NA	NA	3.7598427943264e-07	4.17350886350309e-07	119704	119705
chr1	1787322	1787437	ENSG00000078369	ENSE00001728156	1.408181322951e-09	1.56311259827458e-09	119705	119820
chr1	1787438	1789052	NA	NA	2.2727995353522e-06	2.52285734936297e-06	119820	119821
chr1	1789053	1789269	ENSG00000078369	ENSE00001717648	1.408181322951e-09	1.56311259827458e-09	119821	120037
chr1	1789270	1790394	NA	NA	3.78124085542719e-07	4.19726107037111e-07	120037	120038
chr1	1790395	1790596	ENSG00000078369	ENSE00003676440	9.94838022406492e-18	7.06919046679365e-18	120038	120239
chr1	1790597	1793244	NA	NA	2.63333624530998e-14	1.87121471656028e-14	120239	120240
chr1	1793245	1793311	ENSG00000078369	ENSE00003791115	9.94838022406492e-18	7.06919046679365e-18	120240	120306
chr1	1793312	1804418	NA	NA	1.10486710768465e-13	7.85104293242102e-14	120306	120307
chr1	1804419	1804581	ENSG00000078369	ENSE00003740636	9.94838022406492e-18	7.06919046679365e-18	120307	120469
chr1	1804582	1806474	NA	NA	1.88223353839308e-14	1.33749083631736e-14	120469	120470
chr1	1806475	1806538	ENSG00000078369	ENSE00003483809	9.94838022406492e-18	7.06919046679365e-18	120470	120533
chr1	1806539	1815755	NA	NA	2.9789307742778e-07	2.46827137784233e-07	120533	120534
chr1	1815756	1815862	ENSG00000078369	ENSE00003465100	8.04406302867643e-11	6.66511948331038e-11	120534	120640
chr1	1815863	1817836	NA	NA	1.58709385411626e-07	1.31502769895597e-07	120640	120641
chr1	1817837	1817875	ENSG00000078369	ENSE00001066529	8.04406302867643e-11	6.66511948331038e-11	120641	120679
chr1	1817876	1825396	NA	NA	6.04913353241532e-07	5.01216656789705e-07	120679	120680
chr1	1825397	1825499	ENSG00000078369	ENSE00003739582	8.04406302867643e-11	6.66511948331038e-11	120680	120782
chr1	1825500	1839189	NA	NA	3.24351499880748e-07	2.68977431938655e-07	120782	120783
chr1	1839190	1839238	ENSG00000078369	ENSE00001356799	6.06776550870025e-15	2.8580941837434e-14	120783	120831
chr1	1839239	1890819	NA	NA	2.69281427933699e-07	2.75477420069725e-06	120831	120832
chr1	1890820	1891117	ENSG00000078369	ENSE00003716731	1.91614775609237e-11	1.9612909611154e-10	120832	121129
chr1	1891118	1915107	NA	NA	2.04128651872804e-05	0.000114835712335781	121129	121130
chr1	1915108	1915307	ENSG00000169885	ENSE00001922765	6.16509295296285e-11	2.3559758469356e-10	121130	121329
chr1	1915308	1915684	NA	NA	1.32642785644066e-10	4.65220306722358e-10	121329	121330
chr1	1915685	1915735	ENSG00000169885	ENSE00001478068	4.98705359119696e-15	1.20097210575795e-13	121330	121380
chr1	1915736	1916440	NA	NA	3.5171865420125e-12	8.45297165597003e-11	121380	121381
chr1	1916441	1916615	ENSG00000169885	ENSE00001127963	4.98705359119696e-15	1.20097210575795e-13	121381	121555
chr1	1916616	1916751	NA	NA	6.74460487459783e-13	1.62095337152834e-11	121555	121556
chr1	1916752	1916896	ENSG00000169885	ENSE00003651579	4.98705359119696e-15	1.20097210575795e-13	121556	121700
chr1	1916897	1916973	NA	NA	3.79696274421804e-13	9.12536712860401e-12	121700	121701
chr1	1916974	1917074	ENSG00000169885	ENSE00003518147	4.98705359119696e-15	1.20097210575795e-13	121701	121801
chr1	1917075	1917146	NA	NA	3.54716256367738e-13	8.52501402803796e-12	121801	121802
chr1	1917147	1917294	ENSG00000169885	ENSE00001207998	4.98705359119696e-15	1.20097210575795e-13	121802	121949
chr1	1917295	1917590	NA	NA	1.4738210651899e-12	3.54208329333972e-11	121949	121950
chr1	1917591	1918162	ENSG00000178821	ENSE00001754010	4.98705359119696e-15	1.20097210575795e-13	121950	122521
chr1	1918163	1918252	NA	NA	4.44644321362375e-13	1.06862851900758e-11	122521	122522
chr1	1918253	1918431	ENSG00000178821	ENSE00003675447	4.98705359119696e-15	1.20097210575795e-13	122522	122700
chr1	1918432	1918892	NA	NA	2.29816166097407e-12	5.52324852520769e-11	122700	122701
chr1	1918893	1918934	ENSG00000178821	ENSE00003634508	4.98705359119696e-15	1.20097210575795e-13	122701	122742
chr1	1918935	1919044	NA	NA	5.44564393578639e-13	1.308769759234e-11	122742	122743
chr1	1919045	1919088	ENSG00000178821	ENSE00003473336	4.98705359119696e-15	1.20097210575795e-13	122743	122786
chr1	1919089	1919181	NA	NA	4.59632332194815e-13	1.10464970504154e-11	122786	122787
chr1	1919182	1919279	ENSG00000178821	ENSE00001239803	4.98705359119696e-15	1.20097210575795e-13	122787	122884
chr1	1919280	2019344	NA	NA	0.000114700092453235	0.00316585862099422	122884	122885
chr1	2019345	2019491	ENSG00000187730	ENSE00003802830	5.16138008488033e-13	1.0122383147331e-11	122885	123031
chr1	2019492	2024941	NA	NA	3.57886893570525e-06	7.97191199507497e-05	123031	123032
chr1	2024942	2025054	ENSG00000187730	ENSE00001378645	1.90326920557963e-09	4.24111707426622e-08	123032	123144
chr1	2025055	2025333	NA	NA	5.29108561131419e-07	1.17901669560716e-05	123144	123145
chr1	2025334	2025401	ENSG00000187730	ENSE00001382633	1.90326920557963e-09	4.24111707426622e-08	123145	123212
chr1	2025402	2025517	NA	NA	2.18875911506267e-07	4.87726105435904e-06	123212	123213
chr1	2025518	2025738	ENSG00000187730	ENSE00001381901	1.90326920557963e-09	4.24111707426622e-08	123213	123433
chr1	2025739	2027576	NA	NA	3.49629331930501e-06	7.79032544097613e-05	123433	123434
chr1	2027577	2027659	ENSG00000187730	ENSE00001367283	1.90326920557963e-09	4.24111707426622e-08	123434	123516
chr1	2027660	2028154	NA	NA	9.40214106959214e-07	2.09506802918424e-05	123516	123517
chr1	2028155	2028292	ENSG00000187730	ENSE00001390226	1.90326920557963e-09	4.24111707426622e-08	123517	123654
chr1	2028293	2029110	NA	NA	7.18248324593773e-07	1.59926143388778e-05	123654	123655
chr1	2029111	2029266	ENSG00000187730	ENSE00001365521	1.35905793731257e-11	2.75507245281063e-10	123655	123810
chr1	2029267	2029550	NA	NA	3.84613219051033e-09	7.79685395135843e-08	123810	123811
chr1	2029551	2029762	ENSG00000187730	ENSE00001376428	1.35905793731257e-11	2.75507245281063e-10	123811	124022
chr1	2029763	2029982	NA	NA	2.97633551138432e-09	6.03360793549612e-08	124022	124023
chr1	2029983	2030758	ENSG00000187730	ENSE00001478012	1.35905793731257e-11	2.75507245281063e-10	124023	124798
chr1	2030759	2050410	NA	NA	5.0776088175386e-05	0.00113344172195318	124798	124799
chr1	2050411	2050701	ENSG00000067606	ENSE00002316473	3.90140204773426e-09	8.70071188719761e-08	124799	125089
chr1	2050702	2055440	NA	NA	6.70876540354026e-06	0.00014991303633366	125089	125090
chr1	2055441	2055562	ENSG00000067606	ENSE00003563170	1.08206498092142e-10	2.18164641378014e-09	125090	125211
chr1	2055563	2056483	NA	NA	9.95499694900204e-08	2.00711068143455e-06	125211	125212
chr1	2056484	2056573	ENSG00000067606	ENSE00003563212	1.08206498092142e-10	2.18164641378014e-09	125212	125301
chr1	2056574	2059540	NA	NA	3.2094037399899e-07	6.47072142251348e-06	125301	125302
chr1	2059541	2059591	ENSG00000067606	ENSE00003789547	8.22650480181465e-11	1.65861801419377e-09	125302	125352
chr1	2059592	2073461	NA	NA	3.22326899815373e-06	0.000107641591981344	125352	125353
chr1	2073462	2073929	ENSG00000067606	ENSE00001898881	7.09400358441166e-13	1.75308425805111e-11	125353	125820
chr1	2073930	2073985	NA	NA	3.90157350871334e-11	9.64197610642259e-10	125820	125821
chr1	2073986	2074275	ENSG00000067606	ENSE00001771735	7.09400358441166e-13	1.75308425805111e-11	125821	126110
chr1	2074276	2135261	NA	NA	1.54745498416875e-05	0.000583375836546773	126110	126111
chr1	2135262	2135347	ENSG00000067606	ENSE00003514986	2.46704264145035e-10	9.41304773523361e-09	126111	126196
chr1	2135348	2144209	NA	NA	1.09800312092512e-06	4.12349743620921e-05	126196	126197
chr1	2144210	2144341	ENSG00000067606	ENSE00003484975	1.5175980475924e-11	4.41148242111616e-10	126197	126328
chr1	2144342	2146026	NA	NA	2.55563354922828e-08	7.42893066174588e-07	126328	126329
chr1	2146027	2146108	ENSG00000067606	ENSE00003784140	1.5175980475924e-11	4.41148242111616e-10	126329	126410
chr1	2146109	2148871	NA	NA	4.19160317566281e-08	1.2184499245671e-06	126410	126411
chr1	2148872	2148924	ENSG00000067606	ENSE00003791533	1.5175980475924e-11	4.41148242111616e-10	126411	126463
chr1	2148925	2150789	NA	NA	2.8288010267552e-08	8.22299623171041e-07	126463	126464
chr1	2150790	2150978	ENSG00000067606	ENSE00003783979	1.5175980475924e-11	4.41148242111616e-10	126464	126652
chr1	2150979	2155994	NA	NA	2.98989157876406e-08	8.68898232642135e-07	126652	126653
chr1	2155995	2156092	ENSG00000067606	ENSE00003525770	3.58774729216924e-24	6.21374769464592e-23	126653	126750
chr1	2156093	2169517	NA	NA	4.81619196500799e-20	8.34133490529268e-19	126750	126751
chr1	2169518	2169604	ENSG00000067606	ENSE00003513439	3.58774729216924e-24	6.21374769464592e-23	126751	126837
chr1	2169605	2172054	NA	NA	8.78639311852248e-21	1.52174681041879e-19	126837	126838
chr1	2172055	2172190	ENSG00000067606	ENSE00003659235	3.58774729216924e-24	6.21374769464592e-23	126838	126973
chr1	2172191	2172300	NA	NA	3.91064454846448e-22	6.77298498716405e-21	126973	126974
chr1	2172301	2172388	ENSG00000067606	ENSE00003481487	3.58774729216924e-24	6.21374769464592e-23	126974	127061
chr1	2172389	2173896	NA	NA	5.40673516929905e-21	9.3641177758314e-20	127061	127062
chr1	2173897	2174016	ENSG00000067606	ENSE00003640274	3.58774729216924e-24	6.21374769464592e-23	127062	127181
chr1	2174017	2174753	NA	NA	2.64058200703656e-21	4.5733183032594e-20	127181	127182
chr1	2174754	2174833	ENSG00000067606	ENSE00003561737	3.58774729216924e-24	6.21374769464592e-23	127182	127261
chr1	2174834	2175223	NA	NA	1.39563369665384e-21	2.41714785321726e-20	127261	127262
chr1	2175224	2175313	ENSG00000067606	ENSE00003609132	3.58774729216924e-24	6.21374769464592e-23	127262	127351
chr1	2175314	2184460	NA	NA	3.35262618634359e-20	5.81011680187423e-19	127351	127352
chr1	2184461	2185513	ENSG00000162585	ENSE00003475992	4.17159172160844e-24	7.2542857862122e-23	127352	128404
chr1	2185514	2189547	NA	NA	2.60861820217118e-06	3.46520720874155e-05	128404	128405
chr1	2189548	2189781	ENSG00000162585	ENSE00003681657	5.26125757532218e-11	6.42513880540367e-10	128405	128638
chr1	2189782	2193638	NA	NA	2.02874071042469e-07	2.47752736709517e-06	128638	128639
chr1	2193639	2193910	ENSG00000162585	ENSE00003548540	5.26125757532218e-11	6.42513880540367e-10	128639	128910
chr1	2193911	2193997	NA	NA	4.52468196243672e-09	5.52561902900095e-08	128910	128911
chr1	2193998	2194133	ENSG00000162585	ENSE00003467961	5.26125757532218e-11	6.42513880540367e-10	128911	129046
chr1	2194134	2194687	NA	NA	2.909475643742e-08	3.55310047106538e-07	129046	129047
chr1	2194688	2194775	ENSG00000162585	ENSE00002226200	5.26125757532218e-11	6.42513880540367e-10	129047	129134
chr1	2194776	2228318	NA	NA	1.7888122546883e-05	0.000219597943260041	129134	129135
chr1	2228319	2229735	ENSG00000157933	ENSE00001477855	2.50429959033346e-09	3.10210821999714e-08	129135	130551
chr1	2229736	2302977	NA	NA	0.000174104437838996	0.00258362986976274	130551	130552
chr1	2302978	2303103	ENSG00000157933	ENSE00003563482	4.18259072982806e-09	1.83655534590125e-08	130552	130677
chr1	2303104	2303284	NA	NA	5.95262546587705e-07	2.23983656322257e-06	130677	130678
chr1	2303285	2303400	ENSG00000157933	ENSE00001035943	2.17673650606226e-09	4.79886653771464e-09	130678	130793
chr1	2303401	2303839	NA	NA	9.53409685866546e-07	2.10189913063541e-06	130793	130794
chr1	2303840	2304102	ENSG00000157933	ENSE00001035948	2.17673650606226e-09	4.79886653771464e-09	130794	131056
chr1	2304103	2304292	NA	NA	4.11403032640756e-07	9.069849551957e-07	131056	131057
chr1	2304293	2304585	ENSG00000157933	ENSE00001035949	2.17673650606226e-09	4.79886653771464e-09	131057	131349
chr1	2304586	2306019	NA	NA	3.95174918277341e-06	8.4452291418402e-06	131349	131350
chr1	2306020	2306250	ENSG00000157933	ENSE00001035950	3.53655912164762e-09	7.360922755858e-09	131350	131580
chr1	2306251	2306576	NA	NA	1.14938039086354e-06	2.39229419157772e-06	131580	131581
chr1	2306577	2310213	ENSG00000157933	ENSE00001477851	1.31320109170941e-08	2.68689576116097e-08	131581	135217
chr1	2310214	2321252	NA	NA	2.56057167126733e-05	3.93327905596763e-05	135217	135218
chr1	2321253	2321579	ENSG00000116151	ENSE00001660875	1.52567426246356e-08	1.71047953793829e-08	135218	135544
chr1	2321580	2324096	NA	NA	0.000257669820587947	0.000261498590932441	135544	135545
chr1	2324097	2324143	ENSG00000116151	ENSE00001696171	9.39564589784997e-09	7.82718932706315e-09	135545	135591
chr1	2324144	2336468	NA	NA	6.13386865161991e-05	4.58433320463802e-05	135591	135592
chr1	2336469	2336548	ENSG00000116151	ENSE00001775365	4.22485145298119e-12	6.56167994816788e-12	135592	135671
chr1	2336549	2336716	NA	NA	7.05548730550731e-10	1.09580317042557e-09	135671	135672
chr1	2336717	2336850	ENSG00000116151	ENSE00001708274	4.22485145298119e-12	6.56167994816788e-12	135672	135805
chr1	2336851	2355174	NA	NA	0.000191586222595519	0.00019927017836141	135805	135806
chr1	2355175	2355464	ENSG00000116151	ENSE00001776903	1.77582277147158e-35	4.50089404762981e-35	135806	136095
chr1	2355465	2357431	NA	NA	3.49126756871312e-32	8.84875769764021e-32	136095	136096
chr1	2357432	2357598	ENSG00000116151	ENSE00001801066	1.77582277147158e-35	4.50089404762981e-35	136096	136262
chr1	2357599	2358591	NA	NA	1.17437037824917e-22	4.4090767262298e-22	136262	136263
chr1	2358592	2358715	ENSG00000116151	ENSE00001784328	1.5371866961247e-25	5.77124066764517e-25	136263	136386
chr1	2358716	2372480	NA	NA	0.000290940199247913	0.000916352448232294	136386	136387
chr1	2372481	2372591	ENSG00000116151	ENSE00003642799	4.6016446606826e-10	1.35785046886437e-09	136387	136497
chr1	2372592	2374460	NA	NA	8.59586476664731e-07	2.53645819769943e-06	136497	136498
chr1	2374461	2374557	ENSG00000116151	ENSE00003474519	4.6016446606826e-10	1.35785046886437e-09	136498	136594
chr1	2374558	2384977	NA	NA	1.52297551342384e-06	5.98954780417493e-06	136594	136595
chr1	2384978	2385065	ENSG00000116151	ENSE00003537185	2.57606388403169e-10	1.25557542770643e-09	136595	136682
chr1	2385066	2385806	NA	NA	1.90628685392547e-07	9.29124949755611e-07	136682	136683
chr1	2385807	2385897	ENSG00000116151	ENSE00003499657	2.57606388403169e-10	1.25557542770643e-09	136683	136773
chr1	2385898	2387418	NA	NA	3.91561545409758e-07	1.90847100067781e-06	136773	136774
chr1	2387419	2387529	ENSG00000116151	ENSE00003675973	2.57606388403169e-10	1.25557542770643e-09	136774	136884
chr1	2387530	2388238	NA	NA	1.82385284319686e-07	8.88946609267638e-07	136884	136885
chr1	2388239	2388337	ENSG00000116151	ENSE00003510320	2.57606388403169e-10	1.25557542770643e-09	136885	136983
chr1	2388338	2389924	NA	NA	4.20239851195436e-07	2.05020180393811e-06	136983	136984
chr1	2389925	2389996	ENSG00000116151	ENSE00003699163	2.90127906503858e-10	1.41952466325728e-09	136984	137055
chr1	2389997	2391457	NA	NA	1.17869016533767e-05	6.66504953822922e-05	137055	137056
chr1	2391458	2391707	ENSG00000116151	ENSE00001849468	1.61384223612549e-08	9.14908509190891e-08	137056	137305
chr1	2391708	2391840	NA	NA	2.13026724998899e-06	1.20766475753542e-05	137305	137306
chr1	2391841	2391958	ENSG00000157916	ENSE00001412658	1.61384223612549e-08	9.14908509190891e-08	137306	137423
chr1	2391959	2394004	NA	NA	4.23420048870082e-05	0.000175650526262117	137423	137424
chr1	2394005	2395871	ENSG00000157916	ENSE00001840127	1.40733497690689e-08	3.8945396730251e-08	137424	139290
chr1	2395872	2397115	NA	NA	1.17272114894638e-39	4.4394512199203e-39	139290	139291
chr1	2397116	2397220	ENSG00000157916	ENSE00001035875	1.23560345643505e-42	4.67826212257374e-42	139291	139395
chr1	2397221	2399414	NA	NA	9.21196924730505e-34	3.76382438110339e-33	139395	139396
chr1	2399415	2399514	ENSG00000157916	ENSE00001035866	5.85826498785352e-37	2.39356877405159e-36	139396	139495
chr1	2399515	2400856	NA	NA	7.85593334871157e-34	3.20977572600319e-33	139495	139496
chr1	2400857	2400935	ENSG00000157916	ENSE00003591377	5.85826498785352e-37	2.39356877405159e-36	139496	139574
chr1	2400936	2402206	NA	NA	7.43999653457397e-34	3.03983234304553e-33	139574	139575
chr1	2402207	2402342	ENSG00000157916	ENSE00003727037	5.85826498785352e-37	2.39356877405159e-36	139575	139710
chr1	2402343	2403034	NA	NA	4.04806110660678e-34	1.65395602286965e-33	139710	139711
chr1	2403035	2405436	ENSG00000157916	ENSE00003467094	4.24993971797009e-27	2.22793879186561e-26	139711	142112
chr1	2405437	2406483	NA	NA	5.23409871576349e-23	2.78776409259361e-22	142112	142113
chr1	2406484	2406619	ENSG00000157911	ENSE00001035830	6.80701410150729e-26	3.64506739922666e-25	142113	142248
chr1	2406620	2406719	NA	NA	6.73894396049222e-24	3.60861672523439e-23	142248	142249
chr1	2406720	2406895	ENSG00000157911	ENSE00003687915	6.80701410150729e-26	3.64506739922666e-25	142249	142424
chr1	2406896	2408451	NA	NA	8.22380830867164e-06	5.7259622526562e-05	142424	142425
chr1	2408452	2408858	ENSG00000157911	ENSE00001035832	1.17715172656781e-08	8.2031533873572e-08	142425	142831
chr1	2408859	2410370	NA	NA	9.67980375582433e-06	6.73188021839133e-05	142831	142832
chr1	2410371	2410451	ENSG00000157911	ENSE00003514210	5.92765193247431e-10	3.94813933590235e-09	142832	142912
chr1	2410452	2412390	NA	NA	1.54889709882977e-05	0.000109933858734812	142912	142913
chr1	2412391	2412564	ENSG00000157911	ENSE00003901586	1.11507617280716e-08	7.92613808844622e-08	142913	143086
chr1	2412565	2476288	NA	NA	0.00120491192157535	0.00617267590432158	143086	143087
chr1	2476289	2476712	ENSG00000149527	ENSE00003849320	1.91081637470537e-08	1.11860395042636e-07	143087	143510
chr1	2476713	2478475	NA	NA	1.36369544461723e-05	8.01886434376176e-05	143510	143511
chr1	2478476	2478622	ENSG00000149527	ENSE00003890286	1.89149357760203e-13	9.60079431352121e-13	143511	143657
chr1	2478623	2479733	NA	NA	2.09930406391834e-10	1.06567255020451e-09	143657	143658
chr1	2479734	2479977	ENSG00000149527	ENSE00001477687	1.89149357760203e-13	9.60079431352121e-13	143658	143901
chr1	2479978	2480182	NA	NA	6.99817537253011e-10	2.42837749908631e-09	143901	143902
chr1	2480183	2480312	ENSG00000149527	ENSE00001477685	4.41349012370811e-12	1.52227404860452e-11	143902	144031
chr1	2480313	2484447	NA	NA	1.82452829511348e-08	6.29309168664882e-08	144031	144032
chr1	2484448	2484618	ENSG00000149527	ENSE00003472793	4.41349012370811e-12	1.52227404860452e-11	144032	144202
chr1	2484619	2486906	NA	NA	1.00936048408329e-08	3.48144680306639e-08	144202	144203
chr1	2486907	2487000	ENSG00000149527	ENSE00003465003	4.41349012370811e-12	1.52227404860452e-11	144203	144296
chr1	2487001	2487172	NA	NA	7.54703299854498e-10	2.60309324096042e-09	144296	144297
chr1	2487173	2487376	ENSG00000149527	ENSE00003688902	5.43090179022653e-12	1.83480662171245e-11	144297	144500
chr1	2487377	2487597	NA	NA	3.42358774108042e-08	9.64182862994711e-08	144500	144501
chr1	2487598	2487718	ENSG00000149527	ENSE00003552203	1.7941484510846e-10	5.03585012081826e-10	144501	144621
chr1	2487719	2489206	NA	NA	2.71979502641795e-06	6.6982098036461e-06	144621	144622
chr1	2489207	2489378	ENSG00000149527	ENSE00003472855	1.02605393085316e-08	2.4953880405109e-08	144622	144793
chr1	2489379	2489759	NA	NA	3.12506653938893e-05	8.23871251073305e-05	144793	144794
chr1	2489760	2489867	ENSG00000149527	ENSE00003517403	9.59436946759992e-08	2.53351646336719e-07	144794	144901
chr1	2489868	2491191	NA	NA	6.73542010986572e-05	0.000177885979923076	144901	144902
chr1	2491192	2491335	ENSG00000149527	ENSE00003582994	1.24256377747899e-10	4.05668615519882e-10	144902	145045
chr1	2491336	2494855	NA	NA	1.8646084049001e-07	6.06917789469641e-07	145045	145046
chr1	2494856	2494948	ENSG00000149527	ENSE00003684947	1.18200575836272e-26	5.25658830923682e-26	145046	145138
chr1	2494949	2495487	NA	NA	6.35919097999143e-24	2.82804451036941e-23	145138	145139
chr1	2495488	2495570	ENSG00000149527	ENSE00003535221	1.18200575836272e-26	5.25658830923682e-26	145139	145221
chr1	2495571	2496606	NA	NA	1.89598337030361e-12	5.11340969566731e-12	145221	145222
chr1	2496607	2496704	ENSG00000149527	ENSE00003559057	3.39440518746288e-15	9.19748714152325e-15	145222	145319
chr1	2496705	2496827	NA	NA	4.13113987463021e-13	1.12421183473543e-12	145319	145320
chr1	2496828	2497010	ENSG00000149527	ENSE00003516954	3.39440518746288e-15	9.19748714152325e-15	145320	145502
chr1	2497011	2497501	NA	NA	1.6592283103023e-12	4.51527704115051e-12	145502	145503
chr1	2497502	2497609	ENSG00000149527	ENSE00003616922	3.39440518746288e-15	9.19748714152325e-15	145503	145610
chr1	2497610	2498522	NA	NA	9.14559810383242e-07	4.76423541617699e-06	145610	145611
chr1	2498523	2498647	ENSG00000149527	ENSE00003653363	1.40428884124034e-09	7.31542238156228e-09	145611	145735
chr1	2498648	2498743	NA	NA	1.33407423330567e-07	6.94964648106922e-07	145735	145736
chr1	2498744	2498828	ENSG00000149527	ENSE00003466854	1.40428884124034e-09	7.31542238156228e-09	145736	145820
chr1	2498829	2499083	NA	NA	3.56689241642894e-07	1.85811384523227e-06	145820	145821
chr1	2499084	2499230	ENSG00000149527	ENSE00003571083	1.40428884124034e-09	7.31542238156228e-09	145821	145967
chr1	2499231	2499640	NA	NA	5.74353811344519e-07	2.99199882280998e-06	145967	145968
chr1	2499641	2499720	ENSG00000149527	ENSE00003609797	1.40428884124034e-09	7.31542238156228e-09	145968	146047
chr1	2499721	2502111	NA	NA	3.35623909630822e-06	1.74835539318852e-05	146047	146048
chr1	2502112	2502409	ENSG00000149527	ENSE00003596489	1.40428884124034e-09	7.31542238156228e-09	146048	146345
chr1	2502410	2503921	NA	NA	1.2617745203114e-06	6.57297646478039e-06	146345	146346
chr1	2503922	2505532	ENSG00000149527	ENSE00003847390	3.39440518746288e-15	9.19748714152325e-15	146346	147956
chr1	2505533	2528744	NA	NA	1.03077546498298e-11	2.8346325287032e-11	147956	147957
chr1	2528745	2529749	ENSG00000197921	ENSE00001434113	1.47633707622964e-14	2.31654210761522e-14	147957	148961
chr1	2529750	2529845	NA	NA	1.78773662540266e-12	2.80553358322777e-12	148961	148962
chr1	2529846	2530011	ENSG00000197921	ENSE00001410539	1.8815325124664e-14	2.95234019525745e-14	148962	149127
chr1	2530012	2530110	NA	NA	1.84419146620485e-12	2.89412938059286e-12	149127	149128
chr1	2530111	2530263	ENSG00000197921	ENSE00001477587	1.8815325124664e-14	2.95234019525745e-14	149128	149280
chr1	2530264	2556365	NA	NA	0.000218228930525088	0.000344047705870487	149280	149281
chr1	2556366	2556733	ENSG00000157873	ENSE00001409963	1.08548047324056e-11	2.09709344241608e-11	149281	149648
chr1	2556734	2557725	NA	NA	1.07571235807846e-08	2.07822082320952e-08	149648	149649
chr1	2557726	2557834	ENSG00000157873	ENSE00003529037	1.08548047324056e-11	2.09709344241608e-11	149649	149757
chr1	2557835	2558342	NA	NA	5.50339218641227e-09	1.06322701198813e-08	149757	149758
chr1	2558343	2558468	ENSG00000157873	ENSE00003537553	1.08548047324056e-11	2.09709344241608e-11	149758	149883
chr1	2558469	2559822	NA	NA	1.46865672401297e-08	2.83736907857879e-08	149883	149884
chr1	2559823	2559978	ENSG00000157873	ENSE00003526946	1.08548047324056e-11	2.09709344241608e-11	149884	150039
chr1	2559979	2560623	NA	NA	6.99050212160657e-09	1.35052898309063e-08	150039	150040
chr1	2560624	2560714	ENSG00000157873	ENSE00003788417	1.08548047324056e-11	2.09709344241608e-11	150040	150130
chr1	2560715	2561672	NA	NA	1.03880598012474e-08	2.00691960827726e-08	150130	150131
chr1	2561673	2561815	ENSG00000157873	ENSE00003791100	1.08548047324056e-11	2.09709344241608e-11	150131	150273
chr1	2561816	2562864	NA	NA	1.13758481523618e-08	2.19775521670407e-08	150273	150274
chr1	2562865	2562896	ENSG00000157873	ENSE00003636931	1.08548047324056e-11	2.09709344241608e-11	150274	150305
chr1	2562897	2563147	NA	NA	2.71370426130346e-09	5.24273680024834e-09	150305	150306
chr1	2563148	2563829	ENSG00000157873	ENSE00003641009	1.08548047324056e-11	2.09709344241608e-11	150306	150987
chr1	2563830	2590638	NA	NA	7.92320848400641e-05	8.5624735790879e-05	150987	150988
chr1	2590639	2591089	ENSG00000142606	ENSE00001957118	6.48098280788581e-09	5.15491530215908e-09	150988	151438
chr1	2591090	2591556	NA	NA	3.02012888592218e-06	2.4021847847e-06	151438	151439
chr1	2591557	2591633	ENSG00000142606	ENSE00003649471	6.48098280788581e-09	5.15491530215908e-09	151439	151515
chr1	2591634	2591931	NA	NA	1.92484820077388e-06	1.53100751631996e-06	151515	151516
chr1	2591932	2592027	ENSG00000142606	ENSE00003599396	6.48098280788581e-09	5.15491530215908e-09	151516	151611
chr1	2592028	2592654	NA	NA	4.05707880285489e-06	3.22696659854627e-06	151611	151612
chr1	2592655	2592720	ENSG00000142606	ENSE00003481724	6.48098280788581e-09	5.15491530215908e-09	151612	151677
chr1	2592721	2592832	NA	NA	7.19388578596103e-07	5.72195276937748e-07	151677	151678
chr1	2592833	2592966	ENSG00000142606	ENSE00003641328	6.48098280788581e-09	5.15491530215908e-09	151678	151811
chr1	2592967	2593813	NA	NA	3.59910557989895e-06	2.8631851802241e-06	151811	151812
chr1	2593814	2593933	ENSG00000142606	ENSE00001035437	1.72162917801927e-11	1.53645340785329e-11	151812	151931
chr1	2593934	2594384	NA	NA	7.74732772379494e-09	6.9140442815474e-09	151931	151932
chr1	2594385	2594443	ENSG00000142606	ENSE00001035401	1.72162917801927e-11	1.53645340785329e-11	151932	151990
chr1	2594444	2594789	NA	NA	5.93961790862352e-09	5.30076726956707e-09	151990	151991
chr1	2594790	2594893	ENSG00000142606	ENSE00001035353	1.72162917801927e-11	1.53645340785329e-11	151991	152094
chr1	2594894	2595275	NA	NA	6.559404130968e-09	5.85389081653176e-09	152094	152095
chr1	2595276	2595359	ENSG00000142606	ENSE00001035416	3.3068454134348e-10	4.16539435986455e-10	152095	152178
chr1	2595360	2596008	NA	NA	2.56807725196317e-07	3.24339705981558e-07	152178	152179
chr1	2596009	2596107	ENSG00000142606	ENSE00001035440	3.96308336704004e-10	5.00524400024314e-10	152179	152277
chr1	2596108	2596560	NA	NA	1.79131328381654e-07	2.26236977596272e-07	152277	152278
chr1	2596561	2596689	ENSG00000142606	ENSE00001035383	3.96308336704004e-10	5.00524400024314e-10	152278	152406
chr1	2596690	2598206	NA	NA	6.00803051642451e-07	7.58794414579267e-07	152406	152407
chr1	2598207	2598300	ENSG00000142606	ENSE00001035444	3.96308336704004e-10	5.00524400024314e-10	152407	152500
chr1	2598301	2598653	NA	NA	1.39500509033219e-07	1.76184557720838e-07	152500	152501
chr1	2598654	2598790	ENSG00000142606	ENSE00001035410	3.96308336704004e-10	5.00524400024314e-10	152501	152637
chr1	2598791	2603883	NA	NA	2.01799789134594e-06	2.5486637488803e-06	152637	152638
chr1	2603884	2603973	ENSG00000142606	ENSE00001035412	3.96308336704004e-10	5.00524400024314e-10	152638	152727
chr1	2603974	2604146	NA	NA	6.57828210792744e-08	8.31213029517386e-08	152727	152728
chr1	2604147	2604281	ENSG00000142606	ENSE00001035434	3.05602416442519e-10	3.87479961906091e-10	152728	152862
chr1	2604282	2605557	NA	NA	3.89642949405467e-07	4.94036675846576e-07	152862	152863
chr1	2605558	2605623	ENSG00000142606	ENSE00000955118	3.05602416442519e-10	3.87479961906091e-10	152863	152928
chr1	2605624	2606247	NA	NA	7.60369596175536e-08	9.46525344214244e-08	152928	152929
chr1	2606248	2606366	ENSG00000142606	ENSE00000955117	8.38065247396131e-11	1.02853485855372e-10	152929	153047
chr1	2606367	2606973	NA	NA	5.07867469190515e-08	6.23292192303282e-08	153047	153048
chr1	2606974	2607069	ENSG00000142606	ENSE00003532852	8.38065247396131e-11	1.02853485855372e-10	153048	153143
chr1	2607070	2609338	NA	NA	1.90073145056591e-07	2.33271691518766e-07	153143	153144
chr1	2609339	2609419	ENSG00000142606	ENSE00003508760	8.38065247396131e-11	1.02853485855372e-10	153144	153224
chr1	2609420	2609669	NA	NA	2.08678223589942e-08	2.56105217033564e-08	153224	153225
chr1	2609670	2609831	ENSG00000142606	ENSE00003541874	8.38065247396131e-11	1.02853485855372e-10	153225	153386
chr1	2609832	2611280	NA	NA	1.21351822313098e-07	1.48931850907363e-07	153386	153387
chr1	2611281	2611340	ENSG00000142606	ENSE00001066588	8.38065247396131e-11	1.02853485855372e-10	153387	153446
chr1	2611341	2612126	NA	NA	6.57881117360759e-08	8.07399937463593e-08	153446	153447
chr1	2612127	2612204	ENSG00000142606	ENSE00001301908	8.38065247396131e-11	1.02853485855372e-10	153447	153524
chr1	2612205	2629330	NA	NA	5.25765709913362e-07	6.40179416033781e-07	153524	153525
chr1	2629331	2629521	ENSG00000142606	ENSE00001477450	3.64780124999107e-17	1.88584331201053e-16	153525	153715
chr1	2629522	2632865	NA	NA	2.20923722649147e-08	1.12090446757751e-07	153715	153716
chr1	2632866	2633016	ENSG00000142606	ENSE00001428123	9.31780257764352e-12	4.72758745371615e-11	153716	153866
chr1	2633017	2641367	NA	NA	7.78038267701398e-08	3.94753190857688e-07	153866	153867
chr1	2641368	2641895	ENSG00000215912	ENSE00003800692	9.31780257764352e-12	4.72758745371615e-11	153867	154394
chr1	2641896	2644263	NA	NA	2.17150090187079e-06	1.39904065098451e-05	154394	154395
chr1	2644264	2644478	ENSG00000215912	ENSE00001546401	3.08648019097568e-09	1.99160821610618e-08	154395	154609
chr1	2644479	2645292	NA	NA	2.50930209955147e-06	1.61915129578416e-05	154609	154610
chr1	2645293	2645563	ENSG00000215912	ENSE00001546402	3.08648019097568e-09	1.99160821610618e-08	154610	154880
chr1	2645564	2783608	NA	NA	1.4686700351707e-05	9.10278472560089e-05	154880	154881
chr1	2783609	2783775	ENSG00000215912	ENSE00003490037	2.20613261326303e-11	1.14130064779859e-10	154881	155047
chr1	2783776	2785818	NA	NA	4.50492802506197e-08	2.33053484843815e-07	155047	155048
chr1	2785819	2786023	ENSG00000215912	ENSE00001546398	2.20613261326303e-11	1.14130064779859e-10	155048	155252
chr1	2786024	2787480	NA	NA	3.21213285414679e-08	1.66173308835393e-07	155252	155253
chr1	2787481	2787706	ENSG00000215912	ENSE00001546399	2.20613261326303e-11	1.14130064779859e-10	155253	155478
chr1	2787707	2789502	NA	NA	3.96001266222967e-08	2.04863377595288e-07	155478	155479
chr1	2789503	2789665	ENSG00000215912	ENSE00001551825	2.20613261326303e-11	1.14130064779859e-10	155479	155641
chr1	2789666	3021466	NA	NA	0.00140606615338279	0.00557645558547282	155641	155642
chr1	3021467	3022903	ENSG00000169717	ENSE00001477363	5.22542688197352e-09	3.59865200665556e-09	155642	157078
chr1	3022904	3069196	NA	NA	0.000211551349636852	0.000315074864005171	157078	157079
chr1	3069197	3069296	ENSG00000142611	ENSE00001222906	3.46039933476812e-11	3.15684382915451e-11	157079	157178
chr1	3069297	3186124	NA	NA	0.00259129312799178	0.00955013125263615	157178	157179
chr1	3186125	3186474	ENSG00000142611	ENSE00001754112	7.16334185955845e-12	2.27273138664596e-11	157179	157528
chr1	3186475	3244086	NA	NA	0.00253268670166146	0.00369586079333595	157528	157529
chr1	3244087	3244137	ENSG00000142611	ENSE00003480863	7.79218461681735e-14	2.23503905371144e-13	157529	157579
chr1	3244138	3385151	NA	NA	0.00463763295718311	0.0127778903466139	157579	157580
chr1	3385152	3385286	ENSG00000142611	ENSE00003695725	5.64175458073544e-08	1.33838752878876e-07	157580	157714
chr1	3385287	3396490	NA	NA	4.12446296906843e-05	6.11394809735266e-05	157714	157715
chr1	3396491	3396593	ENSG00000142611	ENSE00003700221	4.64218341654736e-09	2.27896670188165e-09	157715	157817
chr1	3396594	3402790	NA	NA	1.69614828457454e-05	8.37022090272033e-06	157817	157818
chr1	3402791	3402998	ENSG00000142611	ENSE00003696962	7.86678919910876e-11	2.15436128386456e-10	157818	158025
chr1	3402999	3404738	NA	NA	0.000111734652659845	0.000272508726798071	158025	158026
chr1	3404739	3404886	ENSG00000142611	ENSE00003700688	1.18115047398709e-07	1.2649479857847e-07	158026	158173
chr1	3404887	3405494	NA	NA	3.41771626136134e-05	3.71431103111663e-05	158173	158174
chr1	3405495	3405648	ENSG00000142611	ENSE00003700645	2.30492582680672e-10	3.92549734190085e-10	158174	158327
chr1	3405649	3411383	NA	NA	3.15584241057376e-05	6.29503136180265e-05	158327	158328
chr1	3411384	3412800	ENSG00000142611	ENSE00003695658	2.19784407473726e-09	3.05668277955703e-09	158328	159744
chr1	3412801	3414559	NA	NA	3.517039349199e-07	5.16504302161547e-07	159744	159745
chr1	3414560	3414647	ENSG00000142611	ENSE00003701451	4.63740708010721e-10	6.74646802937342e-10	159745	159832
chr1	3414648	3417827	NA	NA	0.000454588014712265	0.00063617187546372	159832	159833
chr1	3417828	3417997	ENSG00000142611	ENSE00003699052	2.17095143151948e-08	2.44632433714871e-08	159833	160002
chr1	3417998	3418666	NA	NA	5.79614687457042e-06	6.59692550397661e-06	160002	160003
chr1	3418667	3418744	ENSG00000142611	ENSE00003698430	2.19882639427471e-09	2.60522195241366e-09	160003	160080
chr1	3418745	3425580	NA	NA	0.000245704676613778	0.000449272518196486	160080	160081
chr1	3425581	3425750	ENSG00000142611	ENSE00003699796	3.75946170199782e-09	7.63448914611482e-09	160081	160250
chr1	3425751	3426050	NA	NA	4.43054706200652e-07	8.95806421263856e-07	160250	160251
chr1	3426051	3426225	ENSG00000142611	ENSE00003701891	3.11265870439611e-24	5.75870825344979e-24	160251	160425
chr1	3426226	3430871	NA	NA	6.25861702945318e-05	9.12188252966684e-05	160425	160426
chr1	3430872	3431108	ENSG00000142611	ENSE00003698226	1.92024011810145e-08	2.62007002017124e-08	160426	160662
chr1	3431109	3431965	NA	NA	1.64369855359947e-05	2.24272969777117e-05	160662	160663
chr1	3431966	3432140	ENSG00000142611	ENSE00003700833	1.92024011810145e-08	2.62007002017124e-08	160663	160837
chr1	3432141	3433676	NA	NA	2.55414418625644e-05	3.46576119581443e-05	160837	160838
chr1	3433677	3438621	ENSG00000142611	ENSE00001759023	4.75439117421446e-08	6.59557841202354e-08	160838	165782
chr1	3438622	3454664	NA	NA	0.000114116447546442	0.000129218870515313	165782	165783
chr1	3454665	3454811	ENSG00000130762	ENSE00001710589	2.40816591031563e-09	5.30156493294716e-09	165783	165929
chr1	3454812	3463065	NA	NA	1.64596912582415e-05	2.91582564728166e-05	165929	165930
chr1	3463066	3463672	ENSG00000130762	ENSE00002223728	1.72923885046046e-09	2.0134815485957e-09	165930	166536
chr1	3463673	3466147	NA	NA	4.27811865255645e-06	4.98132854637179e-06	166536	166537
chr1	3466148	3466193	ENSG00000130762	ENSE00001689961	1.72923885046046e-09	2.0134815485957e-09	166537	166582
chr1	3466194	3467167	NA	NA	1.682546585835e-06	1.95911371214663e-06	166582	166583
chr1	3467168	3467337	ENSG00000130762	ENSE00003500040	1.72923885046046e-09	2.0134815485957e-09	166583	166752
chr1	3467338	3468879	NA	NA	6.9949735520547e-06	8.31769624115575e-06	166752	166753
chr1	3468880	3468936	ENSG00000130762	ENSE00003485233	1.1786178786033e-08	1.41357866626679e-08	166753	166809
chr1	3468937	3469432	NA	NA	5.83412454280285e-06	6.9971655310419e-06	166809	166810
chr1	3469433	3469593	ENSG00000130762	ENSE00003575357	1.1786178786033e-08	1.41357866626679e-08	166810	166970
chr1	3469594	3473077	NA	NA	2.88847311024631e-05	3.49856327153675e-05	166970	166971
chr1	3473078	3473230	ENSG00000130762	ENSE00003664132	1.10379889996986e-09	1.49914461609758e-09	166971	167123
chr1	3473231	3473392	NA	NA	3.51578797741503e-08	6.37850438578447e-08	167123	167124
chr1	3473393	3473522	ENSG00000130762	ENSE00003466198	2.18371918298804e-10	3.96180403855114e-10	167124	167253
chr1	3473523	3474707	NA	NA	2.58552300291814e-07	4.69077399589679e-07	167253	167254
chr1	3474708	3474782	ENSG00000130762	ENSE00003679956	2.18371918298804e-10	3.96180403855114e-10	167254	167328
chr1	3474783	3475969	NA	NA	2.58989043933067e-07	4.69869759656127e-07	167328	167329
chr1	3475970	3476062	ENSG00000130762	ENSE00003473671	2.18371918298804e-10	3.96180403855114e-10	167329	167421
chr1	3476063	3477874	NA	NA	1.7964671100712e-07	3.25401769141198e-07	167421	167422
chr1	3477875	3478026	ENSG00000130762	ENSE00000896177	1.18802829605988e-12	1.63052648504835e-12	167422	167573
chr1	3478027	3478423	NA	NA	4.70467664825946e-10	6.45689501865832e-10	167573	167574
chr1	3478424	3478612	ENSG00000130762	ENSE00000896180	1.18802829605988e-12	1.63052648504835e-12	167574	167762
chr1	3478613	3479516	NA	NA	1.0728088417622e-09	1.47236772773951e-09	167762	167763
chr1	3479517	3479590	ENSG00000130762	ENSE00003489864	1.18802829605988e-12	1.63052648504835e-12	167763	167836
chr1	3479591	3479811	NA	NA	2.61370924903304e-10	3.58716389925462e-10	167836	167837
chr1	3479812	3479913	ENSG00000130762	ENSE00003509475	1.18802829605988e-12	1.63052648504835e-12	167837	167938
chr1	3479914	3480447	NA	NA	6.33230468061186e-10	8.69071981046687e-10	167938	167939
chr1	3480448	3481113	ENSG00000130762	ENSE00003616224	4.41617976247212e-12	5.47242777953914e-12	167939	168604
chr1	3481114	3487950	NA	NA	0.000118156556728699	0.000138175789790473	168604	168605
chr1	3487951	3490589	ENSG00000162591	ENSE00001942491	2.33641559972313e-07	2.79670628656947e-07	168605	171243
chr1	3490590	3490911	NA	NA	8.47433081874183e-07	9.60696952378992e-07	171243	171244
chr1	3490912	3490959	ENSG00000162591	ENSE00003586751	1.34148846266148e-09	1.49606443461664e-09	171244	171291
chr1	3490960	3492638	NA	NA	9.81407892841624e-07	1.09350254817731e-06	171291	171292
chr1	3492639	3492767	ENSG00000162591	ENSE00003677545	3.04553329014874e-11	3.29422151044919e-11	171292	171420
chr1	3492768	3493770	NA	NA	3.05162702329831e-08	3.30080878185868e-08	171420	171421
chr1	3493771	3493899	ENSG00000162591	ENSE00003675428	3.04553329014874e-11	3.29422151044919e-11	171421	171549
chr1	3493900	3493995	NA	NA	2.21957785484506e-09	2.4072321913593e-09	171549	171550
chr1	3493996	3494124	ENSG00000162591	ENSE00003466602	1.43466890407983e-11	1.56714580954688e-11	171550	171678
chr1	3494125	3494370	NA	NA	3.5149391730549e-09	3.83950871096772e-09	171678	171679
chr1	3494371	3494499	ENSG00000162591	ENSE00003527961	1.43466890407983e-11	1.56714580954688e-11	171679	171807
chr1	3494500	3494612	NA	NA	1.60682933625367e-09	1.75520398215667e-09	171807	171808
chr1	3494613	3494741	ENSG00000162591	ENSE00003676409	1.43466890407983e-11	1.56714580954688e-11	171808	171936
chr1	3494742	3495889	NA	NA	5.9378529635723e-05	5.83266274597483e-05	171936	171937
chr1	3495890	3496018	ENSG00000162591	ENSE00003639331	1.14333450634192e-07	1.12305984778583e-07	171937	172065
chr1	3496019	3496654	NA	NA	9.78843959626441e-05	9.67561129394112e-05	172065	172066
chr1	3496655	3496783	ENSG00000162591	ENSE00003691615	3.268584752082e-07	3.26166534931631e-07	172066	172194
chr1	3496784	3496987	NA	NA	4.67191745355255e-05	4.24096738272373e-05	172194	172195
chr1	3496988	3497119	ENSG00000162591	ENSE00003662297	1.70341974297435e-07	1.36407437300719e-07	172195	172326
chr1	3497120	3497232	NA	NA	1.9077940394796e-05	1.52774016566881e-05	172326	172327
chr1	3497233	3497361	ENSG00000162591	ENSE00003561382	1.14712502002215e-07	9.22022757728958e-08	172327	172455
chr1	3497362	3498370	NA	NA	1.19423078291936e-05	9.48224821778476e-06	172455	172456
chr1	3498371	3498499	ENSG00000162591	ENSE00001123490	1.18854636621936e-08	9.37853699496769e-09	172456	172584
chr1	3498500	3498697	NA	NA	2.34143088828631e-06	1.84756839333167e-06	172584	172585
chr1	3498698	3498826	ENSG00000162591	ENSE00001477187	1.18854636621936e-08	9.37853699496769e-09	172585	172713
chr1	3498827	3499137	NA	NA	3.68448020565681e-06	2.90733804542143e-06	172713	172714
chr1	3499138	3499266	ENSG00000162591	ENSE00001477188	1.18854636621936e-08	9.37853699496769e-09	172714	172842
chr1	3499267	3499587	NA	NA	3.80333395377797e-06	3.00112286216736e-06	172842	172843
chr1	3499588	3499716	ENSG00000162591	ENSE00001206786	1.18854636621936e-08	9.37853699496769e-09	172843	172971
chr1	3499717	3499795	NA	NA	9.27065317735121e-07	7.31525357955398e-07	172971	172972
chr1	3499796	3499924	ENSG00000162591	ENSE00001206792	1.18854636621936e-08	9.37853699496769e-09	172972	173100
chr1	3499925	3500632	NA	NA	8.40295230331023e-06	6.63058175798259e-06	173100	173101
chr1	3500633	3500764	ENSG00000162591	ENSE00001123378	1.18854636621936e-08	9.37853699496769e-09	173101	173232
chr1	3500765	3500965	NA	NA	2.37708711142703e-06	1.87570389981184e-06	173232	173233
chr1	3500966	3501094	ENSG00000162591	ENSE00001123340	1.18854636621936e-08	9.37853699496769e-09	173233	173361
chr1	3501095	3501176	NA	NA	9.62721641795117e-07	7.59660927218686e-07	173361	173362
chr1	3501177	3501308	ENSG00000162591	ENSE00001123347	1.18854636621936e-08	9.37853699496769e-09	173362	173493
chr1	3501309	3501795	NA	NA	5.77630204579016e-06	4.55794825099387e-06	173493	173494
chr1	3501796	3501921	ENSG00000162591	ENSE00001123358	7.14027374258536e-09	5.63422082820786e-09	173494	173619
chr1	3501922	3505207	NA	NA	7.1118111399926e-12	7.84122766717132e-12	173619	173620
chr1	3505208	3505342	ENSG00000162591	ENSE00001066619	1.03247918785964e-16	1.16216230364099e-16	173620	173754
chr1	3505343	3505421	NA	NA	8.65973959207622e-15	8.65973959207622e-15	173754	173755
chr1	3505422	3505556	ENSG00000162591	ENSE00001066621	1.03247918785964e-16	1.16216230364099e-16	173755	173889
chr1	3505557	3506107	NA	NA	6.10622663543836e-14	6.10622663543836e-14	173889	173890
chr1	3506108	3506236	ENSG00000162591	ENSE00001066623	1.03247918785964e-16	1.16216230364099e-16	173890	174018
chr1	3506237	3507794	NA	NA	4.65839687252556e-06	8.94439650317436e-06	174018	174019
chr1	3507795	3507923	ENSG00000162591	ENSE00001321857	4.28597401390852e-09	8.22935792493243e-09	174019	174147
chr1	3507924	3508557	NA	NA	2.71301420590175e-06	5.20915646906595e-06	174147	174148
chr1	3508558	3508689	ENSG00000162591	ENSE00001066620	4.28597401390852e-09	8.22935792493243e-09	174148	174279
chr1	3508690	3509074	NA	NA	1.64581132205965e-06	3.16006348022313e-06	174279	174280
chr1	3509075	3509245	ENSG00000162591	ENSE00001066625	4.28597401390852e-09	8.22935792493243e-09	174280	174450
chr1	3509246	3509869	NA	NA	2.67015469623821e-06	5.12686373976834e-06	174450	174451
chr1	3509870	3509992	ENSG00000162591	ENSE00001066622	4.28597401390852e-09	8.22935792493243e-09	174451	174573
chr1	3509993	3510782	NA	NA	3.38162208096682e-06	6.49292129178969e-06	174573	174574
chr1	3510783	3510902	ENSG00000162591	ENSE00001123243	4.28597401390852e-09	8.22935792493243e-09	174574	174693
chr1	3510903	3511549	NA	NA	2.7687315629632e-06	5.31613699683575e-06	174693	174694
chr1	3511550	3511687	ENSG00000162591	ENSE00001123248	4.28597401390852e-09	8.22935792493243e-09	174694	174831
chr1	3511688	3512005	NA	NA	1.35865192424367e-06	2.60869967594335e-06	174831	174832
chr1	3512006	3512128	ENSG00000162591	ENSE00001123255	3.07441049578633e-09	5.89869816244851e-09	174832	174954
chr1	3512129	3514549	NA	NA	1.39082582489847e-06	1.91297571028315e-06	174954	174955
chr1	3514550	3514672	ENSG00000162591	ENSE00001123261	1.26853439863816e-09	1.7510572503014e-09	174955	175077
chr1	3514673	3515401	NA	NA	9.23492183280139e-07	1.27476805056315e-06	175077	175078
chr1	3515402	3515527	ENSG00000162591	ENSE00001123265	1.26853439863816e-09	1.7510572503014e-09	175078	175203
chr1	3515528	3524123	NA	NA	9.81096446021623e-05	0.000113666034996629	175203	175204
chr1	3524124	3524246	ENSG00000162591	ENSE00001123278	5.10691023504859e-08	3.51380506668283e-08	175204	175326
chr1	3524247	3579824	NA	NA	0.00233113203280183	0.00354507007496102	175326	175327
chr1	3579825	3579929	ENSG00000162591	ENSE00001402691	2.20770431025281e-09	3.81863609854985e-09	175327	175431
chr1	3579930	3595337	NA	NA	0.000557321631090735	0.000673426887668083	175431	175432
chr1	3595338	3595447	ENSG00000162591	ENSE00001477189	5.05825414663934e-08	6.54644889810328e-08	175432	175541
chr1	3595448	3602465	NA	NA	0.000193683273877532	0.000478696542169199	175541	175542
chr1	3602466	3602600	ENSG00000162591	ENSE00001477190	2.39095346855496e-09	5.84428211014527e-09	175542	175676
chr1	3602601	3611137	NA	NA	6.69928423387423e-05	0.000144813748728434	175676	175677
chr1	3611138	3611508	ENSG00000162591	ENSE00001477191	1.37255628137528e-09	3.42255350185402e-09	175677	176047
chr1	3611509	3625014	NA	NA	0.000113187838051143	0.000180061758134231	176047	176048
chr1	3625015	3625273	ENSG00000158109	ENSE00001913075	3.79948574357888e-14	9.7479068929268e-14	176048	176306
chr1	3625274	3625423	NA	NA	5.65747448888487e-12	1.45241596527512e-11	176306	176307
chr1	3625424	3625515	ENSG00000158109	ENSE00001037055	3.79948574357888e-14	9.7479068929268e-14	176307	176398
chr1	3625516	3625712	NA	NA	7.44204697866735e-12	1.91056059861694e-11	176398	176399
chr1	3625713	3625889	ENSG00000158109	ENSE00001367613	3.79948574357888e-14	9.7479068929268e-14	176399	176575
chr1	3625890	3627499	NA	NA	2.46873410603143e-10	6.77651434966009e-10	176575	176576
chr1	3627500	3627653	ENSG00000158109	ENSE00001037059	6.95972824112197e-13	1.94224078309787e-12	176576	176729
chr1	3627654	3628408	NA	NA	2.68753574950154e-10	7.56536500112759e-10	176729	176730
chr1	3628409	3630127	ENSG00000158109	ENSE00001904186	1.53545586209126e-10	4.77824151784721e-10	176730	178448
chr1	3630128	3630769	NA	NA	1.46431092817867e-06	3.07186697723338e-06	178448	178449
chr1	3630770	3631117	ENSG00000116213	ENSE00001697450	3.05269816595664e-09	6.29700953984396e-09	178449	178796
chr1	3631118	3631465	NA	NA	1.05928513915998e-06	2.18505754440157e-06	178796	178797
chr1	3631466	3631657	ENSG00000116213	ENSE00001797222	3.05269816595664e-09	6.29700953984396e-09	178797	178988
chr1	3631658	3632212	NA	NA	1.69119192000577e-06	3.48853112885905e-06	178988	178989
chr1	3632213	3632338	ENSG00000116213	ENSE00003789737	3.05269816595664e-09	6.29700953984396e-09	178989	179114
chr1	3632339	3633397	NA	NA	3.22974422106714e-06	6.66219173411919e-06	179114	179115
chr1	3633398	3633503	ENSG00000116213	ENSE00001659258	3.05269816595664e-09	6.29700953984396e-09	179115	179220
chr1	3633504	3634996	NA	NA	7.18862615528559e-06	1.49237714568984e-05	179220	179221
chr1	3634997	3635074	ENSG00000116213	ENSE00003685083	1.16656264813181e-08	2.43754817180895e-08	179221	179298
chr1	3635075	3635159	NA	NA	9.79911674248157e-07	2.04753632399024e-06	179298	179299
chr1	3635160	3635294	ENSG00000116213	ENSE00003492457	2.98118874828491e-09	6.23328225206721e-09	179299	179433
chr1	3635295	3635943	NA	NA	1.01424468823552e-09	5.64302199412836e-09	179433	179434
chr1	3635944	3636030	ENSG00000116213	ENSE00003480267	1.56521263075225e-12	8.70834420497903e-12	179434	179520
chr1	3636031	3636994	NA	NA	1.50728030057223e-09	8.38615771270312e-09	179520	179521
chr1	3636995	3637098	ENSG00000116213	ENSE00000734306	1.56521263075225e-12	8.70834420497903e-12	179521	179624
chr1	3637099	3638749	NA	NA	2.67874056270045e-09	1.49090237933081e-08	179624	179625
chr1	3638750	3638822	ENSG00000116213	ENSE00000734303	1.78079251902165e-12	9.92007782810053e-12	179625	179697
chr1	3638823	3646665	NA	NA	1.34188777534128e-06	9.5203617025974e-06	179697	179698
chr1	3646666	3646782	ENSG00000116213	ENSE00000734299	2.04175292911281e-10	1.45092230930525e-09	179698	179814
chr1	3646783	3647407	NA	NA	1.27405363370414e-07	9.05374713477958e-07	179814	179815
chr1	3647408	3647560	ENSG00000116213	ENSE00003566716	2.04175292911281e-10	1.45092230930525e-09	179815	179967
chr1	3647561	3649930	NA	NA	4.83691022901134e-07	3.43722318246753e-06	179967	179968
chr1	3649931	3650103	ENSG00000116213	ENSE00001748742	2.04175292911281e-10	1.45092230930525e-09	179968	180140
chr1	3650104	3652515	NA	NA	7.00426358746231e-07	4.99402503412183e-06	180140	180141
chr1	3652516	3652641	ENSG00000078900	ENSE00003848342	4.4811180696123e-10	3.20389396057971e-09	180141	180266
chr1	3652642	3682332	NA	NA	0.000644094388854211	0.00355077514394725	180266	180267
chr1	3682333	3682430	ENSG00000078900	ENSE00000868857	5.11597170341975e-11	1.47755642534341e-10	180267	180364
chr1	3682431	3683059	NA	NA	3.21283176174525e-08	9.27905339787038e-08	180364	180365
chr1	3683060	3683180	ENSG00000078900	ENSE00000358575	5.11597170341975e-11	1.47755642534341e-10	180365	180485
chr1	3683181	3690671	NA	NA	0.000259201215063842	0.000856537343434216	180485	180486
chr1	3690672	3690944	ENSG00000078900	ENSE00001476950	1.90144026703831e-11	6.00039297311954e-11	180486	180758
chr1	3690945	3698057	NA	NA	2.0044503856731e-07	6.32209408879536e-07	180758	180759
chr1	3698058	3698151	ENSG00000078900	ENSE00002268472	2.38209579192239e-11	7.54691234467562e-11	180759	180852
chr1	3698152	3707548	NA	NA	7.83615303731611e-05	0.000239624929500692	180852	180853
chr1	3707549	3707791	ENSG00000078900	ENSE00003496607	2.26343134237498e-08	6.93478169662791e-08	180853	181095
chr1	3707792	3722020	NA	NA	0.000121885774584052	0.000520518795328606	181095	181096
chr1	3722021	3722207	ENSG00000078900	ENSE00003670865	1.12123900875191e-09	1.86744981125323e-09	181096	181282
chr1	3722208	3723353	NA	NA	1.41611813848086e-05	2.91067958085311e-05	181282	181283
chr1	3723354	3723469	ENSG00000078900	ENSE00003526787	1.27363207581931e-08	2.61830122225699e-08	181283	181398
chr1	3723470	3727114	NA	NA	4.64089995696471e-05	9.54017963045173e-05	181398	181399
chr1	3727115	3727224	ENSG00000078900	ENSE00003646577	1.27363207581931e-08	2.61830122225699e-08	181399	181508
chr1	3727225	3727627	NA	NA	9.17582770676439e-06	1.60910052710572e-05	181508	181509
chr1	3727628	3727770	ENSG00000078900	ENSE00003503102	1.33681639361044e-07	1.92149304556549e-07	181509	181651
chr1	3727771	3728128	NA	NA	2.62456324766069e-05	3.73657828761642e-05	181651	181652
chr1	3728129	3728217	ENSG00000078900	ENSE00003651642	1.49494627386383e-08	1.95067665309515e-08	181652	181740
chr1	3728218	3729326	NA	NA	4.86091611695549e-06	6.37061375940995e-06	181740	181741
chr1	3729327	3729448	ENSG00000078900	ENSE00003693819	2.90588106901638e-11	5.29557498733951e-11	181741	181862
chr1	3729449	3729999	NA	NA	4.91862661711195e-09	8.96354374058106e-09	181862	181863
chr1	3730000	3730148	ENSG00000078900	ENSE00000733990	2.21981246693805e-22	6.24317144794227e-22	181863	182011
chr1	3730149	3730926	NA	NA	1.72479428681087e-19	4.85094421505114e-19	182011	182012
chr1	3730927	3731065	ENSG00000078900	ENSE00003646876	2.21981246693805e-22	6.24317144794227e-22	182012	182150
chr1	3731066	3731462	NA	NA	8.79045736907468e-20	2.47229589338514e-19	182150	182151
chr1	3731463	3731556	ENSG00000078900	ENSE00003637380	2.21981246693805e-22	6.24317144794227e-22	182151	182244
chr1	3731557	3732746	NA	NA	7.33731670976567e-07	2.08591766892585e-06	182244	182245
chr1	3732747	3736200	ENSG00000078900	ENSE00001804356	9.17866971545337e-10	2.60939730895325e-09	182245	185698
chr1	3736201	3752449	NA	NA	9.73377012664089e-05	0.000195935327026553	185698	185699
chr1	3752450	3752799	ENSG00000162592	ENSE00001066627	1.11439019248192e-15	7.86062096039768e-15	185699	186048
chr1	3752800	3754117	NA	NA	1.46216372343133e-12	1.03813624363625e-11	186048	186049
chr1	3754118	3754241	ENSG00000162592	ENSE00001066632	1.11439019248192e-15	7.86062096039768e-15	186049	186172
chr1	3754242	3755456	NA	NA	2.92253672096177e-07	2.11009861461608e-06	186172	186173
chr1	3755457	3755567	ENSG00000162592	ENSE00001066633	9.99392209097869e-10	7.21571828269613e-09	186173	186283
chr1	3755568	3756732	NA	NA	4.71436487625709e-07	3.40381091118447e-06	186283	186284
chr1	3756733	3756890	ENSG00000162592	ENSE00001066629	1.80910181772833e-15	1.17735474351013e-14	186284	186441
chr1	3756891	3761280	NA	NA	3.89821508406385e-11	2.55333088006182e-10	186441	186442
chr1	3761281	3761430	ENSG00000162592	ENSE00003520105	1.55474312854954e-14	1.01871727900188e-13	186442	186591
chr1	3761431	3762619	NA	NA	2.66426880557447e-11	1.70869318694145e-10	186591	186592
chr1	3762620	3762712	ENSG00000162592	ENSE00003512945	3.98229160097665e-14	2.49393763785936e-13	186592	186684
chr1	3762713	3763107	NA	NA	1.56817892005279e-11	9.82681713779243e-11	186684	186685
chr1	3763108	3763474	ENSG00000162592	ENSE00001066637	1.18034565356606e-08	7.58351277477261e-08	186685	187051
chr1	3763475	3763705	NA	NA	4.30282678747784e-05	0.000281208491080376	187051	187052
chr1	3763706	3763836	ENSG00000162592	ENSE00003498577	2.99752244675381e-07	1.96274696492182e-06	187052	187182
chr1	3763837	3766534	NA	NA	0.0012324173906913	0.00915111379484035	187182	187183
chr1	3766535	3766612	ENSG00000162592	ENSE00003675549	8.37379140156965e-10	1.38873697977217e-09	187183	187260
chr1	3766613	3767232	NA	NA	3.95896427418663e-07	6.55078786271357e-07	187260	187261
chr1	3767233	3767445	ENSG00000162592	ENSE00003482332	2.73870939429011e-10	4.47583067830583e-10	187261	187473
chr1	3767446	3769782	NA	NA	1.19611868426572e-05	1.48928272927229e-05	187473	187474
chr1	3769783	3769887	ENSG00000162592	ENSE00003567575	3.59123307180376e-09	4.41815510595615e-09	187474	187578
chr1	3769888	3771400	NA	NA	2.72263644148785e-05	2.9535548551507e-05	187578	187579
chr1	3771401	3771645	ENSG00000162592	ENSE00003240679	2.9971386148726e-08	3.20799806277357e-08	187579	187823
chr1	3771646	3772654	NA	NA	3.02102454496911e-05	3.23355758641286e-05	187823	187824
chr1	3772655	3772788	ENSG00000235169	ENSE00003825847	2.9971386148726e-08	3.20799806277357e-08	187824	187957
chr1	3772789	3773062	NA	NA	8.18212171654897e-06	8.75775829001224e-06	187957	187958
chr1	3773063	3773181	ENSG00000235169	ENSE00001646997	2.9971386148726e-08	3.20799806277357e-08	187958	188076
chr1	3773182	3775298	NA	NA	5.1742905462171e-05	5.54273550105178e-05	188076	188077
chr1	3775299	3775483	ENSG00000235169	ENSE00001760122	5.35381809108743e-10	7.45553395529677e-10	188077	188261
chr1	3775484	3775794	NA	NA	6.91063186675223e-08	9.5562819657502e-08	188261	188262
chr1	3775795	3775956	ENSG00000235169	ENSE00003823375	1.60531696790432e-10	2.2094946112726e-10	188262	188423
chr1	3775957	3778558	NA	NA	4.17542774966417e-07	5.74689269783324e-07	188423	188424
chr1	3778559	3781336	ENSG00000130764	ENSE00001122552	1.13148518298758e-09	2.276479163993e-09	188424	191201
chr1	3781337	3781511	NA	NA	3.58465401473218e-07	7.30064929510554e-07	191201	191202
chr1	3781512	3781601	ENSG00000130764	ENSE00003691484	2.06014674232253e-09	4.19577852678739e-09	191202	191291
chr1	3781602	3782660	NA	NA	2.17963048332326e-06	4.4391139683575e-06	191291	191292
chr1	3782661	3782763	ENSG00000130764	ENSE00003638046	2.06014674232253e-09	4.19577852678739e-09	191292	191394
chr1	3782764	3783995	NA	NA	2.53603418592929e-06	5.16497668096028e-06	191394	191395
chr1	3783996	3784111	ENSG00000130764	ENSE00000896208	2.06014674232253e-09	4.19577852678739e-09	191395	191510
chr1	3784112	3785086	NA	NA	2.10350199297826e-06	4.28075486980095e-06	191510	191511
chr1	3785087	3785203	ENSG00000130764	ENSE00000896210	2.40618282000672e-09	4.88870012844664e-09	191511	191627
chr1	3785204	3786848	NA	NA	6.85129737176826e-06	1.37867425701321e-05	191627	191628
chr1	3786849	3787310	ENSG00000130764	ENSE00000896213	5.16326546222139e-09	1.03635884723947e-08	191628	192089
chr1	3787311	3795861	NA	NA	1.78201570925629e-05	2.66761226590528e-05	192089	192090
chr1	3795862	3796498	ENSG00000130764	ENSE00001476853	1.40490204079853e-09	5.71598262823833e-10	192090	192726
chr1	3796499	3812085	NA	NA	2.06042693575159e-05	8.38409510550697e-06	192726	192727
chr1	3812086	3815517	ENSG00000116198	ENSE00001928631	1.09579783805583e-09	4.46607865928482e-10	192727	196158
chr1	3815518	3816279	NA	NA	9.06286787338839e-07	1.0753043032663e-06	196158	196159
chr1	3816280	3816370	ENSG00000116198	ENSE00001802822	2.82840092506612e-10	7.14338757425334e-10	196159	196249
chr1	3816371	3823173	NA	NA	1.92387455527632e-06	4.85890860457694e-06	196249	196250
chr1	3823174	3823241	ENSG00000116198	ENSE00001605351	2.82840092506612e-10	7.14338757425334e-10	196250	196317
chr1	3823242	3823423	NA	NA	5.119405271925e-08	1.29295298023635e-07	196317	196318
chr1	3823424	3823562	ENSG00000116198	ENSE00001675798	2.82840092506612e-10	7.14338757425334e-10	196318	196456
chr1	3823563	3825757	NA	NA	5.58598681810185e-07	1.41166961292738e-06	196456	196457
chr1	3825758	3825866	ENSG00000116198	ENSE00001761367	8.94319311027233e-13	6.25543042284219e-12	196457	196565
chr1	3825867	3826369	NA	NA	4.48958759058371e-10	3.14023118619389e-09	196565	196566
chr1	3826370	3826436	ENSG00000116198	ENSE00001769704	8.94319311027233e-13	6.25543042284219e-12	196566	196632
chr1	3826437	3826707	NA	NA	2.41471842521435e-10	1.68896896468596e-09	196632	196633
chr1	3826708	3826744	ENSG00000116198	ENSE00001730754	8.94319311027233e-13	6.25543042284219e-12	196633	196669
chr1	3826745	3829265	NA	NA	4.81676698527167e-09	3.30170879525582e-08	196669	196670
chr1	3829266	3829373	ENSG00000116198	ENSE00001690217	2.05379250570643e-12	1.40455722631345e-11	196670	196777
chr1	3829374	3829790	NA	NA	8.54381454473696e-10	5.84296871997125e-09	196777	196778
chr1	3829791	3829997	ENSG00000116198	ENSE00001711551	2.05379250570643e-12	1.40455722631345e-11	196778	196984
chr1	3829998	3831045	NA	NA	2.15033024719702e-09	1.47057409027873e-08	196984	196985
chr1	3831046	3831222	ENSG00000116198	ENSE00001786490	2.05379250570643e-12	1.40455722631345e-11	196985	197161
chr1	3831223	3833861	NA	NA	4.89556783445089e-08	3.40558677314196e-07	197161	197162
chr1	3833862	3834035	ENSG00000116198	ENSE00003562226	2.72589012920721e-11	1.89752973903864e-10	197162	197335
chr1	3834036	3834924	NA	NA	2.42059179922371e-08	1.68500627728552e-07	197335	197336
chr1	3834925	3835092	ENSG00000116198	ENSE00003611334	2.72589012920721e-11	1.89752973903864e-10	197336	197503
chr1	3835093	3836494	NA	NA	3.81897417578436e-08	2.65843869917681e-07	197503	197504
chr1	3836495	3836692	ENSG00000116198	ENSE00003569347	2.72589012920721e-11	1.89752973903864e-10	197504	197701
chr1	3836693	3837291	NA	NA	1.63008322950908e-08	1.13472275797832e-07	197701	197702
chr1	3837292	3837519	ENSG00000116198	ENSE00003659383	2.72589012920721e-11	1.89752973903864e-10	197702	197929
chr1	3837520	3838963	NA	NA	3.9334616175335e-08	2.73813491213915e-07	197929	197930
chr1	3838964	3839119	ENSG00000116198	ENSE00003631373	4.92306982114493e-11	3.31925766034546e-10	197930	198085
chr1	3839120	3839607	NA	NA	6.31202771161909e-08	4.14942521342887e-07	198085	198086
chr1	3839608	3839776	ENSG00000116198	ENSE00003632805	1.29610414074096e-10	8.52038375703946e-10	198086	198254
chr1	3839777	3844906	NA	NA	2.37541074976644e-07	1.56155559971616e-06	198254	198255
chr1	3844907	3844983	ENSG00000116198	ENSE00003665636	6.7145111089683e-44	1.80661753722365e-43	198255	198331
chr1	3844984	3845288	NA	NA	4.43471869843806e-41	1.19268508941245e-40	198331	198332
chr1	3845289	3845351	ENSG00000116198	ENSE00003594970	1.45878904553883e-43	3.92330621517255e-43	198332	198394
chr1	3845352	3847474	NA	NA	1.39822979902637e-39	3.8475100072915e-39	198394	198395
chr1	3847475	3847613	ENSG00000116198	ENSE00003577906	7.78452090055342e-43	2.14418376256789e-42	198395	198533
chr1	3847614	3848607	NA	NA	7.73002925424954e-40	2.12917447622992e-39	198533	198534
chr1	3848608	3848781	ENSG00000116198	ENSE00003593231	7.78452090055342e-43	2.14418376256789e-42	198534	198707
chr1	3848782	3852294	NA	NA	1.95075150634702e-37	4.82209232634947e-37	198707	198708
chr1	3852295	3852421	ENSG00000116198	ENSE00003624424	1.10889541909496e-40	2.73887311075284e-40	198708	198834
chr1	3852422	3855873	NA	NA	4.59191078971197e-37	1.13729220003052e-36	198834	198835
chr1	3855874	3856001	ENSG00000116198	ENSE00003903724	2.71601778783305e-40	6.7665226828714e-40	198835	198962
chr1	3856002	3856888	NA	NA	2.71767011950086e-07	2.86750961420168e-07	198962	198963
chr1	3856889	3857211	ENSG00000116198	ENSE00001942582	1.11924826580641e-09	1.19051478590927e-09	198963	199285
chr1	3857212	3857266	NA	NA	7.01144104442442e-08	7.47501985309817e-08	199285	199286
chr1	3857267	3857717	ENSG00000169598	ENSE00003746851	1.2984150931413e-09	1.38426303484448e-09	199286	199736
chr1	3857718	3858717	NA	NA	1.54297876991949e-06	1.6491245748429e-06	199736	199737
chr1	3858718	3858844	ENSG00000169598	ENSE00001762006	1.58811086174309e-09	1.69797683804436e-09	199737	199863
chr1	3858845	3865761	NA	NA	0.000152959709760425	0.000501361288305691	199863	199864
chr1	3865762	3866000	ENSG00000169598	ENSE00003738695	1.43393961308927e-07	5.07827168502189e-07	199864	200102
chr1	3866001	3867973	NA	NA	0.000259881449704735	0.000950036202867044	200102	200103
chr1	3867974	3868053	ENSG00000169598	ENSE00003514398	5.65535909697238e-08	2.07580422082246e-07	200103	200182
chr1	3868054	3869604	NA	NA	9.2074258655539e-05	0.000340655648420674	200182	200183
chr1	3869605	3869775	ENSG00000169598	ENSE00003478711	1.99433956798783e-11	6.8416693081695e-11	200183	200353
chr1	3869776	3872471	NA	NA	1.2002056831717e-06	4.14546446658726e-06	200353	200354
chr1	3872472	3872572	ENSG00000169598	ENSE00003478508	1.78403896590593e-09	6.15700130075103e-09	200354	200454
chr1	3872573	3883506	NA	NA	0.000348386097480169	0.000653648309947352	200454	200455
chr1	3883507	3885429	ENSG00000169598	ENSE00003606040	3.70583510082098e-08	5.58264128082299e-08	200455	202377
chr1	3885430	3889132	NA	NA	3.67470342806375e-05	5.57123326235254e-05	202377	202378
chr1	3889133	3890073	ENSG00000198912	ENSE00003665457	6.61143823943228e-09	9.42054229454292e-09	202378	203318
chr1	3890074	3890568	NA	NA	5.10491420963044e-06	7.33619255638418e-06	203318	203319
chr1	3890569	3891057	ENSG00000198912	ENSE00003466374	4.60122800790046e-09	6.67409024837486e-09	203319	203807
chr1	3891058	3892882	NA	NA	1.76489442376822e-17	6.36338141560917e-17	203807	203808
chr1	3892883	3892996	ENSG00000198912	ENSE00003548802	1.47151844797831e-20	5.23467003481492e-20	203808	203921
chr1	3892997	3900171	NA	NA	7.8138081005541e-09	2.85062017879589e-08	203921	203922
chr1	3900172	3900272	ENSG00000198912	ENSE00001891341	1.29162664604998e-12	4.71215133467506e-12	203922	204022
chr1	3900273	4654608	NA	NA	0.0182538448054104	0.027718902937549	204022	204023
chr1	4654609	4655454	ENSG00000196581	ENSE00001476607	1.53755558725267e-08	7.81152074542651e-09	204023	204868
chr1	4655455	4711899	NA	NA	0.00426666140559095	0.0013734927479554	204868	204869
chr1	4711900	4712699	ENSG00000196581	ENSE00001122248	6.60414028702365e-07	2.65429457991376e-07	204869	205668
chr1	4712700	4769852	NA	NA	0.00135913518088426	0.000580059045412307	205668	205669
chr1	4769853	4769940	ENSG00000196581	ENSE00000735086	1.95745342001315e-09	9.3525443671333e-10	205669	205756
chr1	4769941	4772279	NA	NA	4.11903136243175e-05	1.70968390949544e-05	205756	205757
chr1	4772280	4772525	ENSG00000196581	ENSE00000735089	3.35897568615795e-08	1.38165171688899e-08	205757	206002
chr1	4772526	4774426	NA	NA	4.35534906735313e-05	1.96879043549147e-05	206002	206003
chr1	4774427	4774558	ENSG00000196581	ENSE00001122242	3.46205801623303e-09	2.18991560681469e-09	206003	206134
chr1	4774559	4777400	NA	NA	4.50074570973458e-06	2.85125521842788e-06	206134	206135
chr1	4777401	4777794	ENSG00000196581	ENSE00001476599	3.27731248555221e-08	1.7249154287758e-08	206135	206528
chr1	4777795	4782544	NA	NA	0.000124532252183618	6.79032031255522e-05	206528	206529
chr1	4782545	4792534	ENSG00000196581	ENSE00001476603	2.8941154661183e-09	2.45823135443383e-09	206529	216518
chr1	4792535	5862810	NA	NA	0.0283373318766816	0.0291466865426456	216518	216519
chr1	5862811	5863405	ENSG00000131697	ENSE00001476440	9.03078081326616e-15	5.02208340976683e-14	216519	217113
chr1	5863406	5863889	NA	NA	1.34059430223488e-12	7.42689243438122e-12	217113	217114
chr1	5863890	5864033	ENSG00000131697	ENSE00003630070	3.97893718201333e-28	1.54550665457104e-27	217114	217257
chr1	5864034	5864337	NA	NA	1.20561796615004e-25	4.68288516335025e-25	217257	217258
chr1	5864338	5864517	ENSG00000131697	ENSE00003639184	3.97893718201333e-28	1.54550665457104e-27	217258	217437
chr1	5864518	5865101	NA	NA	2.31972037711377e-25	9.01030379614917e-25	217437	217438
chr1	5865102	5865273	ENSG00000131697	ENSE00003554379	3.97893718201333e-28	1.54550665457104e-27	217438	217609
chr1	5865274	5866372	NA	NA	2.09920737024134e-17	1.01772369935703e-16	217609	217610
chr1	5866373	5866458	ENSG00000131697	ENSE00003578021	3.3749184133716e-20	1.63620541140304e-19	217610	217695
chr1	5866459	5867029	NA	NA	1.92370349562181e-17	9.32637084499732e-17	217695	217696
chr1	5867030	5867115	ENSG00000131697	ENSE00003523079	3.3749184133716e-20	1.63620541140304e-19	217696	217781
chr1	5867116	5867739	NA	NA	2.10257417153051e-17	1.01935597130409e-16	217781	217782
chr1	5867740	5867896	ENSG00000131697	ENSE00003470132	3.3749184133716e-20	1.63620541140304e-19	217782	217938
chr1	5867897	5873251	NA	NA	1.24949458065902e-16	6.07043006306711e-16	217938	217939
chr1	5873252	5873335	ENSG00000131697	ENSE00003535040	1.30177903326372e-20	6.37752570274458e-20	217939	218022
chr1	5873336	5874470	NA	NA	2.46374204926347e-08	6.62594705214126e-08	218022	218023
chr1	5874471	5874657	ENSG00000131697	ENSE00003502281	2.97673515210102e-10	8.00558679621584e-10	218023	218209
chr1	5874658	5874873	NA	NA	3.30023171024596e-06	8.62883440194695e-06	218209	218210
chr1	5874874	5875100	ENSG00000131697	ENSE00003629929	1.76061403411302e-08	4.60301824070355e-08	218210	218436
chr1	5875101	5877092	NA	NA	3.41811200804676e-05	9.12966125790615e-05	218436	218437
chr1	5877093	5877298	ENSG00000131697	ENSE00003504007	1.53807020734516e-10	1.39078220156785e-09	218437	218642
chr1	5877299	5880113	NA	NA	1.02589852168933e-08	9.13117561562871e-08	218642	218643
chr1	5880114	5880239	ENSG00000131697	ENSE00003566091	7.31404168288625e-10	1.68073684476378e-09	218643	218768
chr1	5880240	5887285	NA	NA	6.54120842591421e-06	1.49853767890673e-05	218768	218769
chr1	5887286	5887466	ENSG00000131697	ENSE00003572995	9.28495563506428e-10	2.12712579791667e-09	218769	218949
chr1	5887467	5890867	NA	NA	3.15687493496197e-06	7.23217546050314e-06	218949	218950
chr1	5890868	5891028	ENSG00000131697	ENSE00003532658	1.23296332773335e-09	2.83341802009035e-09	218950	219110
chr1	5891029	5904616	NA	NA	1.00625979849167e-05	2.36227918121723e-05	219110	219111
chr1	5904617	5904804	ENSG00000131697	ENSE00003544137	6.92309943839922e-13	3.3358499572598e-12	219111	219298
chr1	5904805	5905291	NA	NA	3.36474847983936e-10	1.62121416291683e-09	219298	219299
chr1	5905292	5905483	ENSG00000131697	ENSE00003634229	2.3686851086097e-13	1.14133534963151e-12	219299	219490
chr1	5905484	5905631	NA	NA	9.64621355272551e-21	3.81356964269716e-20	219490	219491
chr1	5905632	5905783	ENSG00000131697	ENSE00003530979	6.56205003586769e-23	2.59426506305929e-22	219491	219642
chr1	5905784	5907114	NA	NA	8.72752654770403e-20	3.45037253386886e-19	219642	219643
chr1	5907115	5907222	ENSG00000131697	ENSE00001720973	6.56205003586769e-23	2.59426506305929e-22	219643	219750
chr1	5907223	5909151	NA	NA	1.26516324691529e-19	5.00174304157831e-19	219750	219751
chr1	5909152	5909213	ENSG00000131697	ENSE00001696748	6.56205003586769e-23	2.59426506305929e-22	219751	219812
chr1	5909214	5927648	NA	NA	6.15257416608506e-06	1.07421786598172e-05	219812	219813
chr1	5927649	5927787	ENSG00000131697	ENSE00003580853	6.73389261908409e-10	1.17505585280718e-09	219813	219951
chr1	5927788	5933146	NA	NA	3.60800679388706e-06	6.29590950795844e-06	219951	219952
chr1	5933147	5933329	ENSG00000131697	ENSE00003584153	6.73389261908409e-10	1.17505585280718e-09	219952	220134
chr1	5933330	5947103	NA	NA	1.32861570265597e-05	2.33629303538208e-05	220134	220135
chr1	5947104	5947230	ENSG00000131697	ENSE00003459647	2.01754244978114e-10	3.22611761856271e-10	220135	220261
chr1	5947231	5948069	NA	NA	1.21071327408018e-07	1.84106968115216e-07	220261	220262
chr1	5948070	5948251	ENSG00000131697	ENSE00003582880	1.41953827880038e-10	2.1514896919746e-10	220262	220443
chr1	5948252	5952699	NA	NA	6.31268317285993e-07	9.56766484150329e-07	220443	220444
chr1	5952700	5952836	ENSG00000131697	ENSE00003675682	1.41953827880038e-10	2.1514896919746e-10	220444	220580
chr1	5952837	5961793	NA	NA	1.27133695321247e-06	1.92687032146699e-06	220580	220581
chr1	5961794	5961949	ENSG00000131697	ENSE00003690356	1.41953827880038e-10	2.1514896919746e-10	220581	220736
chr1	5961950	5967298	NA	NA	7.50179226960412e-07	1.13719098515652e-06	220736	220737
chr1	5967299	5967363	ENSG00000131697	ENSE00003583968	1.08896129901053e-10	1.65780202713681e-10	220737	220801
chr1	5967364	5969086	NA	NA	2.636844292081e-06	3.81461734710875e-06	220801	220802
chr1	5969087	5969259	ENSG00000131697	ENSE00003569388	1.93422818591474e-09	2.7958383782269e-09	220802	220974
chr1	5969260	5978269	NA	NA	6.08586893469099e-06	8.7972200461528e-06	220974	220975
chr1	5978270	5978413	ENSG00000131697	ENSE00001476547	7.06285238545883e-13	1.08891874440737e-12	220975	221118
chr1	5978414	5986154	NA	NA	1.12769315629979e-06	3.02223675080482e-06	221118	221119
chr1	5986155	5986327	ENSG00000131697	ENSE00002038847	1.21273236480727e-09	3.10597510013765e-09	221119	221291
chr1	5986328	5992243	NA	NA	7.41361097800208e-06	1.89922388753594e-05	221291	221292
chr1	5992244	5992425	ENSG00000131697	ENSE00001476550	1.25336699410219e-09	3.21092128381455e-09	221292	221473
chr1	5992426	6018634	NA	NA	0.000277491738393254	0.000260611888054818	221473	221474
chr1	6018635	6018835	ENSG00000069424	ENSE00001786599	1.90399950461504e-08	2.71516374507916e-08	221474	221674
chr1	6018836	6026012	NA	NA	9.96729912539074e-06	1.41884473349174e-05	221674	221675
chr1	6026013	6026445	ENSG00000069424	ENSE00003711892	6.41686122313138e-12	3.88310359931049e-12	221675	222107
chr1	6026446	6027296	NA	NA	5.45433692655806e-09	3.30064864328961e-09	222107	222108
chr1	6027297	6027459	ENSG00000069424	ENSE00001695718	6.41686122313138e-12	3.88310359931049e-12	222108	222270
chr1	6027460	6034282	NA	NA	1.47767595937154e-08	8.93725088380037e-09	222270	222271
chr1	6034283	6034794	ENSG00000069424	ENSE00001365541	1.83369639387626e-14	1.00447561461618e-14	222271	222782
chr1	6034795	6034979	NA	NA	3.37063710276198e-12	1.84874338060581e-12	222782	222783
chr1	6034980	6035172	ENSG00000069424	ENSE00003865875	1.153597408075e-08	8.06006764047394e-09	222783	222975
chr1	6035173	6040516	NA	NA	0.000249302135842622	0.000135190873721047	222975	222976
chr1	6040517	6040645	ENSG00000069424	ENSE00003476922	1.59944958374799e-08	6.90455431226406e-09	222976	223104
chr1	6040646	6041830	NA	NA	1.07409457213992e-05	4.74385139159761e-06	223104	223105
chr1	6041831	6041872	ENSG00000069424	ENSE00003586294	6.66992446662839e-09	3.00117937893438e-09	223105	223146
chr1	6041873	6045920	NA	NA	0.000152023147268754	8.06157440109145e-05	223146	223147
chr1	6045921	6046183	ENSG00000069424	ENSE00002290012	3.14257728267406e-08	2.20912392643712e-08	223147	223409
chr1	6046184	6051510	NA	NA	7.52496184768803e-05	5.74374768034791e-05	223409	223410
chr1	6051511	6051754	ENSG00000069424	ENSE00001476199	6.18503663571854e-09	9.01738290018754e-09	223410	223653
chr1	6051755	6072754	NA	NA	0.000127970314224568	0.000332627917226158	223653	223654
chr1	6072755	6072798	ENSG00000069424	ENSE00003680188	2.71392135474741e-08	4.91709075888426e-08	223654	223697
chr1	6072799	6073732	NA	NA	2.53202457864421e-05	4.58743544314855e-05	223697	223698
chr1	6073733	6073770	ENSG00000069424	ENSE00003493562	2.71392135474741e-08	4.91709075888426e-08	223698	223735
chr1	6073771	6082194	NA	NA	0.000537152711027777	0.00116037647351636	223735	223736
chr1	6082195	6082274	ENSG00000069424	ENSE00003759247	1.14302144199912e-11	1.59497055672554e-11	223736	223815
chr1	6082275	6085203	NA	NA	0.000723875773221472	0.000985767480307598	223815	223816
chr1	6085204	6085248	ENSG00000069424	ENSE00002941030	3.34356822892175e-08	4.96317685403293e-08	223816	223860
chr1	6085249	6087466	NA	NA	7.14849053942146e-05	9.71361406199578e-05	223860	223861
chr1	6087467	6087511	ENSG00000069424	ENSE00000734884	1.39513583227566e-14	1.90488172808104e-14	223861	223905
chr1	6087512	6089007	NA	NA	2.01663685750475e-11	2.75524048021225e-11	223905	223906
chr1	6089008	6089051	ENSG00000069424	ENSE00000734882	8.36026248358129e-15	1.13301457563643e-14	223906	223949
chr1	6089052	6090388	NA	NA	8.58450178480297e-05	8.09067647694617e-05	223949	223950
chr1	6090389	6090475	ENSG00000069424	ENSE00000734879	8.13307769721837e-08	7.64694912137409e-08	223950	224036
chr1	6090476	6091262	NA	NA	1.56797442911749e-05	1.48430265580202e-05	224036	224037
chr1	6091263	6091307	ENSG00000069424	ENSE00001476195	1.01996679232003e-09	1.12625785354297e-09	224037	224081
chr1	6091308	6094399	NA	NA	2.51439757698035e-06	2.78371128425992e-06	224081	224082
chr1	6094400	6094485	ENSG00000069424	ENSE00000734876	6.25132831806926e-10	6.94786300454516e-10	224082	224167
chr1	6094486	6095322	NA	NA	5.22610776765298e-07	5.80840996522447e-07	224167	224168
chr1	6095323	6095443	ENSG00000069424	ENSE00001615557	6.25132831806926e-10	6.94786300454516e-10	224168	224288
chr1	6095444	6095529	NA	NA	5.3136288147293e-08	5.90568307035078e-08	224288	224289
chr1	6095530	6095624	ENSG00000069424	ENSE00000734870	6.25132831806926e-10	6.94786300454516e-10	224289	224383
chr1	6095625	6096635	NA	NA	6.31383764493343e-07	7.01733654961956e-07	224383	224384
chr1	6096636	6096756	ENSG00000069424	ENSE00000734868	6.25132831806926e-10	6.94786300454516e-10	224384	224504
chr1	6096757	6097268	NA	NA	3.19442776508527e-07	3.55035665366987e-07	224504	224505
chr1	6097269	6097357	ENSG00000069424	ENSE00003484943	6.25132831806926e-10	6.94786300454516e-10	224505	224593
chr1	6097358	6098484	NA	NA	7.03899076470726e-07	7.82328744342031e-07	224593	224594
chr1	6098485	6101178	ENSG00000069424	ENSE00003853490	3.48964690785868e-10	3.87371524382253e-10	224594	227287
chr1	6101179	6101786	NA	NA	9.67839303145368e-09	1.03227139613971e-08	227287	227288
chr1	6101787	6105427	ENSG00000116254	ENSE00003610596	7.06158349136327e-09	4.93146226669348e-09	227288	230928
chr1	6105428	6106233	NA	NA	3.93222282452088e-06	2.79049337820192e-06	230928	230929
chr1	6106234	6106287	ENSG00000116254	ENSE00003651772	4.88476804610871e-09	3.46646107055138e-09	230929	230982
chr1	6106288	6106394	NA	NA	5.17785146092464e-07	3.67444738913481e-07	230982	230983
chr1	6106395	6106509	ENSG00000116254	ENSE00003487979	4.88476804610871e-09	3.46646107055138e-09	230983	231097
chr1	6106510	6106615	NA	NA	5.1290038305396e-07	3.63978280348842e-07	231097	231098
chr1	6106616	6106779	ENSG00000116254	ENSE00003542604	4.88476804610871e-09	3.46646107055138e-09	231098	231261
chr1	6106780	6109794	NA	NA	1.47224741724461e-05	1.04478045208634e-05	231261	231262
chr1	6109795	6109990	ENSG00000116254	ENSE00003669874	4.88476804610871e-09	3.46646107055138e-09	231262	231457
chr1	6109991	6110393	NA	NA	1.84401883263074e-06	1.30211692794813e-06	231457	231458
chr1	6110394	6110526	ENSG00000116254	ENSE00003509557	1.41875925701237e-09	8.18932507104676e-10	231458	231590
chr1	6110527	6111774	NA	NA	1.13357001629844e-06	6.49633926153026e-07	231590	231591
chr1	6111775	6111883	ENSG00000116254	ENSE00003624662	7.37332066079906e-10	4.205807131036e-10	231591	231699
chr1	6111884	6112139	NA	NA	1.88019646296667e-07	1.07248076475219e-07	231699	231700
chr1	6112140	6112277	ENSG00000116254	ENSE00003593925	7.37332066079906e-10	4.205807131036e-10	231700	231837
chr1	6112278	6112908	NA	NA	1.95273574199462e-07	1.11586277773412e-07	231837	231838
chr1	6112909	6112998	ENSG00000116254	ENSE00003592037	1.39907081330563e-12	1.34606241099264e-12	231838	231927
chr1	6112999	6121104	NA	NA	3.13817721808718e-09	3.01939889757463e-09	231927	231928
chr1	6121105	6121237	ENSG00000116254	ENSE00003619995	1.73484426908356e-17	1.83220268335396e-17	231928	232060
chr1	6121238	6121493	NA	NA	4.42385288616308e-15	4.67211684255261e-15	232060	232061
chr1	6121494	6121573	ENSG00000116254	ENSE00003535657	1.73484426908356e-17	1.83220268335396e-17	232061	232140
chr1	6121574	6123947	NA	NA	1.19368351050309e-05	6.10054711508434e-06	232140	232141
chr1	6123948	6124107	ENSG00000116254	ENSE00003572475	6.74352136879162e-11	5.25153814331863e-11	232141	232300
chr1	6124108	6124516	NA	NA	2.75135706440111e-08	2.14262749764771e-08	232300	232301
chr1	6124517	6124661	ENSG00000116254	ENSE00003460858	6.74352136879162e-11	5.25153814331863e-11	232301	232445
chr1	6124662	6125099	NA	NA	2.94691920310619e-08	2.2949220968016e-08	232445	232446
chr1	6125100	6125233	ENSG00000116254	ENSE00003623878	6.74352136879162e-11	5.25153814331863e-11	232446	232579
chr1	6125234	6125523	NA	NA	1.9488779368082e-08	1.51769448675232e-08	232579	232580
chr1	6125524	6125612	ENSG00000116254	ENSE00003476087	6.74352136879162e-11	5.25153814331863e-11	232580	232668
chr1	6125613	6125765	NA	NA	1.02501539478439e-08	7.98233784626845e-09	232668	232669
chr1	6125766	6125858	ENSG00000116254	ENSE00003686441	6.74352136879162e-11	5.25153814331863e-11	232669	232761
chr1	6125859	6126571	NA	NA	5.27537457051253e-08	4.10316972621061e-08	232761	232762
chr1	6126572	6126746	ENSG00000116254	ENSE00003551672	9.10642314713918e-11	7.06649354340139e-11	232762	232936
chr1	6126747	6128045	NA	NA	1.77100347816816e-05	9.04583073940701e-06	232936	232937
chr1	6128046	6128218	ENSG00000116254	ENSE00003512526	2.1173042540076e-08	1.08011362833407e-08	232937	233109
chr1	6128219	6128498	NA	NA	5.90724409832433e-06	3.0135079687188e-06	233109	233110
chr1	6128499	6128609	ENSG00000116254	ENSE00003529809	2.1173042540076e-08	1.08011362833407e-08	233110	233220
chr1	6128610	6128837	NA	NA	9.14999764173308e-06	4.62062922296225e-06	233220	233221
chr1	6128838	6129069	ENSG00000116254	ENSE00003650481	6.28667290461628e-08	3.16181512570047e-08	233221	233452
chr1	6129070	6130203	NA	NA	1.95513756628962e-05	9.84134900577915e-06	233452	233453
chr1	6130204	6130328	ENSG00000116254	ENSE00003559681	2.69423867448843e-11	2.33974195756556e-11	233453	233577
chr1	6130329	6131630	NA	NA	3.50520517611308e-08	3.04400101236446e-08	233577	233578
chr1	6131631	6131748	ENSG00000116254	ENSE00003684103	2.69423867448843e-11	2.33974195756556e-11	233578	233695
chr1	6131749	6134127	NA	NA	5.58091576285946e-08	4.84659554711442e-08	233695	233696
chr1	6134128	6134259	ENSG00000116254	ENSE00003497393	2.33784118622853e-20	1.89813386500083e-20	233696	233827
chr1	6134260	6134717	NA	NA	5.25737846795993e-06	2.97410451671754e-06	233827	233828
chr1	6134718	6134859	ENSG00000116254	ENSE00003574772	1.43324887321425e-08	8.10788542533145e-09	233828	233969
chr1	6134860	6135229	NA	NA	5.28866045490517e-06	2.99180079282868e-06	233969	233970
chr1	6135230	6135403	ENSG00000116254	ENSE00003596442	1.43324887321425e-08	8.10788542533145e-09	233970	234143
chr1	6135404	6136516	NA	NA	1.59374737114804e-05	9.01588737139969e-06	234143	234144
chr1	6136517	6136638	ENSG00000116254	ENSE00003583454	1.43324887321425e-08	8.10788542533145e-09	234144	234265
chr1	6136639	6136727	NA	NA	1.26125743743488e-06	7.13493413573296e-07	234265	234266
chr1	6136728	6136865	ENSG00000116254	ENSE00003626498	1.33866091771861e-08	8.06548840371174e-09	234266	234403
chr1	6136866	6142127	NA	NA	0.000133291748459385	0.000230549785533218	234403	234404
chr1	6142128	6142328	ENSG00000116254	ENSE00003536305	1.39345190928094e-10	2.56298309428017e-10	234404	234604
chr1	6142329	6142413	NA	NA	6.86416923301181e-10	8.66452909420445e-10	234604	234605
chr1	6142414	6142605	ENSG00000116254	ENSE00003484903	8.17162538450217e-12	1.03149110851018e-11	234605	234796
chr1	6142606	6143822	NA	NA	4.13455026038179e-06	7.55575328459379e-06	234796	234797
chr1	6143823	6143931	ENSG00000116254	ENSE00003567515	7.46039471238272e-09	1.36391987100739e-08	234797	234905
chr1	6143932	6144023	NA	NA	6.7889546101485e-07	1.24116555949572e-06	234905	234906
chr1	6144024	6144155	ENSG00000116254	ENSE00003597382	3.25651257040671e-08	7.25626290897837e-08	234906	235037
chr1	6144156	6146211	NA	NA	0.000132530826152111	0.000129742428908397	235037	235038
chr1	6146212	6146423	ENSG00000116254	ENSE00003603242	4.28486732013758e-08	2.69095793622667e-08	235038	235249
chr1	6146424	6146664	NA	NA	8.23260445004248e-06	5.18276464672729e-06	235249	235250
chr1	6146665	6146871	ENSG00000116254	ENSE00003497624	1.48122112134667e-08	9.4739119302504e-09	235250	235456
chr1	6146872	6148853	NA	NA	2.90507333402523e-05	2.09286615610593e-05	235456	235457
chr1	6148854	6149075	ENSG00000116254	ENSE00003665634	3.77171014983053e-09	2.93472967338207e-09	235457	235678
chr1	6149076	6149245	NA	NA	6.37418614224394e-07	4.95969071645508e-07	235678	235679
chr1	6149246	6149412	ENSG00000116254	ENSE00003473165	3.77171014983053e-09	2.93472967338207e-09	235679	235845
chr1	6149413	6151031	NA	NA	6.10258983035905e-06	4.74837009140083e-06	235845	235846
chr1	6151032	6151155	ENSG00000116254	ENSE00003503861	3.77171014983053e-09	2.93472967338207e-09	235846	235969
chr1	6151156	6152411	NA	NA	4.78477286364187e-06	3.61696460859928e-06	235969	235970
chr1	6152412	6152536	ENSG00000116254	ENSE00003664810	2.53725160436907e-09	1.71515897415602e-09	235970	236094
chr1	6152537	6154659	NA	NA	3.23339613387263e-05	5.72838105259432e-05	236094	236095
chr1	6154660	6154898	ENSG00000116254	ENSE00003572111	8.04943538572808e-08	1.48745425323761e-07	236095	236333
chr1	6154899	6155598	NA	NA	1.57910700022135e-05	2.92878965118537e-05	236333	236334
chr1	6155599	6155717	ENSG00000116254	ENSE00003691668	3.10396555959413e-10	7.8752674625351e-10	236334	236452
chr1	6155718	6159335	NA	NA	0.000277729504537583	0.000702140149884733	236452	236453
chr1	6159336	6159515	ENSG00000116254	ENSE00003558616	2.10823652430769e-07	5.39794020456785e-07	236453	236632
chr1	6159516	6168149	NA	NA	0.000520361087562649	0.00124500697155205	236632	236633
chr1	6168150	6168277	ENSG00000116254	ENSE00003515415	7.30972874509256e-09	8.96080340059201e-09	236633	236760
chr1	6168278	6179944	NA	NA	7.53197738017075e-05	8.72500949484212e-05	236760	236761
chr1	6179945	6180321	ENSG00000116254	ENSE00003574650	1.10109309127549e-09	1.22139453422336e-09	236761	237137
chr1	6180322	6185019	NA	NA	1.11503304888183e-05	1.2173571357077e-05	237137	237138
chr1	6185020	6186816	ENSG00000116251	ENSE00001263346	1.36074169214626e-11	1.08881682256731e-11	237138	238934
chr1	6186817	6192929	NA	NA	6.24049056157094e-05	4.76243014742028e-05	238934	238935
chr1	6192930	6193054	ENSG00000116251	ENSE00003839072	2.97415168452992e-08	2.26115781290591e-08	238935	239059
chr1	6193055	6197651	NA	NA	0.000406074837368875	0.000301152663469639	239059	239060
chr1	6197652	6197756	ENSG00000116251	ENSE00003594009	1.54586052098511e-07	1.14003145024754e-07	239060	239164
chr1	6197757	6199561	NA	NA	0.000147006298941155	0.00010506988992981	239164	239165
chr1	6199562	6199595	ENSG00000116251	ENSE00001064718	2.53178971857762e-16	1.29305417679388e-16	239165	239198
chr1	6199596	6206118	NA	NA	0.000180870966136892	7.61548967898595e-05	239198	239199
chr1	6206119	6206302	ENSG00000158286	ENSE00001866099	3.06741174601964e-07	1.28534891347965e-07	239199	239382
chr1	6206303	6206535	NA	NA	7.11589102714294e-05	2.98192094035366e-05	239382	239383
chr1	6206536	6206726	ENSG00000158286	ENSE00003677151	3.06741174601964e-07	1.28534891347965e-07	239383	239573
chr1	6206727	6207378	NA	NA	7.15347429308677e-05	2.99924739755042e-05	239573	239574
chr1	6207379	6207511	ENSG00000158286	ENSE00003548141	5.83932354543334e-10	2.82345235758698e-10	239574	239706
chr1	6207512	6208880	NA	NA	2.40032006996183e-05	1.01124136172026e-05	239706	239707
chr1	6208881	6209025	ENSG00000158286	ENSE00003459970	2.20213523368797e-08	9.26775652127922e-09	239707	239851
chr1	6209026	6209114	NA	NA	1.93787529434442e-06	8.15561915001872e-07	239851	239852
chr1	6209115	6209196	ENSG00000158286	ENSE00003561421	2.20213523368797e-08	9.26775652127922e-09	239852	239933
chr1	6209197	6209267	NA	NA	1.54149232245437e-06	6.48742540632075e-07	239933	239934
chr1	6209268	6209343	ENSG00000158286	ENSE00003459555	2.20213523368797e-08	9.26775652127922e-09	239934	240009
chr1	6209344	6209413	NA	NA	1.51947103699257e-06	6.3947479594928e-07	240009	240010
chr1	6209414	6209539	ENSG00000158286	ENSE00003498595	2.20213523368797e-08	9.26775652127922e-09	240010	240135
chr1	6209540	6209923	NA	NA	8.43410700185343e-06	3.54953817566228e-06	240135	240136
chr1	6209924	6209970	ENSG00000158286	ENSE00003625233	2.20213523368797e-08	9.26775652127922e-09	240136	240182
chr1	6209971	6210222	NA	NA	5.52732901065722e-06	2.3262014934855e-06	240182	240183
chr1	6210223	6210295	ENSG00000158286	ENSE00003471198	2.20213523368797e-08	9.26775652127922e-09	240183	240255
chr1	6210296	6210369	NA	NA	1.60755617290009e-06	6.76545773514725e-07	240255	240256
chr1	6210370	6210438	ENSG00000158286	ENSE00003660319	2.20213523368797e-08	9.26775652127922e-09	240256	240324
chr1	6210439	6210869	NA	NA	9.46909205534752e-06	3.9851194535423e-06	240324	240325
chr1	6210870	6210938	ENSG00000158286	ENSE00001734900	2.20213523368797e-08	9.26775652127922e-09	240325	240393
chr1	6210939	6211020	NA	NA	1.78372639814128e-06	7.50687720485477e-07	240393	240394
chr1	6211021	6211118	ENSG00000158286	ENSE00003582161	2.20213523368797e-08	9.26775652127922e-09	240394	240491
chr1	6211119	6211866	NA	NA	1.64496799718306e-05	6.92296624671407e-06	240491	240492
chr1	6211867	6212053	ENSG00000158286	ENSE00003656861	2.20213523368797e-08	9.26775652127922e-09	240492	240678
chr1	6212054	6212230	NA	NA	3.87574307797456e-06	1.63112249973452e-06	240678	240679
chr1	6212231	6212416	ENSG00000158286	ENSE00003529793	2.20213523368797e-08	9.26775652127922e-09	240679	240864
chr1	6212417	6212681	NA	NA	5.81360335089043e-06	2.44668175414242e-06	240864	240865
chr1	6212682	6212733	ENSG00000158286	ENSE00003663802	2.20213523368797e-08	9.26775652127922e-09	240865	240916
chr1	6212734	6213065	NA	NA	5.46440103493806e-06	2.30017231600543e-06	240916	240917
chr1	6213066	6213183	ENSG00000158286	ENSE00003537209	9.57017481459505e-10	4.08009860638622e-10	240917	241034
chr1	6213184	6218288	NA	NA	4.42193167321525e-06	1.80877702782301e-06	241034	241035
chr1	6218289	6218369	ENSG00000158286	ENSE00003576581	4.01684550453612e-09	1.56180439844134e-09	241035	241115
chr1	6218370	6219235	NA	NA	4.57920431867764e-06	1.78208870771357e-06	241115	241116
chr1	6219236	6221299	ENSG00000158286	ENSE00001639633	5.29390203232951e-09	2.06022185294374e-09	241116	243179
chr1	6221300	6231901	NA	NA	4.91815875495738e-05	5.96428567581353e-05	243179	243180
chr1	6231902	6232119	ENSG00000116237	ENSE00003631599	1.5148090176235e-08	2.81368971123933e-08	243180	243397
chr1	6232120	6233473	NA	NA	2.04949462576653e-05	3.80677736049884e-05	243397	243398
chr1	6233474	6233643	ENSG00000116237	ENSE00003483716	1.5148090176235e-08	2.81368971123933e-08	243398	243567
chr1	6233644	6234885	NA	NA	8.45316306219424e-06	1.55444764928236e-05	243567	243568
chr1	6234886	6234974	ENSG00000116237	ENSE00002959560	5.93631371798356e-11	6.06976273052016e-11	243568	243656
chr1	6234975	6235716	NA	NA	4.39880740721321e-08	4.49769296806402e-08	243656	243657
chr1	6235717	6235964	ENSG00000116237	ENSE00001475518	5.93631371798356e-11	6.06976273052016e-11	243657	243904
chr1	6235965	6244178	NA	NA	2.84743447727664e-05	1.82246019881371e-05	243904	243905
chr1	6244179	6244241	ENSG00000173673	ENSE00001559111	5.52420094224216e-12	6.20144507612756e-12	243905	243967
chr1	6244242	6244350	NA	NA	5.96612759196091e-10	6.69754252058397e-10	243967	243968
chr1	6244351	6244446	ENSG00000173673	ENSE00001475446	5.52420094224216e-12	6.20144507612756e-12	243968	244063
chr1	6244447	6244547	NA	NA	5.52419221477862e-10	6.20142825979997e-10	244063	244064
chr1	6244548	6244629	ENSG00000173673	ENSE00001182530	5.52420094224216e-12	6.20144507612756e-12	244064	244145
chr1	6244630	6245109	NA	NA	2.64608807087896e-09	2.97048413644418e-09	244145	244146
chr1	6245110	6245578	ENSG00000173673	ENSE00001475445	2.76495279650885e-12	3.10392442420756e-12	244146	244614
chr1	6245579	6247352	NA	NA	5.49780206360317e-08	4.88296444389746e-08	244614	244615
chr1	6247353	6250003	ENSG00000158292	ENSE00001475432	4.7159515394896e-09	3.25274613206248e-09	244615	247265
chr1	6250004	6250439	NA	NA	4.01439321406905e-06	2.7053453206527e-06	247265	247266
chr1	6250440	6250624	ENSG00000158292	ENSE00001404850	9.22852712551385e-09	6.21920145745901e-09	247266	247450
chr1	6250625	6251337	NA	NA	1.96827547561673e-05	1.30549427955207e-05	247450	247451
chr1	6251338	6251530	ENSG00000158292	ENSE00001064734	6.17549475368785e-08	4.07778301293476e-08	247451	247643
chr1	6251531	6253717	NA	NA	4.64329978184796e-05	2.82958922709908e-05	247643	247644
chr1	6253718	6254147	ENSG00000158292	ENSE00001038216	4.51769646308796e-09	1.45446493977984e-09	247644	248073
chr1	6254148	6254549	NA	NA	1.48006065825435e-06	4.76508279445564e-07	248073	248074
chr1	6254550	6255014	ENSG00000158292	ENSE00001373369	5.41388464007502e-13	2.00923652672049e-13	248074	248538
chr1	6255015	6260824	NA	NA	3.79639164250767e-05	1.0223536736409e-05	248538	248539
chr1	6260825	6261098	ENSG00000158292	ENSE00001410775	1.05984378567593e-09	2.9779283132327e-10	248539	248812
chr1	6261099	6264272	NA	NA	1.64852783606229e-05	4.69786089341007e-06	248812	248813
chr1	6264273	6264695	ENSG00000097021	ENSE00003676830	2.86893298753339e-10	1.08440832036889e-10	248813	249235
chr1	6264696	6281101	NA	NA	0.00182471473304729	0.000587246445123757	249235	249236
chr1	6281102	6281286	ENSG00000097021	ENSE00003515439	2.39882863702624e-08	5.73097754226231e-09	249236	249420
chr1	6281287	6294863	NA	NA	6.9600560065608e-05	1.66461292024911e-05	249420	249421
chr1	6294864	6294980	ENSG00000097021	ENSE00002936182	4.72291734725675e-22	1.63455500613369e-22	249421	249537
chr1	6294981	6318491	NA	NA	3.16653519037424e-05	1.99524553620156e-05	249537	249538
chr1	6318492	6318578	ENSG00000097021	ENSE00002893006	5.21651981585209e-11	1.89241253317226e-11	249538	249624
chr1	6318579	6327298	NA	NA	4.54828316620581e-07	1.6499954974547e-07	249624	249625
chr1	6327299	6327413	ENSG00000097021	ENSE00002753542	5.21651981585209e-11	1.89241253317226e-11	249625	249739
chr1	6327414	6333476	NA	NA	3.16225442997808e-07	1.14718123722657e-07	249739	249740
chr1	6333477	6333568	ENSG00000097021	ENSE00002853187	5.21651981585209e-11	1.89241253317226e-11	249740	249831
chr1	6333569	6339432	NA	NA	2.27549875997379e-07	8.25911525281775e-08	249831	249832
chr1	6339433	6339589	ENSG00000097021	ENSE00003721702	2.24292782820022e-12	8.38385018385681e-13	249832	249988
chr1	6339590	6349748	NA	NA	6.06494821031589e-08	2.19479892593633e-08	249988	249989
chr1	6349749	6349866	ENSG00000097021	ENSE00003552177	1.7538954598717e-11	6.26405010817746e-12	249989	250106
chr1	6349867	6358825	NA	NA	7.79181464538592e-06	2.99991825841728e-06	250106	250107
chr1	6358826	6359344	ENSG00000097021	ENSE00001475294	2.3161142774588e-09	8.93294385322297e-10	250107	250625
chr1	6359345	6360569	NA	NA	3.42729807512043e-06	1.31918043266843e-06	250625	250626
chr1	6360570	6360707	ENSG00000097021	ENSE00001475303	3.4044041868827e-09	1.30809966445954e-09	250626	250763
chr1	6360708	6385493	NA	NA	0.000311953973093249	0.000114895578103624	250763	250764
chr1	6385494	6385813	ENSG00000097021	ENSE00001475335	3.22900246598239e-09	1.23971410703343e-09	250764	251083
chr1	6385814	6393256	NA	NA	1.46283770652289e-05	5.6216991417557e-06	251083	251084
chr1	6393257	6394391	ENSG00000097021	ENSE00001257465	5.49647854922657e-11	2.34477559070711e-11	251084	252218
chr1	6394392	6415231	NA	NA	4.36045626367454e-06	1.98185403521567e-06	252218	252219
chr1	6415232	6419153	ENSG00000069812	ENSE00001475263	1.21616441612077e-09	5.4106286802563e-10	252219	256140
chr1	6419154	6419240	NA	NA	3.16683435030995e-09	1.47069445510795e-09	256140	256141
chr1	6419241	6419340	ENSG00000069812	ENSE00000734533	3.68236819659189e-11	1.71010797158066e-11	256141	256240
chr1	6419341	6419606	NA	NA	9.7582685265607e-09	4.5317910535303e-09	256240	256241
chr1	6419607	6419702	ENSG00000069812	ENSE00002817476	3.68236819659189e-11	1.71010797158066e-11	256241	256336
chr1	6419703	6419775	NA	NA	2.65130317700368e-09	1.23127907869502e-09	256336	256337
chr1	6419776	6419919	ENSG00000069812	ENSE00001475267	3.68236819659189e-11	1.71010797158066e-11	256337	256480
chr1	6419920	6424775	NA	NA	3.68457396263122e-05	2.1406121911427e-05	256480	256481
chr1	6424776	6425249	ENSG00000187017	ENSE00003825592	2.00413405066854e-09	8.9741468180703e-10	256481	256954
chr1	6425250	6428225	NA	NA	5.96226318866355e-06	2.66980160140706e-06	256954	256955
chr1	6428226	6428419	ENSG00000187017	ENSE00001628075	2.00413405066854e-09	8.9741468180703e-10	256955	257148
chr1	6428420	6440253	NA	NA	1.57941347476709e-05	6.87681844263599e-06	257148	257149
chr1	6440254	6440440	ENSG00000187017	ENSE00001607954	3.62354304688721e-10	1.21717275651519e-10	257149	257335
chr1	6440441	6440625	NA	NA	6.66731891918459e-08	2.23959832346132e-08	257335	257336
chr1	6440626	6440808	ENSG00000187017	ENSE00001750382	3.62354304688721e-10	1.21717275651519e-10	257336	257518
chr1	6440809	6440933	NA	NA	4.49319328410525e-08	1.50929453379689e-08	257518	257519
chr1	6440934	6441065	ENSG00000187017	ENSE00001726498	3.62354304688721e-10	1.21717275651519e-10	257519	257650
chr1	6441066	6444480	NA	NA	6.25644079478849e-05	2.66248735745211e-05	257650	257651
chr1	6444481	6444682	ENSG00000187017	ENSE00001652588	9.74853034206921e-10	3.23607771923378e-10	257651	257852
chr1	6444683	6445663	NA	NA	5.5279858881041e-05	1.72586476980263e-05	257852	257853
chr1	6445664	6445935	ENSG00000187017	ENSE00002140881	9.06825113373553e-08	2.82985469586814e-08	257853	258124
chr1	6445936	6448640	NA	NA	0.000245145416955528	7.65134182182381e-05	258124	258125
chr1	6448641	6449091	ENSG00000187017	ENSE00001663987	9.06825113373553e-08	2.82985469586814e-08	258125	258575
chr1	6449092	6451602	NA	NA	8.68706476150893e-05	2.7130140622611e-05	258575	258576
chr1	6451603	6451748	ENSG00000187017	ENSE00003544352	8.03861563913732e-10	2.62880053069652e-10	258576	258721
chr1	6451749	6451832	NA	NA	6.6720507452267e-08	2.18190437939469e-08	258721	258722
chr1	6451833	6452096	ENSG00000187017	ENSE00003610124	8.03861563913732e-10	2.62880053069652e-10	258722	258985
chr1	6452097	6457183	NA	NA	4.08842332660919e-06	1.33700615245758e-06	258985	258986
chr1	6457184	6457263	ENSG00000187017	ENSE00003630784	8.03861563913732e-10	2.62880053069652e-10	258986	259065
chr1	6457264	6457360	NA	NA	7.71707066027361e-08	2.52364842912023e-08	259065	259066
chr1	6457361	6457372	ENSG00000187017	ENSE00003685596	8.03861563913732e-10	2.62880053069652e-10	259066	259077
chr1	6457373	6459998	NA	NA	3.07136832655708e-06	9.99882863839119e-07	259077	259078
chr1	6459999	6460944	ENSG00000187017	ENSE00001694857	6.83102590512204e-09	2.28061567507341e-09	259078	260023
chr1	6460945	6461993	NA	NA	1.36512621172757e-05	4.62619216690108e-06	260023	260024
chr1	6461994	6462174	ENSG00000215788	ENSE00003634537	2.00667802978272e-08	6.88699182324554e-09	260024	260204
chr1	6462175	6462628	NA	NA	1.0345445970672e-05	3.58276075174135e-06	260204	260205
chr1	6462629	6462663	ENSG00000215788	ENSE00003503590	2.28378648012317e-08	7.90899238726596e-09	260205	260239
chr1	6462664	6462862	NA	NA	4.52187689042871e-06	1.5659780563948e-06	260239	260240
chr1	6462863	6462970	ENSG00000215788	ENSE00003684931	2.28378648012317e-08	7.90899238726596e-09	260240	260347
chr1	6462971	6463064	NA	NA	2.12391696585712e-06	7.35535758522587e-07	260347	260348
chr1	6463065	6463147	ENSG00000215788	ENSE00001150593	2.28378648012317e-08	7.90899238726596e-09	260348	260430
chr1	6463148	6464374	NA	NA	8.64883802414451e-05	2.90083842291455e-05	260430	260431
chr1	6464375	6464453	ENSG00000215788	ENSE00003476297	7.27848625236977e-08	2.50741786926813e-08	260431	260509
chr1	6464454	6464551	NA	NA	3.22405722913421e-06	1.21531698243915e-06	260509	260510
chr1	6464552	6464719	ENSG00000215788	ENSE00003649252	3.32378094610483e-08	1.25290561113093e-08	260510	260677
chr1	6464720	6465087	NA	NA	1.21981276765548e-05	4.59814251280166e-06	260677	260678
chr1	6465088	6465222	ENSG00000215788	ENSE00003628494	3.32378094610483e-08	1.25290561113093e-08	260678	260812
chr1	6465223	6465439	NA	NA	7.17931553656515e-06	2.70626883319691e-06	260812	260813
chr1	6465440	6465560	ENSG00000215788	ENSE00003572411	3.32378094610483e-08	1.25290561113093e-08	260813	260933
chr1	6465561	6466068	NA	NA	7.05368118330552e-05	2.54223312716184e-05	260933	260934
chr1	6466069	6466107	ENSG00000215788	ENSE00003657916	2.88635622265014e-07	1.03247497760469e-07	260934	260972
chr1	6466108	6467121	NA	NA	0.000220682139447814	7.91847428912584e-05	260972	260973
chr1	6467122	6467572	ENSG00000171680	ENSE00003616103	2.24520751616425e-08	8.44602443266012e-09	260973	261423
chr1	6467573	6467824	NA	NA	3.47068393024358e-15	1.53913245306009e-15	261423	261424
chr1	6467825	6468586	ENSG00000171680	ENSE00003515189	1.50877501946548e-17	6.68794041324127e-18	261424	262185
chr1	6468587	6469041	NA	NA	6.8498385883733e-15	3.03632494761154e-15	262185	262186
chr1	6469042	6469241	ENSG00000171680	ENSE00003686482	1.50877501946548e-17	6.68794041324127e-18	262186	262385
chr1	6469242	6469334	NA	NA	1.38807301790825e-15	6.15290518018197e-16	262385	262386
chr1	6469335	6469450	ENSG00000171680	ENSE00003515734	1.50877501946548e-17	6.68794041324127e-18	262386	262501
chr1	6469451	6469543	NA	NA	1.38807301790825e-15	6.15290518018197e-16	262501	262502
chr1	6469544	6469676	ENSG00000171680	ENSE00003590576	1.50877501946548e-17	6.68794041324127e-18	262502	262634
chr1	6469677	6470235	NA	NA	9.29256671611256e-14	3.09752223870419e-14	262634	262635
chr1	6470236	6470355	ENSG00000171680	ENSE00003528986	1.48901787038934e-15	7.31808987329633e-16	262635	262754
chr1	6470356	6470505	NA	NA	1.39897708212322e-06	7.6313230923386e-07	262754	262755
chr1	6470506	6470643	ENSG00000171680	ENSE00003627040	1.00599663443643e-08	5.48763851741843e-09	262755	262892
chr1	6470644	6470734	NA	NA	9.05396161765548e-07	4.93887224728429e-07	262892	262893
chr1	6470735	6470884	ENSG00000171680	ENSE00003477218	1.00599663443643e-08	5.48763851741843e-09	262893	263042
chr1	6470885	6470989	NA	NA	1.04623541735682e-06	5.70714082492874e-07	263042	263043
chr1	6470990	6471100	ENSG00000171680	ENSE00003596813	1.00599663443643e-08	5.48763851741843e-09	263043	263153
chr1	6471101	6471487	NA	NA	3.88313197519086e-06	2.11822398971107e-06	263153	263154
chr1	6471488	6471637	ENSG00000171680	ENSE00003560717	1.00599663443643e-08	5.48763851741843e-09	263154	263303
chr1	6471638	6471757	NA	NA	1.19713457574777e-06	6.53028559838287e-07	263303	263304
chr1	6471758	6471808	ENSG00000171680	ENSE00003640283	1.00599663443643e-08	5.48763851741843e-09	263304	263354
chr1	6471809	6472526	NA	NA	7.21294392558303e-06	3.93462135211964e-06	263354	263355
chr1	6472527	6472622	ENSG00000171680	ENSE00003621777	1.00599663443643e-08	5.48763851741843e-09	263355	263450
chr1	6472623	6472985	NA	NA	3.6416945969342e-06	1.98652120536602e-06	263450	263451
chr1	6472986	6473174	ENSG00000171680	ENSE00003634776	1.00599663443643e-08	5.48763851741843e-09	263451	263639
chr1	6473175	6473250	NA	NA	7.54496915333913e-07	4.11572721126241e-07	263639	263640
chr1	6473251	6473454	ENSG00000171680	ENSE00003646939	1.00599663443643e-08	5.48763851741843e-09	263640	263843
chr1	6473455	6474012	NA	NA	9.67652958938636e-06	5.24330793821859e-06	263843	263844
chr1	6474013	6474164	ENSG00000171680	ENSE00003641730	2.07122901427743e-08	1.12063688991878e-08	263844	263995
chr1	6474165	6474450	NA	NA	5.90296797275958e-06	3.19380496854871e-06	263995	263996
chr1	6474451	6474587	ENSG00000171680	ENSE00002879000	2.07122901427743e-08	1.12063688991878e-08	263996	264132
chr1	6474588	6475046	NA	NA	9.4861391021217e-06	5.13249066574906e-06	264132	264133
chr1	6475047	6475138	ENSG00000171680	ENSE00003043127	2.07122901427743e-08	1.12063688991878e-08	264133	264224
chr1	6475139	6475461	NA	NA	6.66931308979102e-06	3.60843780161657e-06	264224	264225
chr1	6475462	6475522	ENSG00000171680	ENSE00003633976	2.07122901427743e-08	1.12063688991878e-08	264225	264285
chr1	6475523	6475930	NA	NA	8.42983120719065e-06	4.56097138612499e-06	264285	264286
chr1	6475931	6476036	ENSG00000171680	ENSE00003634700	2.07122901427743e-08	1.12063688991878e-08	264286	264391
chr1	6476037	6477528	NA	NA	3.08810715894947e-05	1.67084170224485e-05	264391	264392
chr1	6477529	6477658	ENSG00000171680	ENSE00003458585	2.07122901427743e-08	1.12063688991878e-08	264392	264521
chr1	6477659	6485323	NA	NA	0.000321374968767663	0.000170648159439624	264521	264522
chr1	6485324	6485469	ENSG00000171680	ENSE00002257425	3.0610398146105e-09	1.62441550814908e-09	264522	264667
chr1	6485470	6485801	NA	NA	1.01320315382125e-06	5.37681239309862e-07	264667	264668
chr1	6485802	6485895	ENSG00000171680	ENSE00003900198	3.0610398146105e-09	1.62441550814908e-09	264668	264761
chr1	6485896	6490444	NA	NA	3.78672085387666e-05	1.46285576116401e-05	264761	264762
chr1	6490445	6490594	ENSG00000171680	ENSE00003903483	1.8806510998219e-08	6.6342850353096e-09	264762	264911
chr1	6490595	6491636	NA	NA	1.76039360925695e-05	6.21490268687408e-06	264911	264912
chr1	6491637	6491667	ENSG00000171680	ENSE00001474961	1.52356232169464e-08	5.38323806471654e-09	264912	264942
chr1	6491668	6496492	NA	NA	1.92247719341121e-05	6.81764272614238e-06	264942	264943
chr1	6496493	6496569	ENSG00000171680	ENSE00003900632	1.84540838953435e-10	7.30067317586322e-11	264943	265019
chr1	6496570	6519444	NA	NA	0.00133785619597981	0.000531178584928182	265019	265020
chr1	6519445	6520009	ENSG00000171680	ENSE00003509408	1.0521013854335e-08	2.84548853394432e-09	265020	265584
chr1	6520010	6521346	NA	NA	5.89297973230263e-06	1.57793776156545e-06	265584	265585
chr1	6521347	6526003	ENSG00000162408	ENSE00001474901	2.62269655757105e-09	7.02265124390508e-10	265585	270241
chr1	6526004	6526695	NA	NA	4.98760130562715e-26	2.94704812286574e-26	270241	270242
chr1	6526696	6526829	ENSG00000162408	ENSE00001064898	7.21794689671078e-29	4.2649032168824e-29	270242	270375
chr1	6526830	6528993	NA	NA	1.56124191375854e-25	9.22498565811664e-26	270375	270376
chr1	6528994	6529171	ENSG00000162408	ENSE00001064892	7.21794689671078e-29	4.2649032168824e-29	270376	270553
chr1	6529172	6531967	NA	NA	9.18425971501637e-26	5.43111885376569e-26	270553	270554
chr1	6531968	6532079	ENSG00000162408	ENSE00001064890	1.66712081931308e-30	1.01310367086326e-30	270554	270665
chr1	6532080	6532462	NA	NA	6.36840152977595e-28	3.87005602269765e-28	270665	270666
chr1	6532463	6532760	ENSG00000162408	ENSE00003686079	1.66712081931308e-30	1.01310367086326e-30	270666	270963
chr1	6532761	6533279	NA	NA	8.63568584404174e-28	5.24787701507168e-28	270963	270964
chr1	6533280	6533441	ENSG00000162408	ENSE00003643469	1.66712081931308e-30	1.01310367086326e-30	270964	271125
chr1	6533442	6541829	NA	NA	9.19344486204661e-27	5.61399948222281e-27	271125	271126
chr1	6541830	6541927	ENSG00000162408	ENSE00003636600	6.82016443708169e-31	4.20049207787605e-31	271126	271223
chr1	6541928	6544825	NA	NA	1.956393574375e-27	1.21598921619985e-27	271223	271224
chr1	6544826	6544922	ENSG00000162408	ENSE00001338647	6.72085370071541e-31	4.19592087826966e-31	271224	271320
chr1	6544923	6545044	NA	NA	8.13223297786564e-29	5.07706426270628e-29	271320	271321
chr1	6545045	6545180	ENSG00000162408	ENSE00001338652	6.72085370071541e-31	4.19592087826966e-31	271321	271456
chr1	6545181	6549570	NA	NA	2.94978268924399e-27	1.84158967347255e-27	271456	271457
chr1	6549571	6549698	ENSG00000162408	ENSE00001338657	6.72085370071541e-31	4.19592087826966e-31	271457	271584
chr1	6549699	6550395	NA	NA	4.67771417569792e-28	2.92036093127568e-28	271584	271585
chr1	6550396	6550615	ENSG00000162408	ENSE00001338662	6.72085370071541e-31	4.19592087826966e-31	271585	271804
chr1	6550616	6554106	NA	NA	2.34557794154968e-27	1.46437638651611e-27	271804	271805
chr1	6554107	6554513	ENSG00000162408	ENSE00001474918	6.72085370071541e-31	4.19592087826966e-31	271805	272211
chr1	6554514	6555306	NA	NA	5.3229161309666e-28	3.32316933558957e-28	272211	272212
chr1	6555307	6555564	ENSG00000173662	ENSE00001879610	6.72085370071541e-31	4.19592087826966e-31	272212	272469
chr1	6555565	6570908	NA	NA	0.000108170837325727	0.000153067690380537	272469	272470
chr1	6570909	6571215	ENSG00000173662	ENSE00001182089	1.23663933464891e-09	1.45985891589185e-09	272470	272776
chr1	6571216	6574630	NA	NA	5.70294121066128e-06	8.07787041712249e-06	272776	272777
chr1	6574631	6575392	ENSG00000173662	ENSE00001182045	6.55462837674017e-09	9.29034723384601e-09	272777	273538
chr1	6575393	6576414	NA	NA	1.06581785671023e-05	1.47734147951106e-05	273538	273539
chr1	6576415	6576627	ENSG00000173662	ENSE00001182053	7.86768064765693e-09	1.07333910157395e-08	273539	273751
chr1	6576628	6576949	NA	NA	2.52551913781929e-06	3.44540668006932e-06	273751	273752
chr1	6576950	6577070	ENSG00000173662	ENSE00001182049	7.86768064765693e-09	1.07333910157395e-08	273752	273872
chr1	6577071	6578652	NA	NA	6.00800700079063e-06	8.13055130494122e-06	273872	273873
chr1	6578653	6579626	ENSG00000173662	ENSE00001739849	1.43027503312349e-10	1.16102536530564e-10	273873	274846
chr1	6579627	6579993	NA	NA	6.90269438052837e-07	5.60730001930576e-07	274846	274847
[truncated: 394,939 more rows]
