# Supplementary material for: Inferring the mode and strength of ongoing selection
Source: Genome Res. 2023 Apr;33(4):632–43. doi: 10.1101/gr.276386.121 (PMC10234300; doi:10.1101/gr.276386.121)
Supplement: Supplemental Material [file supp_gr.276386.121_Supplemental_Code.zip › TIDES-master/doc/example/mrmap_exome.bedgraph]

chr1	0	1	0
chr1	1	1054	0
chr1	1054	1055	0
chr1	1055	2049	0
chr1	2049	2050	0
chr1	2050	3044	0
chr1	3044	3045	0
chr1	3045	3114	0
chr1	3114	3115	0
chr1	3115	3206	0
chr1	3206	3207	0
chr1	3207	3388	0
chr1	3388	3389	0
chr1	3389	3439	0
chr1	3439	3440	0
chr1	3440	3564	0
chr1	3564	3565	0
chr1	3565	3654	0
chr1	3654	3655	0
chr1	3655	3840	0
chr1	3840	3841	0
chr1	3841	4003	0
chr1	4003	4004	0
chr1	4004	4119	0
chr1	4119	4120	0
chr1	4120	4198	0
chr1	4198	4199	0
chr1	4199	4698	0
chr1	4698	4699	0
chr1	4699	4823	0
chr1	4823	4824	0
chr1	4824	4934	0
chr1	4934	4935	0
chr1	4935	5601	0
chr1	5601	5602	0
chr1	5602	5691	0
chr1	5691	5692	0
chr1	5692	5827	0
chr1	5827	5828	0
chr1	5828	5941	0
chr1	5941	5942	0
chr1	5942	6085	0
chr1	6085	6086	0
chr1	6086	6187	0
chr1	6187	6188	0
chr1	6188	6301	0
chr1	6301	6302	0
chr1	6302	6413	0
chr1	6413	6414	0
chr1	6414	6553	0
chr1	6553	6554	0
chr1	6554	6742	0
chr1	6742	6743	0
chr1	6743	6856	0
chr1	6856	6857	0
chr1	6857	6967	0
chr1	6967	6968	0
chr1	6968	7046	0
chr1	7046	7047	0
chr1	7047	7137	0
chr1	7137	7138	0
chr1	7138	7258	0
chr1	7258	7259	0
chr1	7259	7390	0
chr1	7390	7391	0
chr1	7391	7565	0
chr1	7565	7566	0
chr1	7566	7718	0
chr1	7718	7719	0
chr1	7719	7760	0
chr1	7760	7761	0
chr1	7761	7977	0
chr1	7977	7978	0
chr1	7978	8237	0
chr1	8237	8238	0
chr1	8238	8359	0
chr1	8359	8360	0
chr1	8360	8581	0
chr1	8581	8582	0
chr1	8582	8698	0
chr1	8698	8699	0
chr1	8699	8912	0
chr1	8912	8913	0
chr1	8913	9057	0
chr1	9057	9058	0
chr1	9058	9225	0
chr1	9225	9226	0
chr1	9226	9314	0
chr1	9314	9315	0
chr1	9315	9388	0
chr1	9388	9389	0
chr1	9389	9570	0
chr1	9570	9571	0
chr1	9571	10327	0
chr1	10327	10328	0
chr1	10328	10460	0
chr1	10460	10461	0
chr1	10461	10560	0
chr1	10560	10561	0
chr1	10561	10707	0
chr1	10707	10708	0
chr1	10708	10788	0
chr1	10788	10789	0
chr1	10789	10861	0
chr1	10861	10862	0
chr1	10862	10989	0
chr1	10989	10990	0
chr1	10990	11121	0
chr1	11121	11122	0
chr1	11122	11202	0
chr1	11202	11203	0
chr1	11203	11278	0
chr1	11278	11279	0
chr1	11279	11415	0
chr1	11415	11416	0
chr1	11416	11565	0
chr1	11565	11566	0
chr1	11566	11706	0
chr1	11706	11707	0
chr1	11707	11847	0
chr1	11847	11848	0
chr1	11848	12066	0
chr1	12066	12067	0
chr1	12067	12115	0
chr1	12115	12116	0
chr1	12116	12682	0
chr1	12682	12683	0
chr1	12683	13747	0
chr1	13747	13748	0
chr1	13748	13873	0
chr1	13873	13874	0
chr1	13874	16022	0
chr1	16022	16023	0
chr1	16023	16493	0
chr1	16493	16494	0
chr1	16494	16581	0
chr1	16581	16582	0
chr1	16582	16677	0
chr1	16677	16678	0
chr1	16678	16909	0
chr1	16909	16910	0
chr1	16910	16989	0
chr1	16989	16990	0
chr1	16990	17546	0
chr1	17546	17547	0
chr1	17547	17800	0
chr1	17800	17801	0
chr1	17801	18062	0
chr1	18062	18063	0
chr1	18063	18110	0
chr1	18110	18111	0
chr1	18111	18326	0
chr1	18326	18327	0
chr1	18327	18551	0
chr1	18551	18552	0
chr1	18552	18776	0
chr1	18776	18777	0
chr1	18777	18983	0
chr1	18983	18984	0
chr1	18984	19202	0
chr1	19202	19203	0
chr1	19203	19397	0
chr1	19397	19398	0
chr1	19398	19598	0
chr1	19598	19599	0
chr1	19599	19747	0
chr1	19747	19748	0
chr1	19748	19853	0
chr1	19853	19854	0
chr1	19854	19970	0
chr1	19970	19971	0
chr1	19971	20135	0
chr1	20135	20136	0
chr1	20136	20279	0
chr1	20279	20280	0
chr1	20280	20404	0
chr1	20404	20405	0
chr1	20405	20510	0
chr1	20510	20511	0
chr1	20511	20849	0
chr1	20849	20850	0
chr1	20850	20987	0
chr1	20987	20988	0
chr1	20988	21115	0
chr1	21115	21116	0
chr1	21116	21230	0
chr1	21230	21231	0
chr1	21231	21350	0
chr1	21350	21351	0
chr1	21351	21704	0
chr1	21704	21705	0
chr1	21705	21897	0
chr1	21897	21898	0
chr1	21898	22113	0
chr1	22113	22114	0
chr1	22114	22343	0
chr1	22343	22344	0
chr1	22344	22478	0
chr1	22478	22479	0
chr1	22479	22575	0
chr1	22575	22576	0
chr1	22576	22740	0
chr1	22740	22741	0
chr1	22741	22852	0
chr1	22852	22853	0
chr1	22853	22969	0
chr1	22969	22970	0
chr1	22970	23162	0
chr1	23162	23163	0
chr1	23163	23250	0
chr1	23250	23251	0
chr1	23251	23475	0
chr1	23475	23476	0
chr1	23476	23579	0
chr1	23579	23580	0
chr1	23580	24872	0
chr1	24872	24873	0
chr1	24873	26481	0
chr1	26481	26482	0
chr1	26482	26772	0
chr1	26772	26773	0
chr1	26773	27942	0
chr1	27942	27943	0
chr1	27943	28411	0
chr1	28411	28412	0
chr1	28412	28437	0
chr1	28437	28438	0
chr1	28438	28572	0
chr1	28572	28573	0
chr1	28573	28638	0
chr1	28638	28639	0
chr1	28639	28734	0
chr1	28734	28735	0
chr1	28735	28810	0
chr1	28810	28811	0
chr1	28811	28918	0
chr1	28918	28919	0
chr1	28919	29621	0
chr1	29621	29622	0
chr1	29622	29793	0
chr1	29793	29794	0
chr1	29794	29847	0
chr1	29847	29848	0
chr1	29848	29886	0
chr1	29886	29887	0
chr1	29887	29933	0
chr1	29933	29934	0
chr1	29934	29989	0
chr1	29989	29990	0
chr1	29990	30055	0
chr1	30055	30056	0
chr1	30056	30200	0
chr1	30200	30201	0
chr1	30201	30281	0
chr1	30281	30282	0
chr1	30282	30588	0
chr1	30588	30589	0
chr1	30589	30707	0
chr1	30707	30708	0
chr1	30708	30837	0
chr1	30837	30838	0
chr1	30838	30912	0
chr1	30912	30913	0
chr1	30913	30998	0
chr1	30998	30999	0
chr1	30999	31170	0
chr1	31170	31171	0
chr1	31171	31342	0
chr1	31342	31343	0
chr1	31343	31483	0
chr1	31483	31484	0
chr1	31484	31600	0
chr1	31600	31601	0
chr1	31601	31694	0
chr1	31694	31695	0
chr1	31695	32193	0
chr1	32193	32194	0
chr1	32194	32654	0
chr1	32654	32655	0
chr1	32655	32857	0
chr1	32857	32858	0
chr1	32858	32945	0
chr1	32945	32946	0
chr1	32946	33068	0
chr1	33068	33069	0
chr1	33069	33255	0
chr1	33255	33256	0
chr1	33256	33541	0
chr1	33541	33542	0
chr1	33542	33670	0
chr1	33670	33671	0
chr1	33671	33867	0
chr1	33867	33868	0
chr1	33868	33934	0
chr1	33934	33935	0
chr1	33935	34036	0
chr1	34036	34037	0
chr1	34037	34159	0
chr1	34159	34160	0
chr1	34160	34330	0
chr1	34330	34331	0
chr1	34331	35226	0
chr1	35226	35227	0
chr1	35227	35402	0
chr1	35402	35403	0
chr1	35403	35561	0
chr1	35561	35562	0
chr1	35562	35675	0
chr1	35675	35676	0
chr1	35676	35812	0
chr1	35812	35813	0
chr1	35813	36291	0
chr1	36291	36292	0
chr1	36292	36467	0
chr1	36467	36468	0
chr1	36468	39272	0
chr1	39272	39273	0
chr1	39273	39466	0
chr1	39466	39467	0
chr1	39467	39545	0
chr1	39545	39546	0
chr1	39546	39636	0
chr1	39636	39637	0
chr1	39637	39745	0
chr1	39745	39746	0
chr1	39746	39897	0
chr1	39897	39898	0
chr1	39898	39982	0
chr1	39982	39983	0
chr1	39983	40099	0
chr1	40099	40100	0
chr1	40100	40308	0
chr1	40308	40309	0
chr1	40309	41884	0
chr1	41884	41885	0
chr1	41885	41965	0
chr1	41965	41966	0
chr1	41966	42104	0
chr1	42104	42105	0
chr1	42105	42207	0
chr1	42207	42208	0
chr1	42208	42248	0
chr1	42248	42249	0
chr1	42249	42296	0
chr1	42296	42297	0
chr1	42297	42556	0
chr1	42556	42557	0
chr1	42557	42784	0
chr1	42784	42785	0
chr1	42785	43015	0
chr1	43015	43016	0
chr1	43016	43087	0
chr1	43087	43088	0
chr1	43088	43287	0
chr1	43287	43288	0
chr1	43288	43361	0
chr1	43361	43362	0
chr1	43362	43474	0
chr1	43474	43475	0
chr1	43475	43568	0
chr1	43568	43569	0
chr1	43569	43921	0
chr1	43921	43922	0
chr1	43922	44129	0
chr1	44129	44130	0
chr1	44130	44320	0
chr1	44320	44321	0
chr1	44321	44409	0
chr1	44409	44410	0
chr1	44410	44573	0
chr1	44573	44574	0
chr1	44574	44672	0
chr1	44672	44673	0
chr1	44673	44790	0
chr1	44790	44791	0
chr1	44791	44869	0
chr1	44869	44870	0
chr1	44870	44927	0
chr1	44927	44928	0
chr1	44928	44986	0
chr1	44986	44987	0
chr1	44987	45062	0
chr1	45062	45063	0
chr1	45063	45834	0
chr1	45834	45835	0
chr1	45835	47152	0
chr1	47152	47153	0
chr1	47153	47263	0
chr1	47263	47264	0
chr1	47264	47373	0
chr1	47373	47374	0
chr1	47374	47600	0
chr1	47600	47601	0
chr1	47601	47699	0
chr1	47699	47700	0
chr1	47700	47807	0
chr1	47807	47808	0
chr1	47808	48010	0
chr1	48010	48011	0
chr1	48011	48105	0
chr1	48105	48106	0
chr1	48106	48175	0
chr1	48175	48176	0
chr1	48176	48384	0
chr1	48384	48385	0
chr1	48385	48496	0
chr1	48496	48497	0
chr1	48497	48597	0
chr1	48597	48598	0
chr1	48598	48649	0
chr1	48649	48650	0
chr1	48650	48762	0
chr1	48762	48763	0
chr1	48763	48774	0
chr1	48774	48775	0
chr1	48775	48849	0
chr1	48849	48850	0
chr1	48850	48945	0
chr1	48945	48946	0
chr1	48946	48990	0
chr1	48990	48991	0
chr1	48991	49174	0
chr1	49174	49175	0
chr1	49175	49233	0
chr1	49233	49234	0
chr1	49234	49287	0
chr1	49287	49288	0
chr1	49288	49407	0
chr1	49407	49408	0
chr1	49408	49465	0
chr1	49465	49466	0
chr1	49466	49627	0
chr1	49627	49628	0
chr1	49628	49751	0
chr1	49751	49752	0
chr1	49752	49809	0
chr1	49809	49810	0
chr1	49810	49997	0
chr1	49997	49998	0
chr1	49998	50147	0
chr1	50147	50148	0
chr1	50148	50318	0
chr1	50318	50319	0
chr1	50319	50373	0
chr1	50373	50374	0
chr1	50374	50536	0
chr1	50536	50537	0
chr1	50537	50884	0
chr1	50884	50885	0
chr1	50885	51014	0
chr1	51014	51015	0
chr1	51015	51157	0
chr1	51157	51158	0
chr1	51158	51219	0
chr1	51219	51220	0
chr1	51220	51327	0
chr1	51327	51328	0
chr1	51328	51490	0
chr1	51490	51491	0
chr1	51491	51580	0
chr1	51580	51581	0
chr1	51581	51664	0
chr1	51664	51665	0
chr1	51665	51854	0
chr1	51854	51855	0
chr1	51855	51919	0
chr1	51919	51920	0
chr1	51920	52058	0
chr1	52058	52059	0
chr1	52059	52093	0
chr1	52093	52094	0
chr1	52094	52188	0
chr1	52188	52189	0
chr1	52189	52417	0
chr1	52417	52418	0
chr1	52418	52491	0
chr1	52491	52492	0
chr1	52492	52589	0
chr1	52589	52590	0
chr1	52590	52666	0
chr1	52666	52667	0
chr1	52667	53062	0
chr1	53062	53063	0
chr1	53063	53169	0
chr1	53169	53170	0
chr1	53170	53470	0
chr1	53470	53471	0
chr1	53471	53667	0
chr1	53667	53668	0
chr1	53668	55323	0
chr1	55323	55324	0
chr1	55324	55580	0
chr1	55580	55581	0
chr1	55581	55881	0
chr1	55881	55882	0
chr1	55882	56664	0
chr1	56664	56665	0
chr1	56665	56868	0
chr1	56868	56869	0
chr1	56869	56989	0
chr1	56989	56990	0
chr1	56990	58798	0
chr1	58798	58799	0
chr1	58799	59005	0
chr1	59005	59006	0
chr1	59006	59173	0
chr1	59173	59174	0
chr1	59174	59305	0
chr1	59305	59306	0
chr1	59306	59458	0
chr1	59458	59459	0
chr1	59459	59526	0
chr1	59526	59527	0
chr1	59527	59603	0
chr1	59603	59604	0
chr1	59604	59743	0
chr1	59743	59744	0
chr1	59744	59813	0
chr1	59813	59814	0
chr1	59814	59907	0
chr1	59907	59908	0
chr1	59908	60046	0
chr1	60046	60047	0
chr1	60047	60150	0
chr1	60150	60151	0
chr1	60151	60272	0
chr1	60272	60273	0
chr1	60273	60342	0
chr1	60342	60343	0
chr1	60343	60559	0
chr1	60559	60560	0
chr1	60560	61500	0
chr1	61500	61501	0
chr1	61501	61581	0
chr1	61581	61582	0
chr1	61582	61658	0
chr1	61658	61659	0
chr1	61659	61698	0
chr1	61698	61699	0
chr1	61699	61854	0
chr1	61854	61855	0
chr1	61855	62325	0
chr1	62325	62326	0
chr1	62326	62427	0
chr1	62427	62428	0
chr1	62428	62730	0
chr1	62730	62731	0
chr1	62731	62754	0
chr1	62754	62755	0
chr1	62755	63093	0
chr1	63093	63094	0
chr1	63094	63629	0
chr1	63629	63630	0
chr1	63630	63802	0
chr1	63802	63803	0
chr1	63803	64248	0
chr1	64248	64249	0
chr1	64249	64334	0
chr1	64334	64335	0
chr1	64335	64511	0
chr1	64511	64512	0
chr1	64512	66383	0
chr1	66383	66384	0
chr1	66384	66476	0
chr1	66476	66477	0
chr1	66477	66588	0
chr1	66588	66589	0
chr1	66589	66730	0
chr1	66730	66731	0
chr1	66731	66835	0
chr1	66835	66836	0
chr1	66836	66935	0
chr1	66935	66936	0
chr1	66936	67451	0
chr1	67451	67452	0
chr1	67452	67516	0
chr1	67516	67517	0
chr1	67517	67637	0
chr1	67637	67638	0
chr1	67638	67747	0
chr1	67747	67748	0
chr1	67748	67822	0
chr1	67822	67823	0
chr1	67823	68121	0
chr1	68121	68122	0
chr1	68122	68469	0
chr1	68469	68470	0
chr1	68470	68547	0
chr1	68547	68548	0
chr1	68548	68658	0
chr1	68658	68659	0
chr1	68659	68821	0
chr1	68821	68822	0
chr1	68822	69951	0
chr1	69951	69952	0
chr1	69952	70492	0
chr1	70492	70493	0
chr1	70493	70701	0
chr1	70701	70702	0
chr1	70702	71013	0
chr1	71013	71014	0
chr1	71014	71271	0
chr1	71271	71272	0
chr1	71272	71505	0
chr1	71505	71506	1.66884786101384e-07
chr1	71506	71804	3.90460862266291e-10
chr1	71804	71805	4.31068632344989e-07
chr1	71805	72362	3.90460862266291e-10
chr1	72362	72363	6.22784725290426e-07
chr1	72363	74047	3.90460862266291e-10
chr1	74047	74048	3.48367988878273e-06
chr1	74048	75117	3.90460862266291e-10
chr1	75117	75118	5.02132447233183e-07
chr1	75118	75194	3.90460862266291e-10
chr1	75194	75195	9.41010646626772e-08
chr1	75195	75264	3.90460862266291e-10
chr1	75264	75265	7.45389275746966e-07
chr1	75265	75420	3.90460862266291e-10
chr1	75420	75421	3.74061388863645e-07
chr1	75421	75480	3.90460862266291e-10
chr1	75480	75481	1.05424428131773e-07
chr1	75481	75606	3.90460862266291e-10
chr1	75606	75607	1.19871477632927e-07
chr1	75607	75731	3.90460862266291e-10
chr1	75731	75732	3.03778477039884e-07
chr1	75732	75783	3.90460862266291e-10
chr1	75783	75784	7.72721496289375e-07
chr1	75784	75854	3.90460862266291e-10
chr1	75854	75855	5.92328813220355e-07
chr1	75855	76022	3.90460862266291e-10
chr1	76022	76023	6.56364318563085e-07
chr1	76023	76131	3.90460862266291e-10
chr1	76131	76132	2.21547015882839e-06
chr1	76132	77911	3.90460862266291e-10
chr1	77911	77912	6.24737027277167e-07
chr1	77912	78236	3.90460862266291e-10
chr1	78236	78237	2.02375467656113e-06
chr1	78237	78313	3.90460862266291e-10
chr1	78313	78314	5.04475210216793e-07
chr1	78314	78415	3.90460862266291e-10
chr1	78415	78416	1.17919173647785e-07
chr1	78416	78475	3.90460862266291e-10
chr1	78475	78476	6.86039306030395e-07
chr1	78476	78545	3.90460862266291e-10
chr1	78545	78546	4.6855284363545e-07
chr1	78546	78711	3.90460862266291e-10
chr1	78711	78712	9.37106038323421e-08
chr1	78712	78781	3.90460862266291e-10
chr1	78781	78782	9.37105248233205e-07
chr1	78782	78937	3.90460862266291e-10
chr1	78937	78938	2.37790623025536e-07
chr1	78938	78994	3.90460862266291e-10
chr1	78994	78995	1.05424428131773e-07
chr1	78995	79120	3.90460862266291e-10
chr1	79120	79121	1.19871477632927e-07
chr1	79121	79245	3.90460862266291e-10
chr1	79245	79246	4.65819619988039e-07
chr1	79246	79297	3.90460862266291e-10
chr1	79297	79298	5.0291336822772e-07
chr1	79298	79368	3.90460862266291e-10
chr1	79368	79369	3.83041982465748e-07
chr1	79369	79536	3.90460862266291e-10
chr1	79536	79537	5.34931385298698e-08
chr1	79537	79645	3.90460862266291e-10
chr1	79645	79646	1.87889425318222e-06
chr1	79646	82009	3.90460862266291e-10
chr1	82009	82010	5.5882449717104e-06
chr1	82010	82321	3.90460862266291e-10
chr1	82321	82322	2.14753482774555e-08
chr1	82322	82482	3.90460862266291e-10
chr1	82482	82483	2.72519817001715e-06
chr1	82483	82559	3.31785447309593e-09
chr1	82559	82560	3.5733165301699e-06
chr1	82560	82805	3.31785447309593e-09
chr1	82805	82806	1.00199105568244e-06
chr1	82806	82865	3.31785447309593e-09
chr1	82865	82866	3.79561114371985e-06
chr1	82866	82935	3.31785447309593e-09
chr1	82935	82936	3.81220029005425e-06
chr1	82936	83101	3.31785447309593e-09
chr1	83101	83102	7.9628444643598e-07
chr1	83102	83171	3.31785447309593e-09
chr1	83171	83172	7.0503911085984e-06
chr1	83172	83327	3.31785447309593e-09
chr1	83327	83328	2.0238871502043e-06
chr1	83328	83384	3.31785447309593e-09
chr1	83384	83385	8.95819913082629e-07
chr1	83385	83510	3.31785447309593e-09
chr1	83510	83511	1.01858029466495e-06
chr1	83511	83635	3.31785447309593e-09
chr1	83635	83636	2.7903078504421e-06
chr1	83636	83687	3.31785447309593e-09
chr1	83687	83688	3.87523904094023e-06
chr1	83688	83758	3.31785447309593e-09
chr1	83758	83759	3.85533206787025e-06
chr1	83759	83926	3.31785447309593e-09
chr1	83926	83927	4.50894393771994e-06
chr1	83927	84035	3.31785447309593e-09
chr1	84035	84036	1.17595533132286e-05
chr1	84036	84795	2.00081029470198e-10
chr1	84795	84796	2.95725010590608e-08
chr1	84796	85525	3.24972556537359e-10
chr1	85525	85526	2.59978032435271e-08
chr1	85526	85734	3.24972556537359e-10
chr1	85734	85735	7.5239712737929e-07
chr1	85735	85841	6.56378909671023e-12
chr1	85841	85842	3.26877491740873e-09
chr1	85842	85907	6.56378909671023e-12
chr1	85907	85908	4.1351971846737e-10
chr1	85908	85941	6.56378909671023e-12
chr1	85941	85942	7.99471450152467e-09
chr1	85942	86436	5.06603381135258e-12
chr1	86436	86437	1.43957211645729e-06
chr1	86437	86555	9.35566179758587e-10
chr1	86555	86556	8.17684173537447e-07
chr1	86556	86695	9.35566179758587e-10
chr1	86695	86696	1.49950837210477e-05
chr1	86696	86839	2.23098172377459e-64
chr1	86839	86840	5.50637352394133e-53
chr1	86840	87225	2.1838022448662e-56
chr1	87225	87226	0.00264556156026952
chr1	87226	89349	1.76197183883502e-10
chr1	89349	89350	1.44915207583862e-06
chr1	89350	89568	7.64260996072134e-11
chr1	89568	89569	2.06350432296887e-08
chr1	89569	89764	7.64260996072134e-11
chr1	89764	89765	3.10289906546579e-08
chr1	89765	89871	7.64260996072134e-11
chr1	89871	89872	5.17633623964286e-07
chr1	89872	90182	7.64260996072134e-11
chr1	90182	90183	5.57910434517694e-09
chr1	90183	90354	7.64260996072134e-11
chr1	90354	90355	6.48093181343512e-08
chr1	90355	90461	7.64260996072134e-11
chr1	90461	90462	6.72549566038683e-09
chr1	90462	90656	7.64260996072134e-11
chr1	90656	90657	7.56618262487407e-09
chr1	90657	90799	7.64260996072134e-11
chr1	90799	90800	8.86542611544527e-09
chr1	90800	90907	7.64260996072134e-11
chr1	90907	90908	7.60439514690958e-08
chr1	90908	91012	7.64260996072134e-11
chr1	91012	91013	6.19051304662221e-09
chr1	91013	91175	7.64260996072134e-11
chr1	91175	91176	5.57910434517694e-09
chr1	91176	91309	7.64260996072134e-11
chr1	91309	91310	6.64906957270617e-09
chr1	91310	91458	7.64260996072134e-11
chr1	91458	91459	1.73487216259538e-08
chr1	91459	91615	7.64260996072134e-11
chr1	91615	91616	1.43681042619193e-08
chr1	91616	91776	7.64260996072134e-11
chr1	91776	91777	7.03120001110946e-09
chr1	91777	91903	7.64260996072134e-11
chr1	91903	91904	6.72549566038683e-09
chr1	91904	92137	7.64260996072134e-11
chr1	92137	92138	3.12582688621887e-08
chr1	92138	92316	7.64260996072134e-11
chr1	92316	92317	5.50267825749629e-09
chr1	92317	92498	7.64260996072134e-11
chr1	92498	92499	5.42625216981563e-09
chr1	92499	92564	7.64260996072134e-11
chr1	92564	92565	4.47856853824646e-08
chr1	92565	92877	7.64260996072134e-11
chr1	92877	92878	6.56761983020004e-06
chr1	92878	93079	1.14839919160835e-08
chr1	93079	93080	4.67396292069822e-06
chr1	93080	93210	1.14839919160835e-08
chr1	93210	93211	7.57942901219444e-07
chr1	93211	93350	1.14839919160835e-08
chr1	93350	93351	7.57942901219444e-07
chr1	93351	93518	1.14839919160835e-08
chr1	93518	93519	4.49022073167882e-06
chr1	93519	93683	1.14839919160835e-08
chr1	93683	93684	8.61298662335752e-07
chr1	93684	93794	1.14839919160835e-08
chr1	93794	93795	1.15988185234173e-06
chr1	93795	93921	1.14839919160835e-08
chr1	93921	93922	1.38956110790067e-06
chr1	93922	94125	1.14839919160835e-08
chr1	94125	94126	6.55731646515001e-06
chr1	94126	94755	1.14839919160835e-08
chr1	94755	94756	9.07234549318847e-07
chr1	94756	94945	1.14839919160835e-08
chr1	94945	94946	2.3542128291254e-06
chr1	94946	95094	1.14839919160835e-08
chr1	95094	95095	2.2853091964925e-06
chr1	95095	95211	1.14839919160835e-08
chr1	95211	95212	1.11394598856229e-06
chr1	95212	95319	1.14839919160835e-08
chr1	95319	95320	8.61298662335752e-07
chr1	95320	95441	1.14839919160835e-08
chr1	95441	95442	2.34272889104714e-06
chr1	95442	95547	1.14839919160835e-08
chr1	95547	95548	2.83653799182382e-06
chr1	95548	95669	1.14839919160835e-08
chr1	95669	95670	7.06260523353208e-06
chr1	95670	95760	1.14839919160835e-08
chr1	95760	95761	1.93501521762451e-05
chr1	95761	95936	1.14839919160835e-08
chr1	95936	95937	6.82144474872803e-06
chr1	95937	96002	1.14839919160835e-08
chr1	96002	96003	6.28170419447738e-06
chr1	96003	96161	1.14839919160835e-08
chr1	96161	96162	9.64654402135778e-07
chr1	96162	96257	1.14839919160835e-08
chr1	96257	96258	3.95047766088563e-06
chr1	96258	96419	1.14839919160835e-08
chr1	96419	96420	3.0041220707322e-05
chr1	96420	96556	1.14839919160835e-08
chr1	96556	96557	4.86323410990308e-05
chr1	96557	96695	1.14839919160835e-08
chr1	96695	96696	2.71314353201269e-05
chr1	96696	96823	6.01292192259299e-09
chr1	96823	96824	1.68419107936524e-05
chr1	96824	96939	6.01292192259299e-09
chr1	96939	96940	1.06427586245572e-05
chr1	96940	96986	6.01292192259299e-09
chr1	96986	96987	4.26917277918104e-07
chr1	96987	97110	6.01292192259299e-09
chr1	97110	97111	3.48424878754416e-06
chr1	97111	97209	4.07509275413443e-11
chr1	97209	97210	1.00410214032287e-07
chr1	97210	101751	4.07509275413443e-11
chr1	101751	101752	9.3971572689977e-08
chr1	101752	101897	4.07509275413443e-11
chr1	101897	101898	4.84935718247925e-08
chr1	101898	101970	4.07509275413443e-11
chr1	101970	101971	1.46703247327906e-08
chr1	101971	102024	4.07509275413443e-11
chr1	102024	102025	5.52582209434327e-08
chr1	102025	102145	4.07509275413443e-11
chr1	102145	102146	5.12163759870954e-05
chr1	102146	102273	4.07509275413443e-11
chr1	102273	102274	1.9234425663317e-08
chr1	102274	102409	4.07509275413443e-11
chr1	102409	102410	7.2129097139495e-09
chr1	102410	102878	4.07509275413443e-11
chr1	102878	102879	3.01845252381194e-05
chr1	102879	103296	2.99650359948908e-12
chr1	103296	103297	3.15830250841032e-09
chr1	103297	103576	2.99650359948908e-12
chr1	103576	103577	2.89131499298101e-08
chr1	103577	104197	2.99650359948908e-12
chr1	104197	104198	2.367228635336e-10
chr1	104198	104387	2.99650359948908e-12
chr1	104387	104388	6.14280848409976e-10
chr1	104388	104536	2.99650359948908e-12
chr1	104536	104537	5.93305404805733e-10
chr1	104537	104653	2.99650359948908e-12
chr1	104653	104654	2.9065971851594e-10
chr1	104654	104761	2.99650359948908e-12
chr1	104761	104762	2.24736895759747e-10
chr1	104762	104883	2.99650359948908e-12
chr1	104883	104884	6.11284356466513e-10
chr1	104884	104989	2.99650359948908e-12
chr1	104989	104990	7.40133510035434e-10
chr1	104990	105111	2.99650359948908e-12
chr1	105111	105112	1.84284254522993e-09
chr1	105112	105202	2.99650359948908e-12
chr1	105202	105203	5.01912400530102e-09
chr1	105203	105378	2.99650359948908e-12
chr1	105378	105379	1.7799162144172e-09
chr1	105379	105444	2.99650359948908e-12
chr1	105444	105445	1.63908109307442e-09
chr1	105445	105603	2.99650359948908e-12
chr1	105603	105604	2.51705323250917e-10
chr1	105604	105699	2.99650359948908e-12
chr1	105699	105700	1.03079322855137e-09
chr1	105700	105861	2.99650359948908e-12
chr1	105861	105862	7.85680182024961e-09
chr1	105862	105998	2.99650359948908e-12
chr1	105998	105999	1.18181640584858e-08
chr1	105999	106131	2.99650359948908e-12
chr1	106131	106132	8.53400899947232e-09
chr1	106132	106259	2.99650359948908e-12
chr1	106259	106260	6.40949621155684e-09
chr1	106260	106375	2.99650359948908e-12
chr1	106375	106376	2.98150948374598e-09
chr1	106376	106499	2.99650359948908e-12
chr1	106499	106500	4.2700010194352e-09
chr1	106500	106599	2.99650359948908e-12
chr1	106599	106600	1.44131262480585e-09
chr1	106600	107182	2.99650359948908e-12
chr1	107182	107183	5.87911713756384e-09
chr1	107183	112320	2.99650359948908e-12
chr1	112320	112321	6.48740500208689e-09
chr1	112321	112466	2.99650359948908e-12
chr1	112466	112467	1.04397778200038e-08
chr1	112467	112594	2.99650359948908e-12
chr1	112594	112595	1.41434419731468e-09
chr1	112595	112730	2.99650359948908e-12
chr1	112730	112731	5.30379073993004e-10
chr1	112731	113199	2.99650359948908e-12
chr1	113199	113200	1.36190557165072e-08
chr1	113200	113617	2.99650359948908e-12
chr1	113617	113618	3.15830250841032e-09
chr1	113618	113893	2.99650359948908e-12
chr1	113893	113894	1.56746491342119e-08
chr1	113894	115722	2.99650359948908e-12
chr1	115722	115723	1.51322843144897e-09
chr1	115723	115805	2.99650359948908e-12
chr1	115805	115806	1.19859677738532e-09
chr1	115806	115963	2.99650359948908e-12
chr1	115963	115964	2.21740403816284e-10
chr1	115964	116063	2.99650359948908e-12
chr1	116063	116064	4.76442219010664e-10
chr1	116064	116218	2.99650359948908e-12
chr1	116218	116219	2.01963556989426e-09
chr1	116219	116321	2.99650359948908e-12
chr1	116321	116322	2.33726371590137e-09
chr1	116322	116407	2.99650359948908e-12
chr1	116407	116408	4.73445727067201e-10
chr1	116408	116513	2.99650359948908e-12
chr1	116513	116514	1.48925649590126e-09
chr1	116514	116717	2.99650359948908e-12
chr1	116717	116718	2.09944947521246e-06
chr1	116718	116928	2.99650359948908e-12
chr1	116928	116929	1.57016177837477e-09
chr1	116929	117071	2.99650359948908e-12
chr1	117071	117072	1.46528456035355e-09
chr1	117072	117240	2.99650359948908e-12
chr1	117240	117241	6.13681544470168e-09
chr1	117241	117324	2.99650359948908e-12
chr1	117324	117325	9.56180568056908e-09
chr1	117325	117543	2.99650359948908e-12
chr1	117543	117544	2.71156223585756e-08
chr1	117544	117725	1.0285150983556e-36
chr1	117725	117726	2.81813136949434e-34
chr1	117726	117770	1.0285150983556e-36
chr1	117770	117771	1.14473730446978e-33
chr1	117771	117935	1.0285150983556e-36
chr1	117935	117936	6.70553024950671e-06
chr1	117936	119704	1.56311259827458e-09
chr1	119704	119705	4.17350886350309e-07
chr1	119705	119820	1.56311259827458e-09
chr1	119820	119821	2.52285734936297e-06
chr1	119821	120037	1.56311259827458e-09
chr1	120037	120038	4.19726107037111e-07
chr1	120038	120239	7.06919046679365e-18
chr1	120239	120240	1.87121471656028e-14
chr1	120240	120306	7.06919046679365e-18
chr1	120306	120307	7.85104293242102e-14
chr1	120307	120469	7.06919046679365e-18
chr1	120469	120470	1.33749083631736e-14
chr1	120470	120533	7.06919046679365e-18
chr1	120533	120534	2.46827137784233e-07
chr1	120534	120640	6.66511948331038e-11
chr1	120640	120641	1.31502769895597e-07
chr1	120641	120679	6.66511948331038e-11
chr1	120679	120680	5.01216656789705e-07
chr1	120680	120782	6.66511948331038e-11
chr1	120782	120783	2.68977431938655e-07
chr1	120783	120831	2.8580941837434e-14
chr1	120831	120832	2.75477420069725e-06
chr1	120832	121129	1.9612909611154e-10
chr1	121129	121130	0.000114835712335781
chr1	121130	121329	2.3559758469356e-10
chr1	121329	121330	4.65220306722358e-10
chr1	121330	121380	1.20097210575795e-13
chr1	121380	121381	8.45297165597003e-11
chr1	121381	121555	1.20097210575795e-13
chr1	121555	121556	1.62095337152834e-11
chr1	121556	121700	1.20097210575795e-13
chr1	121700	121701	9.12536712860401e-12
chr1	121701	121801	1.20097210575795e-13
chr1	121801	121802	8.52501402803796e-12
chr1	121802	121949	1.20097210575795e-13
chr1	121949	121950	3.54208329333972e-11
chr1	121950	122521	1.20097210575795e-13
chr1	122521	122522	1.06862851900758e-11
chr1	122522	122700	1.20097210575795e-13
chr1	122700	122701	5.52324852520769e-11
chr1	122701	122742	1.20097210575795e-13
chr1	122742	122743	1.308769759234e-11
chr1	122743	122786	1.20097210575795e-13
chr1	122786	122787	1.10464970504154e-11
chr1	122787	122884	1.20097210575795e-13
chr1	122884	122885	0.00316585862099422
chr1	122885	123031	1.0122383147331e-11
chr1	123031	123032	7.97191199507497e-05
chr1	123032	123144	4.24111707426622e-08
chr1	123144	123145	1.17901669560716e-05
chr1	123145	123212	4.24111707426622e-08
chr1	123212	123213	4.87726105435904e-06
chr1	123213	123433	4.24111707426622e-08
chr1	123433	123434	7.79032544097613e-05
chr1	123434	123516	4.24111707426622e-08
chr1	123516	123517	2.09506802918424e-05
chr1	123517	123654	4.24111707426622e-08
chr1	123654	123655	1.59926143388778e-05
chr1	123655	123810	2.75507245281063e-10
chr1	123810	123811	7.79685395135843e-08
chr1	123811	124022	2.75507245281063e-10
chr1	124022	124023	6.03360793549612e-08
chr1	124023	124798	2.75507245281063e-10
chr1	124798	124799	0.00113344172195318
chr1	124799	125089	8.70071188719761e-08
chr1	125089	125090	0.00014991303633366
chr1	125090	125211	2.18164641378014e-09
chr1	125211	125212	2.00711068143455e-06
chr1	125212	125301	2.18164641378014e-09
chr1	125301	125302	6.47072142251348e-06
chr1	125302	125352	1.65861801419377e-09
chr1	125352	125353	0.000107641591981344
chr1	125353	125820	1.75308425805111e-11
chr1	125820	125821	9.64197610642259e-10
chr1	125821	126110	1.75308425805111e-11
chr1	126110	126111	0.000583375836546773
chr1	126111	126196	9.41304773523361e-09
chr1	126196	126197	4.12349743620921e-05
chr1	126197	126328	4.41148242111616e-10
chr1	126328	126329	7.42893066174588e-07
chr1	126329	126410	4.41148242111616e-10
chr1	126410	126411	1.2184499245671e-06
chr1	126411	126463	4.41148242111616e-10
chr1	126463	126464	8.22299623171041e-07
chr1	126464	126652	4.41148242111616e-10
chr1	126652	126653	8.68898232642135e-07
chr1	126653	126750	6.21374769464592e-23
chr1	126750	126751	8.34133490529268e-19
chr1	126751	126837	6.21374769464592e-23
chr1	126837	126838	1.52174681041879e-19
chr1	126838	126973	6.21374769464592e-23
chr1	126973	126974	6.77298498716405e-21
chr1	126974	127061	6.21374769464592e-23
chr1	127061	127062	9.3641177758314e-20
chr1	127062	127181	6.21374769464592e-23
chr1	127181	127182	4.5733183032594e-20
chr1	127182	127261	6.21374769464592e-23
chr1	127261	127262	2.41714785321726e-20
chr1	127262	127351	6.21374769464592e-23
chr1	127351	127352	5.81011680187423e-19
chr1	127352	128404	7.2542857862122e-23
chr1	128404	128405	3.46520720874155e-05
chr1	128405	128638	6.42513880540367e-10
chr1	128638	128639	2.47752736709517e-06
chr1	128639	128910	6.42513880540367e-10
chr1	128910	128911	5.52561902900095e-08
chr1	128911	129046	6.42513880540367e-10
chr1	129046	129047	3.55310047106538e-07
chr1	129047	129134	6.42513880540367e-10
chr1	129134	129135	0.000219597943260041
chr1	129135	130551	3.10210821999714e-08
chr1	130551	130552	0.00258362986976274
chr1	130552	130677	1.83655534590125e-08
chr1	130677	130678	2.23983656322257e-06
chr1	130678	130793	4.79886653771464e-09
chr1	130793	130794	2.10189913063541e-06
chr1	130794	131056	4.79886653771464e-09
chr1	131056	131057	9.069849551957e-07
chr1	131057	131349	4.79886653771464e-09
chr1	131349	131350	8.4452291418402e-06
chr1	131350	131580	7.360922755858e-09
chr1	131580	131581	2.39229419157772e-06
chr1	131581	135217	2.68689576116097e-08
chr1	135217	135218	3.93327905596763e-05
chr1	135218	135544	1.71047953793829e-08
chr1	135544	135545	0.000261498590932441
chr1	135545	135591	7.82718932706315e-09
chr1	135591	135592	4.58433320463802e-05
chr1	135592	135671	6.56167994816788e-12
chr1	135671	135672	1.09580317042557e-09
chr1	135672	135805	6.56167994816788e-12
chr1	135805	135806	0.00019927017836141
chr1	135806	136095	4.50089404762981e-35
chr1	136095	136096	8.84875769764021e-32
chr1	136096	136262	4.50089404762981e-35
chr1	136262	136263	4.4090767262298e-22
chr1	136263	136386	5.77124066764517e-25
chr1	136386	136387	0.000916352448232294
chr1	136387	136497	1.35785046886437e-09
chr1	136497	136498	2.53645819769943e-06
chr1	136498	136594	1.35785046886437e-09
chr1	136594	136595	5.98954780417493e-06
chr1	136595	136682	1.25557542770643e-09
chr1	136682	136683	9.29124949755611e-07
chr1	136683	136773	1.25557542770643e-09
chr1	136773	136774	1.90847100067781e-06
chr1	136774	136884	1.25557542770643e-09
chr1	136884	136885	8.88946609267638e-07
chr1	136885	136983	1.25557542770643e-09
chr1	136983	136984	2.05020180393811e-06
chr1	136984	137055	1.41952466325728e-09
chr1	137055	137056	6.66504953822922e-05
chr1	137056	137305	9.14908509190891e-08
chr1	137305	137306	1.20766475753542e-05
chr1	137306	137423	9.14908509190891e-08
chr1	137423	137424	0.000175650526262117
chr1	137424	139290	3.8945396730251e-08
chr1	139290	139291	4.4394512199203e-39
chr1	139291	139395	4.67826212257374e-42
chr1	139395	139396	3.76382438110339e-33
chr1	139396	139495	2.39356877405159e-36
chr1	139495	139496	3.20977572600319e-33
chr1	139496	139574	2.39356877405159e-36
chr1	139574	139575	3.03983234304553e-33
chr1	139575	139710	2.39356877405159e-36
chr1	139710	139711	1.65395602286965e-33
chr1	139711	142112	2.22793879186561e-26
chr1	142112	142113	2.78776409259361e-22
chr1	142113	142248	3.64506739922666e-25
chr1	142248	142249	3.60861672523439e-23
chr1	142249	142424	3.64506739922666e-25
chr1	142424	142425	5.7259622526562e-05
chr1	142425	142831	8.2031533873572e-08
chr1	142831	142832	6.73188021839133e-05
chr1	142832	142912	3.94813933590235e-09
chr1	142912	142913	0.000109933858734812
chr1	142913	143086	7.92613808844622e-08
chr1	143086	143087	0.00617267590432158
chr1	143087	143510	1.11860395042636e-07
chr1	143510	143511	8.01886434376176e-05
chr1	143511	143657	9.60079431352121e-13
chr1	143657	143658	1.06567255020451e-09
chr1	143658	143901	9.60079431352121e-13
chr1	143901	143902	2.42837749908631e-09
chr1	143902	144031	1.52227404860452e-11
chr1	144031	144032	6.29309168664882e-08
chr1	144032	144202	1.52227404860452e-11
chr1	144202	144203	3.48144680306639e-08
chr1	144203	144296	1.52227404860452e-11
chr1	144296	144297	2.60309324096042e-09
chr1	144297	144500	1.83480662171245e-11
chr1	144500	144501	9.64182862994711e-08
chr1	144501	144621	5.03585012081826e-10
chr1	144621	144622	6.6982098036461e-06
chr1	144622	144793	2.4953880405109e-08
chr1	144793	144794	8.23871251073305e-05
chr1	144794	144901	2.53351646336719e-07
chr1	144901	144902	0.000177885979923076
chr1	144902	145045	4.05668615519882e-10
chr1	145045	145046	6.06917789469641e-07
chr1	145046	145138	5.25658830923682e-26
chr1	145138	145139	2.82804451036941e-23
chr1	145139	145221	5.25658830923682e-26
chr1	145221	145222	5.11340969566731e-12
chr1	145222	145319	9.19748714152325e-15
chr1	145319	145320	1.12421183473543e-12
chr1	145320	145502	9.19748714152325e-15
chr1	145502	145503	4.51527704115051e-12
chr1	145503	145610	9.19748714152325e-15
chr1	145610	145611	4.76423541617699e-06
chr1	145611	145735	7.31542238156228e-09
chr1	145735	145736	6.94964648106922e-07
chr1	145736	145820	7.31542238156228e-09
chr1	145820	145821	1.85811384523227e-06
chr1	145821	145967	7.31542238156228e-09
chr1	145967	145968	2.99199882280998e-06
chr1	145968	146047	7.31542238156228e-09
chr1	146047	146048	1.74835539318852e-05
chr1	146048	146345	7.31542238156228e-09
chr1	146345	146346	6.57297646478039e-06
chr1	146346	147956	9.19748714152325e-15
chr1	147956	147957	2.8346325287032e-11
chr1	147957	148961	2.31654210761522e-14
chr1	148961	148962	2.80553358322777e-12
chr1	148962	149127	2.95234019525745e-14
chr1	149127	149128	2.89412938059286e-12
chr1	149128	149280	2.95234019525745e-14
chr1	149280	149281	0.000344047705870487
chr1	149281	149648	2.09709344241608e-11
chr1	149648	149649	2.07822082320952e-08
chr1	149649	149757	2.09709344241608e-11
chr1	149757	149758	1.06322701198813e-08
chr1	149758	149883	2.09709344241608e-11
chr1	149883	149884	2.83736907857879e-08
chr1	149884	150039	2.09709344241608e-11
chr1	150039	150040	1.35052898309063e-08
chr1	150040	150130	2.09709344241608e-11
chr1	150130	150131	2.00691960827726e-08
chr1	150131	150273	2.09709344241608e-11
chr1	150273	150274	2.19775521670407e-08
chr1	150274	150305	2.09709344241608e-11
chr1	150305	150306	5.24273680024834e-09
chr1	150306	150987	2.09709344241608e-11
chr1	150987	150988	8.5624735790879e-05
chr1	150988	151438	5.15491530215908e-09
chr1	151438	151439	2.4021847847e-06
chr1	151439	151515	5.15491530215908e-09
chr1	151515	151516	1.53100751631996e-06
chr1	151516	151611	5.15491530215908e-09
chr1	151611	151612	3.22696659854627e-06
chr1	151612	151677	5.15491530215908e-09
chr1	151677	151678	5.72195276937748e-07
chr1	151678	151811	5.15491530215908e-09
chr1	151811	151812	2.8631851802241e-06
chr1	151812	151931	1.53645340785329e-11
chr1	151931	151932	6.9140442815474e-09
chr1	151932	151990	1.53645340785329e-11
chr1	151990	151991	5.30076726956707e-09
chr1	151991	152094	1.53645340785329e-11
chr1	152094	152095	5.85389081653176e-09
chr1	152095	152178	4.16539435986455e-10
chr1	152178	152179	3.24339705981558e-07
chr1	152179	152277	5.00524400024314e-10
chr1	152277	152278	2.26236977596272e-07
chr1	152278	152406	5.00524400024314e-10
chr1	152406	152407	7.58794414579267e-07
chr1	152407	152500	5.00524400024314e-10
chr1	152500	152501	1.76184557720838e-07
chr1	152501	152637	5.00524400024314e-10
chr1	152637	152638	2.5486637488803e-06
chr1	152638	152727	5.00524400024314e-10
chr1	152727	152728	8.31213029517386e-08
chr1	152728	152862	3.87479961906091e-10
chr1	152862	152863	4.94036675846576e-07
chr1	152863	152928	3.87479961906091e-10
chr1	152928	152929	9.46525344214244e-08
chr1	152929	153047	1.02853485855372e-10
chr1	153047	153048	6.23292192303282e-08
chr1	153048	153143	1.02853485855372e-10
chr1	153143	153144	2.33271691518766e-07
chr1	153144	153224	1.02853485855372e-10
chr1	153224	153225	2.56105217033564e-08
chr1	153225	153386	1.02853485855372e-10
chr1	153386	153387	1.48931850907363e-07
chr1	153387	153446	1.02853485855372e-10
chr1	153446	153447	8.07399937463593e-08
chr1	153447	153524	1.02853485855372e-10
chr1	153524	153525	6.40179416033781e-07
chr1	153525	153715	1.88584331201053e-16
chr1	153715	153716	1.12090446757751e-07
chr1	153716	153866	4.72758745371615e-11
chr1	153866	153867	3.94753190857688e-07
chr1	153867	154394	4.72758745371615e-11
chr1	154394	154395	1.39904065098451e-05
chr1	154395	154609	1.99160821610618e-08
chr1	154609	154610	1.61915129578416e-05
chr1	154610	154880	1.99160821610618e-08
chr1	154880	154881	9.10278472560089e-05
chr1	154881	155047	1.14130064779859e-10
chr1	155047	155048	2.33053484843815e-07
chr1	155048	155252	1.14130064779859e-10
chr1	155252	155253	1.66173308835393e-07
chr1	155253	155478	1.14130064779859e-10
chr1	155478	155479	2.04863377595288e-07
chr1	155479	155641	1.14130064779859e-10
chr1	155641	155642	0.00557645558547282
chr1	155642	157078	3.59865200665556e-09
chr1	157078	157079	0.000315074864005171
chr1	157079	157178	3.15684382915451e-11
chr1	157178	157179	0.00955013125263615
chr1	157179	157528	2.27273138664596e-11
chr1	157528	157529	0.00369586079333595
chr1	157529	157579	2.23503905371144e-13
chr1	157579	157580	0.0127778903466139
chr1	157580	157714	1.33838752878876e-07
chr1	157714	157715	6.11394809735266e-05
chr1	157715	157817	2.27896670188165e-09
chr1	157817	157818	8.37022090272033e-06
chr1	157818	158025	2.15436128386456e-10
chr1	158025	158026	0.000272508726798071
chr1	158026	158173	1.2649479857847e-07
chr1	158173	158174	3.71431103111663e-05
chr1	158174	158327	3.92549734190085e-10
chr1	158327	158328	6.29503136180265e-05
chr1	158328	159744	3.05668277955703e-09
chr1	159744	159745	5.16504302161547e-07
chr1	159745	159832	6.74646802937342e-10
chr1	159832	159833	0.00063617187546372
chr1	159833	160002	2.44632433714871e-08
chr1	160002	160003	6.59692550397661e-06
chr1	160003	160080	2.60522195241366e-09
chr1	160080	160081	0.000449272518196486
chr1	160081	160250	7.63448914611482e-09
chr1	160250	160251	8.95806421263856e-07
chr1	160251	160425	5.75870825344979e-24
chr1	160425	160426	9.12188252966684e-05
chr1	160426	160662	2.62007002017124e-08
chr1	160662	160663	2.24272969777117e-05
chr1	160663	160837	2.62007002017124e-08
chr1	160837	160838	3.46576119581443e-05
chr1	160838	165782	6.59557841202354e-08
chr1	165782	165783	0.000129218870515313
chr1	165783	165929	5.30156493294716e-09
chr1	165929	165930	2.91582564728166e-05
chr1	165930	166536	2.0134815485957e-09
chr1	166536	166537	4.98132854637179e-06
chr1	166537	166582	2.0134815485957e-09
chr1	166582	166583	1.95911371214663e-06
chr1	166583	166752	2.0134815485957e-09
chr1	166752	166753	8.31769624115575e-06
chr1	166753	166809	1.41357866626679e-08
chr1	166809	166810	6.9971655310419e-06
chr1	166810	166970	1.41357866626679e-08
chr1	166970	166971	3.49856327153675e-05
chr1	166971	167123	1.49914461609758e-09
chr1	167123	167124	6.37850438578447e-08
chr1	167124	167253	3.96180403855114e-10
chr1	167253	167254	4.69077399589679e-07
chr1	167254	167328	3.96180403855114e-10
chr1	167328	167329	4.69869759656127e-07
chr1	167329	167421	3.96180403855114e-10
chr1	167421	167422	3.25401769141198e-07
chr1	167422	167573	1.63052648504835e-12
chr1	167573	167574	6.45689501865832e-10
chr1	167574	167762	1.63052648504835e-12
chr1	167762	167763	1.47236772773951e-09
chr1	167763	167836	1.63052648504835e-12
chr1	167836	167837	3.58716389925462e-10
chr1	167837	167938	1.63052648504835e-12
chr1	167938	167939	8.69071981046687e-10
chr1	167939	168604	5.47242777953914e-12
chr1	168604	168605	0.000138175789790473
chr1	168605	171243	2.79670628656947e-07
chr1	171243	171244	9.60696952378992e-07
chr1	171244	171291	1.49606443461664e-09
chr1	171291	171292	1.09350254817731e-06
chr1	171292	171420	3.29422151044919e-11
chr1	171420	171421	3.30080878185868e-08
chr1	171421	171549	3.29422151044919e-11
chr1	171549	171550	2.4072321913593e-09
chr1	171550	171678	1.56714580954688e-11
chr1	171678	171679	3.83950871096772e-09
chr1	171679	171807	1.56714580954688e-11
chr1	171807	171808	1.75520398215667e-09
chr1	171808	171936	1.56714580954688e-11
chr1	171936	171937	5.83266274597483e-05
chr1	171937	172065	1.12305984778583e-07
chr1	172065	172066	9.67561129394112e-05
chr1	172066	172194	3.26166534931631e-07
chr1	172194	172195	4.24096738272373e-05
chr1	172195	172326	1.36407437300719e-07
chr1	172326	172327	1.52774016566881e-05
chr1	172327	172455	9.22022757728958e-08
chr1	172455	172456	9.48224821778476e-06
chr1	172456	172584	9.37853699496769e-09
chr1	172584	172585	1.84756839333167e-06
chr1	172585	172713	9.37853699496769e-09
chr1	172713	172714	2.90733804542143e-06
chr1	172714	172842	9.37853699496769e-09
chr1	172842	172843	3.00112286216736e-06
chr1	172843	172971	9.37853699496769e-09
chr1	172971	172972	7.31525357955398e-07
chr1	172972	173100	9.37853699496769e-09
chr1	173100	173101	6.63058175798259e-06
chr1	173101	173232	9.37853699496769e-09
chr1	173232	173233	1.87570389981184e-06
chr1	173233	173361	9.37853699496769e-09
chr1	173361	173362	7.59660927218686e-07
chr1	173362	173493	9.37853699496769e-09
chr1	173493	173494	4.55794825099387e-06
chr1	173494	173619	5.63422082820786e-09
chr1	173619	173620	7.84122766717132e-12
chr1	173620	173754	1.16216230364099e-16
chr1	173754	173755	8.65973959207622e-15
chr1	173755	173889	1.16216230364099e-16
chr1	173889	173890	6.10622663543836e-14
chr1	173890	174018	1.16216230364099e-16
chr1	174018	174019	8.94439650317436e-06
chr1	174019	174147	8.22935792493243e-09
chr1	174147	174148	5.20915646906595e-06
chr1	174148	174279	8.22935792493243e-09
chr1	174279	174280	3.16006348022313e-06
chr1	174280	174450	8.22935792493243e-09
chr1	174450	174451	5.12686373976834e-06
chr1	174451	174573	8.22935792493243e-09
chr1	174573	174574	6.49292129178969e-06
chr1	174574	174693	8.22935792493243e-09
chr1	174693	174694	5.31613699683575e-06
chr1	174694	174831	8.22935792493243e-09
chr1	174831	174832	2.60869967594335e-06
chr1	174832	174954	5.89869816244851e-09
chr1	174954	174955	1.91297571028315e-06
chr1	174955	175077	1.7510572503014e-09
chr1	175077	175078	1.27476805056315e-06
chr1	175078	175203	1.7510572503014e-09
chr1	175203	175204	0.000113666034996629
chr1	175204	175326	3.51380506668283e-08
chr1	175326	175327	0.00354507007496102
chr1	175327	175431	3.81863609854985e-09
chr1	175431	175432	0.000673426887668083
chr1	175432	175541	6.54644889810328e-08
chr1	175541	175542	0.000478696542169199
chr1	175542	175676	5.84428211014527e-09
chr1	175676	175677	0.000144813748728434
chr1	175677	176047	3.42255350185402e-09
chr1	176047	176048	0.000180061758134231
chr1	176048	176306	9.7479068929268e-14
chr1	176306	176307	1.45241596527512e-11
chr1	176307	176398	9.7479068929268e-14
chr1	176398	176399	1.91056059861694e-11
chr1	176399	176575	9.7479068929268e-14
chr1	176575	176576	6.77651434966009e-10
chr1	176576	176729	1.94224078309787e-12
chr1	176729	176730	7.56536500112759e-10
chr1	176730	178448	4.77824151784721e-10
chr1	178448	178449	3.07186697723338e-06
chr1	178449	178796	6.29700953984396e-09
chr1	178796	178797	2.18505754440157e-06
chr1	178797	178988	6.29700953984396e-09
chr1	178988	178989	3.48853112885905e-06
chr1	178989	179114	6.29700953984396e-09
chr1	179114	179115	6.66219173411919e-06
chr1	179115	179220	6.29700953984396e-09
chr1	179220	179221	1.49237714568984e-05
chr1	179221	179298	2.43754817180895e-08
chr1	179298	179299	2.04753632399024e-06
chr1	179299	179433	6.23328225206721e-09
chr1	179433	179434	5.64302199412836e-09
chr1	179434	179520	8.70834420497903e-12
chr1	179520	179521	8.38615771270312e-09
chr1	179521	179624	8.70834420497903e-12
chr1	179624	179625	1.49090237933081e-08
chr1	179625	179697	9.92007782810053e-12
chr1	179697	179698	9.5203617025974e-06
chr1	179698	179814	1.45092230930525e-09
chr1	179814	179815	9.05374713477958e-07
chr1	179815	179967	1.45092230930525e-09
chr1	179967	179968	3.43722318246753e-06
chr1	179968	180140	1.45092230930525e-09
chr1	180140	180141	4.99402503412183e-06
chr1	180141	180266	3.20389396057971e-09
chr1	180266	180267	0.00355077514394725
chr1	180267	180364	1.47755642534341e-10
chr1	180364	180365	9.27905339787038e-08
chr1	180365	180485	1.47755642534341e-10
chr1	180485	180486	0.000856537343434216
chr1	180486	180758	6.00039297311954e-11
chr1	180758	180759	6.32209408879536e-07
chr1	180759	180852	7.54691234467562e-11
chr1	180852	180853	0.000239624929500692
chr1	180853	181095	6.93478169662791e-08
chr1	181095	181096	0.000520518795328606
chr1	181096	181282	1.86744981125323e-09
chr1	181282	181283	2.91067958085311e-05
chr1	181283	181398	2.61830122225699e-08
chr1	181398	181399	9.54017963045173e-05
chr1	181399	181508	2.61830122225699e-08
chr1	181508	181509	1.60910052710572e-05
chr1	181509	181651	1.92149304556549e-07
chr1	181651	181652	3.73657828761642e-05
chr1	181652	181740	1.95067665309515e-08
chr1	181740	181741	6.37061375940995e-06
chr1	181741	181862	5.29557498733951e-11
chr1	181862	181863	8.96354374058106e-09
chr1	181863	182011	6.24317144794227e-22
chr1	182011	182012	4.85094421505114e-19
chr1	182012	182150	6.24317144794227e-22
chr1	182150	182151	2.47229589338514e-19
chr1	182151	182244	6.24317144794227e-22
chr1	182244	182245	2.08591766892585e-06
chr1	182245	185698	2.60939730895325e-09
chr1	185698	185699	0.000195935327026553
chr1	185699	186048	7.86062096039768e-15
chr1	186048	186049	1.03813624363625e-11
chr1	186049	186172	7.86062096039768e-15
chr1	186172	186173	2.11009861461608e-06
chr1	186173	186283	7.21571828269613e-09
chr1	186283	186284	3.40381091118447e-06
chr1	186284	186441	1.17735474351013e-14
chr1	186441	186442	2.55333088006182e-10
chr1	186442	186591	1.01871727900188e-13
chr1	186591	186592	1.70869318694145e-10
chr1	186592	186684	2.49393763785936e-13
chr1	186684	186685	9.82681713779243e-11
chr1	186685	187051	7.58351277477261e-08
chr1	187051	187052	0.000281208491080376
chr1	187052	187182	1.96274696492182e-06
chr1	187182	187183	0.00915111379484035
chr1	187183	187260	1.38873697977217e-09
chr1	187260	187261	6.55078786271357e-07
chr1	187261	187473	4.47583067830583e-10
chr1	187473	187474	1.48928272927229e-05
chr1	187474	187578	4.41815510595615e-09
chr1	187578	187579	2.9535548551507e-05
chr1	187579	187823	3.20799806277357e-08
chr1	187823	187824	3.23355758641286e-05
chr1	187824	187957	3.20799806277357e-08
chr1	187957	187958	8.75775829001224e-06
chr1	187958	188076	3.20799806277357e-08
chr1	188076	188077	5.54273550105178e-05
chr1	188077	188261	7.45553395529677e-10
chr1	188261	188262	9.5562819657502e-08
chr1	188262	188423	2.2094946112726e-10
chr1	188423	188424	5.74689269783324e-07
chr1	188424	191201	2.276479163993e-09
chr1	191201	191202	7.30064929510554e-07
chr1	191202	191291	4.19577852678739e-09
chr1	191291	191292	4.4391139683575e-06
chr1	191292	191394	4.19577852678739e-09
chr1	191394	191395	5.16497668096028e-06
chr1	191395	191510	4.19577852678739e-09
chr1	191510	191511	4.28075486980095e-06
chr1	191511	191627	4.88870012844664e-09
chr1	191627	191628	1.37867425701321e-05
chr1	191628	192089	1.03635884723947e-08
chr1	192089	192090	2.66761226590528e-05
chr1	192090	192726	5.71598262823833e-10
chr1	192726	192727	8.38409510550697e-06
chr1	192727	196158	4.46607865928482e-10
chr1	196158	196159	1.0753043032663e-06
chr1	196159	196249	7.14338757425334e-10
chr1	196249	196250	4.85890860457694e-06
chr1	196250	196317	7.14338757425334e-10
chr1	196317	196318	1.29295298023635e-07
chr1	196318	196456	7.14338757425334e-10
chr1	196456	196457	1.41166961292738e-06
chr1	196457	196565	6.25543042284219e-12
chr1	196565	196566	3.14023118619389e-09
chr1	196566	196632	6.25543042284219e-12
chr1	196632	196633	1.68896896468596e-09
chr1	196633	196669	6.25543042284219e-12
chr1	196669	196670	3.30170879525582e-08
chr1	196670	196777	1.40455722631345e-11
chr1	196777	196778	5.84296871997125e-09
chr1	196778	196984	1.40455722631345e-11
chr1	196984	196985	1.47057409027873e-08
chr1	196985	197161	1.40455722631345e-11
chr1	197161	197162	3.40558677314196e-07
chr1	197162	197335	1.89752973903864e-10
chr1	197335	197336	1.68500627728552e-07
chr1	197336	197503	1.89752973903864e-10
chr1	197503	197504	2.65843869917681e-07
chr1	197504	197701	1.89752973903864e-10
chr1	197701	197702	1.13472275797832e-07
chr1	197702	197929	1.89752973903864e-10
chr1	197929	197930	2.73813491213915e-07
chr1	197930	198085	3.31925766034546e-10
chr1	198085	198086	4.14942521342887e-07
chr1	198086	198254	8.52038375703946e-10
chr1	198254	198255	1.56155559971616e-06
chr1	198255	198331	1.80661753722365e-43
chr1	198331	198332	1.19268508941245e-40
chr1	198332	198394	3.92330621517255e-43
chr1	198394	198395	3.8475100072915e-39
chr1	198395	198533	2.14418376256789e-42
chr1	198533	198534	2.12917447622992e-39
chr1	198534	198707	2.14418376256789e-42
chr1	198707	198708	4.82209232634947e-37
chr1	198708	198834	2.73887311075284e-40
chr1	198834	198835	1.13729220003052e-36
chr1	198835	198962	6.7665226828714e-40
chr1	198962	198963	2.86750961420168e-07
chr1	198963	199285	1.19051478590927e-09
chr1	199285	199286	7.47501985309817e-08
chr1	199286	199736	1.38426303484448e-09
chr1	199736	199737	1.6491245748429e-06
chr1	199737	199863	1.69797683804436e-09
chr1	199863	199864	0.000501361288305691
chr1	199864	200102	5.07827168502189e-07
chr1	200102	200103	0.000950036202867044
chr1	200103	200182	2.07580422082246e-07
chr1	200182	200183	0.000340655648420674
chr1	200183	200353	6.8416693081695e-11
chr1	200353	200354	4.14546446658726e-06
chr1	200354	200454	6.15700130075103e-09
chr1	200454	200455	0.000653648309947352
chr1	200455	202377	5.58264128082299e-08
chr1	202377	202378	5.57123326235254e-05
chr1	202378	203318	9.42054229454292e-09
chr1	203318	203319	7.33619255638418e-06
chr1	203319	203807	6.67409024837486e-09
chr1	203807	203808	6.36338141560917e-17
chr1	203808	203921	5.23467003481492e-20
chr1	203921	203922	2.85062017879589e-08
chr1	203922	204022	4.71215133467506e-12
chr1	204022	204023	0.027718902937549
chr1	204023	204868	7.81152074542651e-09
chr1	204868	204869	0.0013734927479554
chr1	204869	205668	2.65429457991376e-07
chr1	205668	205669	0.000580059045412307
chr1	205669	205756	9.3525443671333e-10
chr1	205756	205757	1.70968390949544e-05
chr1	205757	206002	1.38165171688899e-08
chr1	206002	206003	1.96879043549147e-05
chr1	206003	206134	2.18991560681469e-09
chr1	206134	206135	2.85125521842788e-06
chr1	206135	206528	1.7249154287758e-08
chr1	206528	206529	6.79032031255522e-05
chr1	206529	216518	2.45823135443383e-09
chr1	216518	216519	0.0291466865426456
chr1	216519	217113	5.02208340976683e-14
chr1	217113	217114	7.42689243438122e-12
chr1	217114	217257	1.54550665457104e-27
chr1	217257	217258	4.68288516335025e-25
chr1	217258	217437	1.54550665457104e-27
chr1	217437	217438	9.01030379614917e-25
chr1	217438	217609	1.54550665457104e-27
chr1	217609	217610	1.01772369935703e-16
chr1	217610	217695	1.63620541140304e-19
chr1	217695	217696	9.32637084499732e-17
chr1	217696	217781	1.63620541140304e-19
chr1	217781	217782	1.01935597130409e-16
chr1	217782	217938	1.63620541140304e-19
chr1	217938	217939	6.07043006306711e-16
chr1	217939	218022	6.37752570274458e-20
chr1	218022	218023	6.62594705214126e-08
chr1	218023	218209	8.00558679621584e-10
chr1	218209	218210	8.62883440194695e-06
chr1	218210	218436	4.60301824070355e-08
chr1	218436	218437	9.12966125790615e-05
chr1	218437	218642	1.39078220156785e-09
chr1	218642	218643	9.13117561562871e-08
chr1	218643	218768	1.68073684476378e-09
chr1	218768	218769	1.49853767890673e-05
chr1	218769	218949	2.12712579791667e-09
chr1	218949	218950	7.23217546050314e-06
chr1	218950	219110	2.83341802009035e-09
chr1	219110	219111	2.36227918121723e-05
chr1	219111	219298	3.3358499572598e-12
chr1	219298	219299	1.62121416291683e-09
chr1	219299	219490	1.14133534963151e-12
chr1	219490	219491	3.81356964269716e-20
chr1	219491	219642	2.59426506305929e-22
chr1	219642	219643	3.45037253386886e-19
chr1	219643	219750	2.59426506305929e-22
chr1	219750	219751	5.00174304157831e-19
chr1	219751	219812	2.59426506305929e-22
chr1	219812	219813	1.07421786598172e-05
chr1	219813	219951	1.17505585280718e-09
chr1	219951	219952	6.29590950795844e-06
chr1	219952	220134	1.17505585280718e-09
chr1	220134	220135	2.33629303538208e-05
chr1	220135	220261	3.22611761856271e-10
chr1	220261	220262	1.84106968115216e-07
chr1	220262	220443	2.1514896919746e-10
chr1	220443	220444	9.56766484150329e-07
chr1	220444	220580	2.1514896919746e-10
chr1	220580	220581	1.92687032146699e-06
chr1	220581	220736	2.1514896919746e-10
chr1	220736	220737	1.13719098515652e-06
chr1	220737	220801	1.65780202713681e-10
chr1	220801	220802	3.81461734710875e-06
chr1	220802	220974	2.7958383782269e-09
chr1	220974	220975	8.7972200461528e-06
chr1	220975	221118	1.08891874440737e-12
chr1	221118	221119	3.02223675080482e-06
chr1	221119	221291	3.10597510013765e-09
chr1	221291	221292	1.89922388753594e-05
chr1	221292	221473	3.21092128381455e-09
chr1	221473	221474	0.000260611888054818
chr1	221474	221674	2.71516374507916e-08
chr1	221674	221675	1.41884473349174e-05
chr1	221675	222107	3.88310359931049e-12
chr1	222107	222108	3.30064864328961e-09
chr1	222108	222270	3.88310359931049e-12
chr1	222270	222271	8.93725088380037e-09
chr1	222271	222782	1.00447561461618e-14
chr1	222782	222783	1.84874338060581e-12
chr1	222783	222975	8.06006764047394e-09
chr1	222975	222976	0.000135190873721047
chr1	222976	223104	6.90455431226406e-09
chr1	223104	223105	4.74385139159761e-06
chr1	223105	223146	3.00117937893438e-09
chr1	223146	223147	8.06157440109145e-05
chr1	223147	223409	2.20912392643712e-08
chr1	223409	223410	5.74374768034791e-05
chr1	223410	223653	9.01738290018754e-09
chr1	223653	223654	0.000332627917226158
chr1	223654	223697	4.91709075888426e-08
chr1	223697	223698	4.58743544314855e-05
chr1	223698	223735	4.91709075888426e-08
chr1	223735	223736	0.00116037647351636
chr1	223736	223815	1.59497055672554e-11
chr1	223815	223816	0.000985767480307598
chr1	223816	223860	4.96317685403293e-08
chr1	223860	223861	9.71361406199578e-05
chr1	223861	223905	1.90488172808104e-14
chr1	223905	223906	2.75524048021225e-11
chr1	223906	223949	1.13301457563643e-14
chr1	223949	223950	8.09067647694617e-05
chr1	223950	224036	7.64694912137409e-08
chr1	224036	224037	1.48430265580202e-05
chr1	224037	224081	1.12625785354297e-09
chr1	224081	224082	2.78371128425992e-06
chr1	224082	224167	6.94786300454516e-10
chr1	224167	224168	5.80840996522447e-07
chr1	224168	224288	6.94786300454516e-10
chr1	224288	224289	5.90568307035078e-08
chr1	224289	224383	6.94786300454516e-10
chr1	224383	224384	7.01733654961956e-07
chr1	224384	224504	6.94786300454516e-10
chr1	224504	224505	3.55035665366987e-07
chr1	224505	224593	6.94786300454516e-10
chr1	224593	224594	7.82328744342031e-07
chr1	224594	227287	3.87371524382253e-10
chr1	227287	227288	1.03227139613971e-08
chr1	227288	230928	4.93146226669348e-09
chr1	230928	230929	2.79049337820192e-06
chr1	230929	230982	3.46646107055138e-09
chr1	230982	230983	3.67444738913481e-07
chr1	230983	231097	3.46646107055138e-09
chr1	231097	231098	3.63978280348842e-07
chr1	231098	231261	3.46646107055138e-09
chr1	231261	231262	1.04478045208634e-05
chr1	231262	231457	3.46646107055138e-09
chr1	231457	231458	1.30211692794813e-06
chr1	231458	231590	8.18932507104676e-10
chr1	231590	231591	6.49633926153026e-07
chr1	231591	231699	4.205807131036e-10
chr1	231699	231700	1.07248076475219e-07
chr1	231700	231837	4.205807131036e-10
chr1	231837	231838	1.11586277773412e-07
chr1	231838	231927	1.34606241099264e-12
chr1	231927	231928	3.01939889757463e-09
chr1	231928	232060	1.83220268335396e-17
chr1	232060	232061	4.67211684255261e-15
chr1	232061	232140	1.83220268335396e-17
chr1	232140	232141	6.10054711508434e-06
chr1	232141	232300	5.25153814331863e-11
chr1	232300	232301	2.14262749764771e-08
chr1	232301	232445	5.25153814331863e-11
chr1	232445	232446	2.2949220968016e-08
chr1	232446	232579	5.25153814331863e-11
chr1	232579	232580	1.51769448675232e-08
chr1	232580	232668	5.25153814331863e-11
chr1	232668	232669	7.98233784626845e-09
chr1	232669	232761	5.25153814331863e-11
chr1	232761	232762	4.10316972621061e-08
chr1	232762	232936	7.06649354340139e-11
chr1	232936	232937	9.04583073940701e-06
chr1	232937	233109	1.08011362833407e-08
chr1	233109	233110	3.0135079687188e-06
chr1	233110	233220	1.08011362833407e-08
chr1	233220	233221	4.62062922296225e-06
chr1	233221	233452	3.16181512570047e-08
chr1	233452	233453	9.84134900577915e-06
chr1	233453	233577	2.33974195756556e-11
chr1	233577	233578	3.04400101236446e-08
chr1	233578	233695	2.33974195756556e-11
chr1	233695	233696	4.84659554711442e-08
chr1	233696	233827	1.89813386500083e-20
chr1	233827	233828	2.97410451671754e-06
chr1	233828	233969	8.10788542533145e-09
chr1	233969	233970	2.99180079282868e-06
chr1	233970	234143	8.10788542533145e-09
chr1	234143	234144	9.01588737139969e-06
chr1	234144	234265	8.10788542533145e-09
chr1	234265	234266	7.13493413573296e-07
chr1	234266	234403	8.06548840371174e-09
chr1	234403	234404	0.000230549785533218
chr1	234404	234604	2.56298309428017e-10
chr1	234604	234605	8.66452909420445e-10
chr1	234605	234796	1.03149110851018e-11
chr1	234796	234797	7.55575328459379e-06
chr1	234797	234905	1.36391987100739e-08
chr1	234905	234906	1.24116555949572e-06
chr1	234906	235037	7.25626290897837e-08
chr1	235037	235038	0.000129742428908397
chr1	235038	235249	2.69095793622667e-08
chr1	235249	235250	5.18276464672729e-06
chr1	235250	235456	9.4739119302504e-09
chr1	235456	235457	2.09286615610593e-05
chr1	235457	235678	2.93472967338207e-09
chr1	235678	235679	4.95969071645508e-07
chr1	235679	235845	2.93472967338207e-09
chr1	235845	235846	4.74837009140083e-06
chr1	235846	235969	2.93472967338207e-09
chr1	235969	235970	3.61696460859928e-06
chr1	235970	236094	1.71515897415602e-09
chr1	236094	236095	5.72838105259432e-05
chr1	236095	236333	1.48745425323761e-07
chr1	236333	236334	2.92878965118537e-05
chr1	236334	236452	7.8752674625351e-10
chr1	236452	236453	0.000702140149884733
chr1	236453	236632	5.39794020456785e-07
chr1	236632	236633	0.00124500697155205
chr1	236633	236760	8.96080340059201e-09
chr1	236760	236761	8.72500949484212e-05
chr1	236761	237137	1.22139453422336e-09
chr1	237137	237138	1.2173571357077e-05
chr1	237138	238934	1.08881682256731e-11
chr1	238934	238935	4.76243014742028e-05
chr1	238935	239059	2.26115781290591e-08
chr1	239059	239060	0.000301152663469639
chr1	239060	239164	1.14003145024754e-07
chr1	239164	239165	0.00010506988992981
chr1	239165	239198	1.29305417679388e-16
chr1	239198	239199	7.61548967898595e-05
chr1	239199	239382	1.28534891347965e-07
chr1	239382	239383	2.98192094035366e-05
chr1	239383	239573	1.28534891347965e-07
chr1	239573	239574	2.99924739755042e-05
chr1	239574	239706	2.82345235758698e-10
chr1	239706	239707	1.01124136172026e-05
chr1	239707	239851	9.26775652127922e-09
chr1	239851	239852	8.15561915001872e-07
chr1	239852	239933	9.26775652127922e-09
chr1	239933	239934	6.48742540632075e-07
chr1	239934	240009	9.26775652127922e-09
chr1	240009	240010	6.3947479594928e-07
chr1	240010	240135	9.26775652127922e-09
chr1	240135	240136	3.54953817566228e-06
chr1	240136	240182	9.26775652127922e-09
chr1	240182	240183	2.3262014934855e-06
chr1	240183	240255	9.26775652127922e-09
chr1	240255	240256	6.76545773514725e-07
chr1	240256	240324	9.26775652127922e-09
chr1	240324	240325	3.9851194535423e-06
chr1	240325	240393	9.26775652127922e-09
chr1	240393	240394	7.50687720485477e-07
chr1	240394	240491	9.26775652127922e-09
chr1	240491	240492	6.92296624671407e-06
chr1	240492	240678	9.26775652127922e-09
chr1	240678	240679	1.63112249973452e-06
chr1	240679	240864	9.26775652127922e-09
chr1	240864	240865	2.44668175414242e-06
chr1	240865	240916	9.26775652127922e-09
chr1	240916	240917	2.30017231600543e-06
chr1	240917	241034	4.08009860638622e-10
chr1	241034	241035	1.80877702782301e-06
chr1	241035	241115	1.56180439844134e-09
chr1	241115	241116	1.78208870771357e-06
chr1	241116	243179	2.06022185294374e-09
chr1	243179	243180	5.96428567581353e-05
chr1	243180	243397	2.81368971123933e-08
chr1	243397	243398	3.80677736049884e-05
chr1	243398	243567	2.81368971123933e-08
chr1	243567	243568	1.55444764928236e-05
chr1	243568	243656	6.06976273052016e-11
chr1	243656	243657	4.49769296806402e-08
chr1	243657	243904	6.06976273052016e-11
chr1	243904	243905	1.82246019881371e-05
chr1	243905	243967	6.20144507612756e-12
chr1	243967	243968	6.69754252058397e-10
chr1	243968	244063	6.20144507612756e-12
chr1	244063	244064	6.20142825979997e-10
chr1	244064	244145	6.20144507612756e-12
chr1	244145	244146	2.97048413644418e-09
chr1	244146	244614	3.10392442420756e-12
chr1	244614	244615	4.88296444389746e-08
chr1	244615	247265	3.25274613206248e-09
chr1	247265	247266	2.7053453206527e-06
chr1	247266	247450	6.21920145745901e-09
chr1	247450	247451	1.30549427955207e-05
chr1	247451	247643	4.07778301293476e-08
chr1	247643	247644	2.82958922709908e-05
chr1	247644	248073	1.45446493977984e-09
chr1	248073	248074	4.76508279445564e-07
chr1	248074	248538	2.00923652672049e-13
chr1	248538	248539	1.0223536736409e-05
chr1	248539	248812	2.9779283132327e-10
chr1	248812	248813	4.69786089341007e-06
chr1	248813	249235	1.08440832036889e-10
chr1	249235	249236	0.000587246445123757
chr1	249236	249420	5.73097754226231e-09
chr1	249420	249421	1.66461292024911e-05
chr1	249421	249537	1.63455500613369e-22
chr1	249537	249538	1.99524553620156e-05
chr1	249538	249624	1.89241253317226e-11
chr1	249624	249625	1.6499954974547e-07
chr1	249625	249739	1.89241253317226e-11
chr1	249739	249740	1.14718123722657e-07
chr1	249740	249831	1.89241253317226e-11
chr1	249831	249832	8.25911525281775e-08
chr1	249832	249988	8.38385018385681e-13
chr1	249988	249989	2.19479892593633e-08
chr1	249989	250106	6.26405010817746e-12
chr1	250106	250107	2.99991825841728e-06
chr1	250107	250625	8.93294385322297e-10
chr1	250625	250626	1.31918043266843e-06
chr1	250626	250763	1.30809966445954e-09
chr1	250763	250764	0.000114895578103624
chr1	250764	251083	1.23971410703343e-09
chr1	251083	251084	5.6216991417557e-06
chr1	251084	252218	2.34477559070711e-11
chr1	252218	252219	1.98185403521567e-06
chr1	252219	256140	5.4106286802563e-10
chr1	256140	256141	1.47069445510795e-09
chr1	256141	256240	1.71010797158066e-11
chr1	256240	256241	4.5317910535303e-09
chr1	256241	256336	1.71010797158066e-11
chr1	256336	256337	1.23127907869502e-09
chr1	256337	256480	1.71010797158066e-11
chr1	256480	256481	2.1406121911427e-05
chr1	256481	256954	8.9741468180703e-10
chr1	256954	256955	2.66980160140706e-06
chr1	256955	257148	8.9741468180703e-10
chr1	257148	257149	6.87681844263599e-06
chr1	257149	257335	1.21717275651519e-10
chr1	257335	257336	2.23959832346132e-08
chr1	257336	257518	1.21717275651519e-10
chr1	257518	257519	1.50929453379689e-08
chr1	257519	257650	1.21717275651519e-10
chr1	257650	257651	2.66248735745211e-05
chr1	257651	257852	3.23607771923378e-10
chr1	257852	257853	1.72586476980263e-05
chr1	257853	258124	2.82985469586814e-08
chr1	258124	258125	7.65134182182381e-05
chr1	258125	258575	2.82985469586814e-08
chr1	258575	258576	2.7130140622611e-05
chr1	258576	258721	2.62880053069652e-10
chr1	258721	258722	2.18190437939469e-08
chr1	258722	258985	2.62880053069652e-10
chr1	258985	258986	1.33700615245758e-06
chr1	258986	259065	2.62880053069652e-10
chr1	259065	259066	2.52364842912023e-08
chr1	259066	259077	2.62880053069652e-10
chr1	259077	259078	9.99882863839119e-07
chr1	259078	260023	2.28061567507341e-09
chr1	260023	260024	4.62619216690108e-06
chr1	260024	260204	6.88699182324554e-09
chr1	260204	260205	3.58276075174135e-06
chr1	260205	260239	7.90899238726596e-09
chr1	260239	260240	1.5659780563948e-06
chr1	260240	260347	7.90899238726596e-09
chr1	260347	260348	7.35535758522587e-07
chr1	260348	260430	7.90899238726596e-09
chr1	260430	260431	2.90083842291455e-05
chr1	260431	260509	2.50741786926813e-08
chr1	260509	260510	1.21531698243915e-06
chr1	260510	260677	1.25290561113093e-08
chr1	260677	260678	4.59814251280166e-06
chr1	260678	260812	1.25290561113093e-08
chr1	260812	260813	2.70626883319691e-06
chr1	260813	260933	1.25290561113093e-08
chr1	260933	260934	2.54223312716184e-05
chr1	260934	260972	1.03247497760469e-07
chr1	260972	260973	7.91847428912584e-05
chr1	260973	261423	8.44602443266012e-09
chr1	261423	261424	1.53913245306009e-15
chr1	261424	262185	6.68794041324127e-18
chr1	262185	262186	3.03632494761154e-15
chr1	262186	262385	6.68794041324127e-18
chr1	262385	262386	6.15290518018197e-16
chr1	262386	262501	6.68794041324127e-18
chr1	262501	262502	6.15290518018197e-16
chr1	262502	262634	6.68794041324127e-18
chr1	262634	262635	3.09752223870419e-14
chr1	262635	262754	7.31808987329633e-16
chr1	262754	262755	7.6313230923386e-07
chr1	262755	262892	5.48763851741843e-09
chr1	262892	262893	4.93887224728429e-07
chr1	262893	263042	5.48763851741843e-09
chr1	263042	263043	5.70714082492874e-07
chr1	263043	263153	5.48763851741843e-09
chr1	263153	263154	2.11822398971107e-06
chr1	263154	263303	5.48763851741843e-09
chr1	263303	263304	6.53028559838287e-07
chr1	263304	263354	5.48763851741843e-09
chr1	263354	263355	3.93462135211964e-06
chr1	263355	263450	5.48763851741843e-09
chr1	263450	263451	1.98652120536602e-06
chr1	263451	263639	5.48763851741843e-09
chr1	263639	263640	4.11572721126241e-07
chr1	263640	263843	5.48763851741843e-09
chr1	263843	263844	5.24330793821859e-06
chr1	263844	263995	1.12063688991878e-08
chr1	263995	263996	3.19380496854871e-06
chr1	263996	264132	1.12063688991878e-08
chr1	264132	264133	5.13249066574906e-06
chr1	264133	264224	1.12063688991878e-08
chr1	264224	264225	3.60843780161657e-06
chr1	264225	264285	1.12063688991878e-08
chr1	264285	264286	4.56097138612499e-06
chr1	264286	264391	1.12063688991878e-08
chr1	264391	264392	1.67084170224485e-05
chr1	264392	264521	1.12063688991878e-08
chr1	264521	264522	0.000170648159439624
chr1	264522	264667	1.62441550814908e-09
chr1	264667	264668	5.37681239309862e-07
chr1	264668	264761	1.62441550814908e-09
chr1	264761	264762	1.46285576116401e-05
chr1	264762	264911	6.6342850353096e-09
chr1	264911	264912	6.21490268687408e-06
chr1	264912	264942	5.38323806471654e-09
chr1	264942	264943	6.81764272614238e-06
chr1	264943	265019	7.30067317586322e-11
chr1	265019	265020	0.000531178584928182
chr1	265020	265584	2.84548853394432e-09
chr1	265584	265585	1.57793776156545e-06
chr1	265585	270241	7.02265124390508e-10
chr1	270241	270242	2.94704812286574e-26
chr1	270242	270375	4.2649032168824e-29
chr1	270375	270376	9.22498565811664e-26
chr1	270376	270553	4.2649032168824e-29
chr1	270553	270554	5.43111885376569e-26
chr1	270554	270665	1.01310367086326e-30
chr1	270665	270666	3.87005602269765e-28
chr1	270666	270963	1.01310367086326e-30
chr1	270963	270964	5.24787701507168e-28
chr1	270964	271125	1.01310367086326e-30
chr1	271125	271126	5.61399948222281e-27
chr1	271126	271223	4.20049207787605e-31
chr1	271223	271224	1.21598921619985e-27
chr1	271224	271320	4.19592087826966e-31
chr1	271320	271321	5.07706426270628e-29
chr1	271321	271456	4.19592087826966e-31
chr1	271456	271457	1.84158967347255e-27
chr1	271457	271584	4.19592087826966e-31
chr1	271584	271585	2.92036093127568e-28
chr1	271585	271804	4.19592087826966e-31
chr1	271804	271805	1.46437638651611e-27
chr1	271805	272211	4.19592087826966e-31
chr1	272211	272212	3.32316933558957e-28
chr1	272212	272469	4.19592087826966e-31
chr1	272469	272470	0.000153067690380537
chr1	272470	272776	1.45985891589185e-09
chr1	272776	272777	8.07787041712249e-06
chr1	272777	273538	9.29034723384601e-09
chr1	273538	273539	1.47734147951106e-05
chr1	273539	273751	1.07333910157395e-08
chr1	273751	273752	3.44540668006932e-06
chr1	273752	273872	1.07333910157395e-08
chr1	273872	273873	8.13055130494122e-06
chr1	273873	274846	1.16102536530564e-10
chr1	274846	274847	5.60730001930576e-07
chr1	274847	274989	2.10844131390754e-07
[truncated: 394,938 more rows]
