# Supplementary material for: Inferring the mode and strength of ongoing selection
Source: Genome Res. 2023 Apr;33(4):632–43. doi: 10.1101/gr.276386.121 (PMC10234300; doi:10.1101/gr.276386.121)
Supplement: Supplemental Material [file supp_gr.276386.121_Supplemental_Code.zip › TIDES-master/doc/example/recessive_model/recessive_model_opt.bpp]

sim_kids = true
sim_s = 0.01
sim_h = 0.5
kids_per_couple = 10
downsample = 50000

seq_compression = gzip

mothers_file = ../mothers.vcf.gz
fathers_file = ../fathers.vcf.gz

female_rmap_path = ../frmap_exome.bedgraph
male_rmap_path = ../mrmap_exome.bedgraph

s_interval = (1.0, 6.0)
h_interval = (0.0, 0.0)

num_threads = 
num_pilot = 1000000
num_sims = 10000000
num_meiosis = 100
num_accepted = 1000
