# Supplementary material for: Inferring the mode and strength of ongoing selection
Source: Genome Res. 2023 Apr;33(4):632–43. doi: 10.1101/gr.276386.121 (PMC10234300; doi:10.1101/gr.276386.121)
Supplement: Supplemental Material [file supp_gr.276386.121_Supplemental_Code.zip › TIDES-master/src/BppApplication.h]

/*
  This file is a copy of BppApplication.h in the bpp-core libraries available in
  (https://github.com/BioPP/bpp-core/blob/master/src/Bpp/App/BppApplication.h)
  
  It's authors are Guillaume Deuchst, Julien Dutheil, Sylvain Gaillard and Francois Gindraud
  
  Copied on May 25 2020 for convenience reasons
*/

#ifndef _BPPAPPLICATION_H_
#define _BPPAPPLICATION_H_

#include "BppExceptions.h"

// From the STL:
#include <string>
#include <map>

namespace bpp
{

  class BppApplication
  {
    private:
      std::string appName_;
      mutable std::map<std::string, std::string> params_;
      bool timerStarted_;

    public:
      BppApplication(int argc, char* argv[], const std::string& name);

    public:
      void startTimer();
      void done();

      std::map<std::string, std::string>& getParams() { return params_; }

      const std::string& getParam(const std::string& name) const
      {
        if (params_.find(name) == params_.end()) throw Exception("BppApplication::getParam(). Parameter '" + name + "' not found.");
        return params_[name];
      }
      
      std::string& getParam(const std::string& name) { return params_[name]; }

  };

} //end of namespace bpp;

#endif // _BPPAPPLICATION_H_
