# Supplementary material for: Inferring the mode and strength of ongoing selection
Source: Genome Res. 2023 Apr;33(4):632–43. doi: 10.1101/gr.276386.121 (PMC10234300; doi:10.1101/gr.276386.121)
Supplement: Supplemental Material [file supp_gr.276386.121_Supplemental_Code.zip › TIDES-master/src/BppApplicationTools.cpp]

/*
  This file is a copy of BppApplicationTools.cpp in the bpp-core libraries available in
  (https://github.com/BioPP/bpp-core/blob/master/src/Bpp/App/BppApplicationTools.cpp)
  
  It's authors are Guillaume Deuchst, Julien Dutheil, Sylvain Gaillard and Francois Gindraud
  
  Copied on May 25 2020 for convenience reasons
*/


#include "BppApplicationTools.h"

using namespace bpp;

// From the STL:
#include <cmath>

using namespace std;

/******************************************************************************/

std::shared_ptr<OutputStream> BppApplicationTools::error(new StdErr());
std::shared_ptr<OutputStream> BppApplicationTools::message(new StdOut());
std::shared_ptr<OutputStream> BppApplicationTools::warning(new StdOut());
time_t BppApplicationTools::startTime;
size_t BppApplicationTools::terminalWidth = 80;
float BppApplicationTools::terminalSplit = 0.5;
bool BppApplicationTools::interactive = true;
int BppApplicationTools::warningLevel = 0;


/******************************************************************************/
  
vector<string> BppApplicationTools::matchingParameters(const string& pattern, const map<string, string>& params)
{
  vector<string> retv;

  for (const auto& it : params)
  {
    StringTokenizer stj(pattern, "*", true, false);
    size_t pos1, pos2;
    string parn = it.first;
    bool flag(true);
    string g = stj.nextToken();
    pos1 = parn.find(g);
    if (pos1 != 0)
      flag = false;
    pos1 += g.length();
    while (flag && stj.hasMoreToken())
      {
        g = stj.nextToken();
        pos2 = parn.find(g, pos1);
        if (pos2 == string::npos)
          {
            flag = false;
            break;
          }
        pos1 = pos2 + g.length();
      }
    if (flag &&
        ((g.length() == 0) || (pos1 == parn.length()) || (parn.rfind(g) == parn.length() - g.length())))
      retv.push_back(parn);
  }

  return retv;
}

vector<string> BppApplicationTools::matchingParameters(const string& pattern, vector<string>& params)
{
  vector<string> retv;

  for (size_t i=0;i<params.size();i++)
  {
    StringTokenizer stj(pattern, "*", true, false);
    size_t pos1, pos2;
    string parn = params.at(i);
    bool flag(true);
    string g = stj.nextToken();
    pos1 = parn.find(g);
    if (pos1 != 0)
      flag = false;
    pos1 += g.length();
    while (flag && stj.hasMoreToken())
    {
      g = stj.nextToken();
      pos2 = parn.find(g, pos1);
      if (pos2 == string::npos)
      {
        flag = false;
        break;
      }
      pos1 = pos2 + g.length();
    }
    if (flag &&
        ((g.length() == 0) || (pos1 == parn.length()) || (parn.rfind(g) == parn.length() - g.length())))
      retv.push_back(parn);
  }

  return retv;
}

/******************************************************************************/

string BppApplicationTools::getAFilePath(
  const string& parameter,
  const map<string, string>& params,
  bool isRequired,
  bool mustExist,
  const string& suffix,
  bool suffixIsOptional,
  const string& defaultPath, 
  int warn)
{
  string filePath = getStringParameter(parameter, params, defaultPath, suffix, suffixIsOptional, warn);
  if (filePath == "") filePath = "none";
  if (filePath == "none" && isRequired)
  {
    throw Exception("You must specify a file for this parameter: " + parameter + (suffixIsOptional ? "" : suffix));
  }
  if(filePath == "none") return filePath;
  if(mustExist && !FileTools::fileExists(filePath))
  {
    throw Exception("File does not exists: " + filePath);
  }
  return filePath;
}

/******************************************************************************/

double BppApplicationTools::getDoubleParameter(
  const string& parameterName,
  const map<string, string>& params,
  double defaultValue,
  const string& suffix,
  bool suffixIsOptional,
  int warn)
{
  double dParam = defaultValue;
  if (parameterExists(parameterName + suffix, params))
  {
    dParam = TextTools::toDouble(params.at(parameterName + suffix));
  }
  else if (suffixIsOptional && parameterExists(parameterName, params))
  {
    dParam = TextTools::toDouble(params.at(parameterName));
  }
  else if(warn <= warningLevel)
  {
    displayWarning("Parameter " + parameterName + suffix + " not specified. Default used instead: " + TextTools::toString(defaultValue));
  }
  return dParam;
}

/******************************************************************************/

int BppApplicationTools::getIntParameter(
  const string & parameterName,
  const map<string, string> & params,
  int defaultValue,
  const string & suffix,
  bool suffixIsOptional,
  int warn)
{
  int iParam = defaultValue;
  if (parameterExists(parameterName + suffix, params)) {
    iParam = TextTools::toInt(params.at(parameterName + suffix));
  } else if(suffixIsOptional && parameterExists(parameterName, params)) {
    iParam = TextTools::toInt(params.at(parameterName));
  } else if (warn <= warningLevel) {
    displayWarning("Parameter " + parameterName + suffix + " not specified. Default used instead: " + TextTools::toString(defaultValue));
  }
  return iParam;
}

/******************************************************************************/


bool BppApplicationTools::getBooleanParameter(
  const string& parameterName,
  const map<string, string>& params,
  bool defaultValue,
  const string& suffix,
  bool suffixIsOptional,
  int warn)
{
  string sParam;
  bool bParam = defaultValue;
  if (parameterExists(parameterName + suffix, params))
  {
    sParam = params.at(parameterName + suffix);
  }
  else if (suffixIsOptional && parameterExists(parameterName, params))
  {
    sParam = params.at(parameterName);
  }
  else {
    if (warn <= warningLevel)
    {
      displayWarning("Parameter " + parameterName + " not specified. Default used instead: " + TextTools::toString(defaultValue));
    }
    return bParam;
  }
  if ((sParam == "true") 
   || (sParam == "TRUE")
   || (sParam == "t")
   || (sParam == "T")
   || (sParam == "yes")
   || (sParam == "YES")
   || (sParam == "y")
   || (sParam == "Y")
   || (sParam == "1"))
    bParam = true;
  else if ((sParam == "false") 
        || (sParam == "FALSE")
        || (sParam == "f")
        || (sParam == "F")
        || (sParam == "no")
        || (sParam == "NO")
        || (sParam == "n")
        || (sParam == "N")
        || (sParam == "0"))
    bParam = false;
  else throw Exception("BppApplicationTools::getBooleanParameter. Wrong description:" + sParam);
 
  return bParam;
}

/******************************************************************************/

void BppApplicationTools::displayMessage(const string& text) { if(message) (*message << text).endLine(); }
    
void BppApplicationTools::displayError(const string& text) { if(error) (*error << "ERROR!!! " << text).endLine(); }
    
void BppApplicationTools::displayWarning(const string& text) { if(warning) (*warning << "WARNING!!! " << text).endLine(); }

void BppApplicationTools::displayTask(const string& text, bool eof)
{
  if (message)
  {
    *message << TextTools::resizeRight(text, static_cast<size_t>(static_cast<float>(terminalWidth) * terminalSplit - 1), '.') << ": ";
    if (eof) message->endLine();
    else     message->flush();
  }
}
    
void BppApplicationTools::displayTaskDone() { if(message) (*message << "Done.").endLine(); }

/******************************************************************************/

void BppApplicationTools::displayGauge(size_t iter, size_t total, char symbol, const string& mes)
{
  if (!message) return;
  if (total == 0) return;//We do not display anything in that case.
  size_t width = static_cast<size_t>(static_cast<float>(terminalWidth) * terminalSplit - 2);
  string gauge = string(static_cast<size_t>((1. * static_cast<double>(iter) / static_cast<double>(total)) * static_cast<double>(width)), symbol);
  string info = mes;
  size_t step = static_cast<size_t>(ceil(1. * static_cast<double>(total) / static_cast<double>(width)));
  size_t x = iter % step;
  if (interactive)
  {
    string fill = string(width - gauge.length(), ' ');
    gauge = "[" + gauge + fill + "] " + TextTools::resizeLeft(TextTools::toString(100 * iter / total), 3) + "%";
    if (mes.size() > terminalWidth - gauge.size())
      info = TextTools::resizeRight(mes, terminalWidth - gauge.size());
    if (x == 0 || iter == total) { *message << '\r' + info + gauge; message->flush(); }
  }
  else
  {
    if (iter == 0)
    {
      *message << "[";
      message->flush();
      return;
    }
    if (iter >= total)
    {
      size_t fill = static_cast<size_t>(static_cast<float>(terminalWidth) * terminalSplit) - (total - 1) / step - 1;
      *message << TextTools::resizeLeft("]", fill, symbol);
      message->flush();
      return;
    }
    if (x == 0) { *message << symbol; message->flush(); }
  }
}

/******************************************************************************/

void BppApplicationTools::displayUnlimitedGauge(size_t iter, const string& mes)
{
  if (!message) return;
  string chars = "-/-\\";
  string info = mes;
  if (interactive)
  {
    unsigned int i = iter % 4;
    *message << '\r' << info << chars[i] << " " << TextTools::toString(iter);
    message->flush();
  }
  else
  {
    if (iter == 0)
      *message << info;
    *message << "*";
    message->flush();
    return;
  }
}

/******************************************************************************/
  
void BppApplicationTools::displayTime(const string& msg)
{
  time_t endTime;
  time(&endTime);
  if (message)
  {
    double nsec = difftime(endTime, startTime);
    double nmin = floor(nsec/60.);
    double nhou = floor(nmin/60.);
    double nday = floor(nhou/24.);
    nhou = nhou - nday * 24;
    nmin = nmin - (nday * 24 + nhou) * 60;
    nsec = nsec - ((nday * 24 + nhou) * 60 + nmin) * 60;
    *message << msg << " ";
    *message << nday << "d, ";
    *message << nhou << "h, ";
    *message << nmin << "m, ";
    *message << nsec << "s.";
    message->endLine();
  }
}

/******************************************************************************/
  
double BppApplicationTools::getTime()
{
  time_t endTime;
  time(&endTime);
  return difftime(endTime, startTime);
}

/******************************************************************************/
