# Supplementary material for: Inferring the mode and strength of ongoing selection
Source: Genome Res. 2023 Apr;33(4):632–43. doi: 10.1101/gr.276386.121 (PMC10234300; doi:10.1101/gr.276386.121)
Supplement: Supplemental Material [file supp_gr.276386.121_Supplemental_Code.zip › TIDES-master/src/BppApplicationTools.h]

/*
  This file is a copy of ApplicationTools.h in the bpp-core libraries available in
  (https://github.com/BioPP/bpp-core/blob/master/src/Bpp/App/ApplicationTools.h)
  
  It's authors are Guillaume Deuchst, Julien Dutheil, Sylvain Gaillard and Francois Gindraud
  
  Copied on May 25 2020 for convenience reasons
*/


#ifndef _APPLICATIONTOOLS_H_
#define _APPLICATIONTOOLS_H_

#include "BppFileTools.h"
#include "BppOutputStream.h"
#include "BppTextTools.h"
#include "BppStringTokenizer.h"
#include "BppNestedStringTokenizer.h"


// From the STL:
#include <map>
#include <vector>
#include <iostream>
#include <ctime>

namespace bpp
{

/**
 * @brief This class provides some common tools for developping applications.
 *
 * These functions are designed for helping to parse an option file.
 * 
 * The option files are supposed to follow this simple format:<br>
 * @code
 * parameterName = parameterContent
 * @endcode
 * with one parameter per line.
 *
 * In files, shell comments:
 * @code
 * # my comment line here
 * @endcode
 * C comments:
 * @code
 * / * my comment block here * /
 * @endcode
 * and C++ comments:
 * @code
 * // my comment line here
 * @endcode
 * are allowed, and ignored while parsing.
 *
 * Some methods for displaying information (messages, errors, warnings...) are also provided.
 *
 * Methods dealing with parameters takes as argument a map<string, string> object
 * containing the parameters (names are the keys of the map, and values are... the values of the map!).
 * These map objects may be obtained from the AttributesTools utilitary class.
 */
  class BppApplicationTools
  {
  public:
    
    /**
     * @brief The output stream where errors have to be displayed.
     */
    static std::shared_ptr<OutputStream> error;
    /**
     * @brief The output stream where messages have to be displayed.
     */
    static std::shared_ptr<OutputStream> message;
    /**
     * @brief The output stream where warnings have to be displayed.
     */
    static std::shared_ptr<OutputStream> warning;

    /**
     * @brief Timer variable.
     */
    static time_t startTime;

    /**
     * @brief The width of the output terminal (in character).
     */
    static size_t terminalWidth;

    /**
     * @brief The fraction of terminal width dedicated to messages.
     */
    static float terminalSplit;

    /**
     * @brief Tell if the program is interactive (typically run in foreground). Default to yes.
     */
    static bool interactive;
 
    /**
     * @brief Specify the amount of warning to display.
     */
    static int warningLevel;

  public:
    BppApplicationTools() {}
    virtual ~BppApplicationTools() {}
  
  public:

    /**
     * @brief Tells if a parameter have been specified.
     *
     * @param parameterName The name of the parameter.
     * @param params        The parameter list.
     * @return True is the parameter of specified name is in the list.
     */
    static bool parameterExists(const std::string& parameterName, const std::map<std::string, std::string>& params)
    {
      std::map<std::string, std::string>::const_iterator it=params.find(parameterName);
  
      return (it != params.end() && !TextTools::isEmpty(it->second));
    }


    static bool parameterExists(const std::string& parameterName, std::vector<std::string>& params)
    {
      for (size_t i = 0; i < params.size(); ++i)
        if (params[i] == parameterName)
          return true;

      return false;
    }

    /**
     * @brief Returns a vector of parameter names that match a given pattern.
     *
     * Only "*" wildcard is implemented now.
     *
     * @param pattern The pattern.
     * @param params  The parameter list.
     * @return a vector of matching names.
     */  
    static std::vector<std::string> matchingParameters(const std::string& pattern, const std::map<std::string, std::string>& params);

    static std::vector<std::string> matchingParameters(const std::string& pattern, std::vector<std::string>& params);

    /**
     * @brief Get a double parameter.
     *
     * @param parameterName    The name of the corresponding parameter.
     * @param params           The attribute map where options may be found.
     * @param defaultValue     The default value to use if the parameter is not found.
     * @param suffix           A suffix to be applied to the parameter name.
     * @param suffixIsOptional Tell if the suffix is absolutely required.
     * @param warn             Tell if a warning must be sent in case the parameter is not found.
     * @return The corresponding value.
     */
    static double getDoubleParameter(
      const std::string& parameterName,
      const std::map<std::string, std::string>& params,
      double defaultValue,
      const std::string& suffix = "",
      bool suffixIsOptional = true,
      int warn = 0);
  
    /**
     * @brief Get an integer parameter.
     *
     * @param parameterName    The name of the corresponding parameter.
     * @param params           The attribute map where options may be found.
     * @param defaultValue     The default value to use if the parameter is not found.
     * @param suffix           A suffix to be applied to the parameter name.
     * @param suffixIsOptional Tell if the suffix is absolutely required.
     * @param warn             Tell if a warning must be sent in case the parameter is not found.
     * @return The corresponding value.
     */
    static int getIntParameter(
      const std::string& parameterName,
      const std::map<std::string, std::string>& params,
      int defaultValue,
      const std::string& suffix = "",
      bool suffixIsOptional = true,
      int warn = 0);
  
    /**
     * @brief Get a string parameter.
     *
     * @param parameterName    The name of the corresponding parameter.
     * @param params           The attribute map where options may be found.
     * @param defaultValue     The default value to use if the parameter is not found.
     * @param suffix           A suffix to be applied to the parameter name.
     * @param suffixIsOptional Tell if the suffix is absolutely required.
     * @param warn             Tell if a warning must be sent in case the parameter is not found.
     * @return The corresponding value.
     */
    
    static std::string getStringParameter(
      const std::string& parameterName,
      const std::map<std::string, std::string>& params,
      const std::string& defaultValue,
      const std::string& suffix = "",
      bool suffixIsOptional = true,
      int warn = 0)
    {
      std::string sParam = defaultValue;
      std::map<std::string, std::string>::const_iterator it1=params.find(parameterName + suffix);  
      if (it1 != params.end() && !TextTools::isEmpty(it1->second))
        sParam = it1->second;
      else
      {
        std::map<std::string, std::string>::const_iterator it2=params.find(parameterName);  
        if (suffixIsOptional && it2 != params.end() && !TextTools::isEmpty(it2->second))
          sParam = it2->second;
        else
          if (warn <= warningLevel) {
            displayWarning("Parameter " + parameterName + " not specified. Default used instead: " + defaultValue);
          }
      }
  
      return sParam;
    }
    

    /**
     * @brief Get a boolean parameter.
     *
     * @param parameterName    The name of the corresponding parameter.
     * @param params           The attribute map where options may be found.
     * @param defaultValue     The default value to use if the parameter is not found.
     * @param suffix           A suffix to be applied to the parameter name.
     * @param suffixIsOptional Tell if the suffix is absolutely required.
     * @param warn             Tell if a warning must be sent in case the parameter is not found.
     * @return The corresponding value.
     */
    static bool getBooleanParameter(
      const std::string& parameterName,
      const std::map<std::string, std::string>& params,
      bool defaultValue,
      const std::string& suffix = "",
      bool suffixIsOptional = true,
      int warn = 0);

    /**
     * @brief Get a parameter.
     *
     * @param parameterName    The name of the corresponding parameter.
     * @param params           The attribute map where options may be found.
     * @param defaultValue     The default value to use if the parameter is not found.
     * @param suffix           A suffix to be applied to the parameter name.
     * @param suffixIsOptional Tell if the suffix is absolutely required.
     * @param warn             Tell if a warning must be sent in case the parameter is not found.
     * @return The corresponding value.
     */
    template<class T> static T getParameter(
      const std::string& parameterName,
      const std::map<std::string, std::string>& params,
      T defaultValue,
      const std::string& suffix = "",
      bool suffixIsOptional = true,
      int warn = 0)
    {
      T tParam = defaultValue;
      if (parameterExists(parameterName + suffix, params))
      {
        tParam = TextTools::to<T>(params.at(parameterName + suffix));
      }
      else if (suffixIsOptional && parameterExists(parameterName, params))
      {
        tParam = TextTools::to<T>(params.at(parameterName));
      }
      else if (warn <= warningLevel)
      {
        displayWarning("Parameter " + parameterName + suffix + " not specified. Default used instead: " + TextTools::toString(defaultValue));
      }
      return tParam;
    }
  

    /**
     * @brief Get a file path.
     *
     * @param parameter        The name of the corresponding parameter.
     * @param params           The attribute map where options may be found.
     * @param isRequired       Tell if this path is strictly required or is optional
     * (in the first case, if the parameter is not found, the programm will
     * send an error and exit).
     * @param mustExist        Tell if the corresponding file must already exist.
     * @param suffix           A suffix to be applied to the parameter name.
     * @param suffixIsOptional Tell if the suffix is absolutely required.
     * @param defaultPath      Path to use if no argument is provided.
     * @param warn             Tell if a warning must be sent in case the parameter is not found.
     * @throw Exception        If no file path is specified and isRequired is
     *                         true, or the file does not exist and mustExist
     *                         is set to true.
     */
    static std::string getAFilePath(
      const std::string& parameter,
      const std::map<std::string, std::string>& params,
      bool isRequired = true,
      bool mustExist = true,
      const std::string& suffix = "",
      bool suffixIsOptional = false,
      const std::string& defaultPath = "none", 
      int warn = 0);

    /**
     * @brief Get a vector.
     *
     * @param parameterName    The name of the corresponding parameter.
     * @param params           The attribute map where options may be found.
     * @param separator        The character used to delimit values (cannot be a space character).
     * @param defaultValue     The default value to use if the parameter is not found.
     * @param suffix           A suffix to be applied to the parameter name.
     * @param suffixIsOptional Tell if the suffix is absolutely required.
     * @param warn             Tell if a warning must be sent in case the parameter is not found.
     * @throw Exception If a space character is used as separator.
     * @return The corresponding value.
     */
    template<class T> static std::vector<T> getVectorParameter(
      const std::string& parameterName,
      const std::map<std::string, std::string>& params,
      char separator,
      const std::string& defaultValue,
      const std::string& suffix = "",
      bool suffixIsOptional = true,
      int warn = 0)
    {
      if (separator == ' ') throw Exception("BppApplicationTools::getVectorParameter(). Separator cannot be a space character.");
      std::string s = getStringParameter(parameterName, params, defaultValue, suffix, suffixIsOptional, warn);
      if (TextTools::isEmpty(s)) return std::vector<T>(0);
      if (s[0] == '(' && s[s.size() - 1] == ')') {
        //This is a delimited vector:
        s = s.substr(1, s.size() - 2);
        if (TextTools::isEmpty(s)) return std::vector<T>(0);
      }
      NestedStringTokenizer st(s, "(", ")", TextTools::toString(separator));
      size_t n = st.numberOfRemainingTokens();
      std::vector<T> v(n);
      for (size_t i = 0; i < n; ++i) {
        v[i] = TextTools::fromString<T>(st.nextToken());
      }
      return v;
    }

    /**
     * @brief Get a vector of vectors.
     *
     * @param parameterName    The name of the corresponding parameter.
     * @param params           The attribute map where options may be found.
     * @param separator        The character used to delimit values (cannot be a space character).
     * @param defaultValue     The default value to use if the parameter is not found.
     * @param suffix           A suffix to be applied to the parameter name.
     * @param suffixIsOptional Tell if the suffix is absolutely required.
     * @param warn             Tell if a warning must be sent in case the parameter is not found.
     * @throw Exception If a space character is used as separator.
     * @return The corresponding value.
     */
    template<class T> static std::vector< std::vector<T> > getVectorOfVectorsParameter(
      const std::string& parameterName,
      const std::map<std::string, std::string>& params,
      char separator,
      const std::string& defaultValue,
      const std::string& suffix = "",
      bool suffixIsOptional = true,
      int warn = 0)
    {
      if (separator == ' ') throw Exception("BppApplicationTools::getVectorOfVectorsParameter(). Separator cannot be a space character.");
      std::string s = getStringParameter(parameterName, params, defaultValue, suffix, suffixIsOptional, warn);
      if (TextTools::isEmpty(s)) return std::vector< std::vector<T> >(0);
      if (s[0] == '(' && s[s.size() - 1] == ')') {
        //This is a delimited vector:
        s = s.substr(1, s.size() - 2);
        if (TextTools::isEmpty(s)) return std::vector< std::vector<T> >(0);
      }
      NestedStringTokenizer st(s, "(", ")", TextTools::toString(separator));
      size_t n = st.numberOfRemainingTokens();
      std::string s2;
      std::vector< std::vector<T> > v(n);
      for (size_t i = 0; i < n; ++i) {
        s2 = st.nextToken();
        if (s2[0] == '(' && s2[s2.size() - 1] == ')') {
          //This is a delimited vector:
          s2 = s2.substr(1, s2.size() - 2);
        }
        if (!TextTools::isEmpty(s2)) {
          NestedStringTokenizer st2(s2, "(", ")", TextTools::toString(separator));
          size_t n2 = st2.numberOfRemainingTokens();
          v[i].resize(n2);
          for (size_t j = 0; j < n2; ++j) {
            v[i][j] = TextTools::fromString<T>(st2.nextToken());
          }
        }
      }
      return v;
    }

    /**
     * @brief Get a vector.
     *
     * Similar to getVectorParameter, but dedicated to numerical values.
     * It allows the possibility to set range of values, which will be incremented by 1 (like the : operator in R).
     *
     * @param parameterName    The name of the corresponding parameter.
     * @param params           The attribute map where options may be found.
     * @param separator        The character used to delimit values.
     * @param rangeOperator    The character used to delimit ranges (the + 1 operator must be available for T).
     * @param defaultValue     The default value to use if the parameter is not found.
     * @param suffix           A suffix to be applied to the parameter name.
     * @param suffixIsOptional Tell if the suffix is absolutely required.
     * @param warn             Tell if a warning must be sent in case the parameter is not found.
     * @return The corresponding value.
     */
    template<class T> static std::vector<T> getVectorParameter(
      const std::string& parameterName,
      const std::map<std::string, std::string>& params,
      char separator,
      char rangeOperator,
      const std::string& defaultValue,
      const std::string& suffix = "",
      bool suffixIsOptional = true,
      bool warn = true)
    {
      std::string s = getStringParameter(parameterName, params, defaultValue, suffix, suffixIsOptional, warn);
      if (s[0] == '(' && s[s.size() - 1] == ')') {
        //This is a delimited vector:
        s = s.substr(1, s.size() - 2);
        if (TextTools::isEmpty(s)) return std::vector<T>(0);
      }
      StringTokenizer st(s, TextTools::toString(separator));
      size_t n = st.numberOfRemainingTokens();
      std::vector<T> v;
      for (size_t i = 0; i < n; ++i)
      {
        std::string token = st.nextToken();
        std::string::size_type pos = token.find(rangeOperator);
        if (pos == std::string::npos)
          v.push_back(TextTools::fromString<T>(token));
        else
        {
          T d1 = TextTools::fromString<T>(token.substr(0, pos));
          T d2 = TextTools::fromString<T>(token.substr(pos + 1));
          for (T j = d1; j < d2; j++)
          {
            v.push_back(j);
          }
          v.push_back(d2);
        }
      }
      return v;
    }
    
    /**
     * @brief Print a message.
     *
     * @param text The text of the message.
     */
    static void displayMessage(const std::string& text);
    
    /**
     * @brief Print an error message.
     *
     * @param text The text of the message.
     */
    static void displayError(const std::string& text);
    
    /**
     * @brief Print a warning message.
     *
     * @param text The text of the message.
     */
    static void displayWarning(const std::string& text);
    
    /**
     * @brief Print a task message.
     *
     * Display the message and flush the buffer, but do not end the current line.
     *
     * @param text The text of the message.
     * @param eof  Insert a carriage return after displaying the message.
     */
    static void displayTask(const std::string& text, bool eof = false);
    
    /**
     * @brief Print a task ended message.
     *
     * Print "Done." and go to next line.
     */
    static void displayTaskDone();
    
    /**
     * @brief Print a result message.
     *
     * Result will be aligned to 30 character from the begining of the message.
     * ex: text = "Here is what you get:" and result = "THAT" gives
     * "Here is what you get:          THAT".
     *    
     * @param text   The text of the message.
     * @param result The result.
     */
    template<class T>
    static void displayResult(const std::string& text, const T& result)
    {
      displayMessage(TextTools::resizeRight(text, static_cast<size_t>(static_cast<float>(terminalWidth) * terminalSplit - 1), '.') + ": " + TextTools::toString<T>(result));
    }

    /**
     * @brief Print a boolean result message ("yes" or "no").
     *
     * Result will be aligned to 30 character from the begining of the message.
     * @param text   The text of the message.
     * @param result The result.
     */
    static void displayBooleanResult(const std::string& text, bool result)
    {
      displayResult(text, result ? std::string("yes") : std::string("no"));
    }

    /**
     * @brief Display a gauge.
     *
     * Show progress status.
     * @code
     * for(size_t i = 0; i < 1000; i++)
     * {
     *   BppApplicationTools::displayGauge(i, 999, '*');
     *   //Perform time consuming task...
     * }
     * @endcode
     * will result in something like:
     * @verbatim
     * [************************************]
     * @endverbatim
     * 
     * @param iter   The current iteration number.
     * @param total  The total number of iteration.
     * @param symbol The character to display in the gauge.
     * @param mes    A message to print before the gauge.
     */
    static void displayGauge(size_t iter, size_t total, char symbol='>', const std::string& mes="");

    /**
     * @brief Display a gauge for unefined amount of iterations.
     *
     * Show progress status.
     * @code
     * for(size_t i = 0; i < 1000; i++)
     * {
     *   BppApplicationTools::displayUnlimitedGauge(i);
     *   //Perform time consuming task...
     * }
     * @endcode
     * will result in something like:
     * @verbatim
     * - 1
     * / 2
     * - 3
     * \ 4
     * - 5
     * etc
     * @endverbatim
     * 
     * @param iter   The current iteration number.
     * @param mes    A message to print before the gauge.
     */
    static void displayUnlimitedGauge(size_t iter, const std::string& mes="");


    /** @} */

    /**
     * @brief Starts the timer.
     */
    static void startTimer()
    {
      time(&startTime);
    }

    /**
     * @brief Display the current timer value to the 'message' stream.
     *
     * @param msg Message to display before time.
     */
    static void displayTime(const std::string& msg);
 
    /**
     * @brief Get the current timer value.
     *
     * @return The number of seconds from when timer was started.
     */
    static double getTime();
  };

} //end of namespace bpp.

#endif  //_APPLICATIONTOOLS_H_
