# Supplementary material for: Inferring the mode and strength of ongoing selection
Source: Genome Res. 2023 Apr;33(4):632–43. doi: 10.1101/gr.276386.121 (PMC10234300; doi:10.1101/gr.276386.121)
Supplement: Supplemental Material [file supp_gr.276386.121_Supplemental_Code.zip › TIDES-master/src/BppAttributesTools.h]

/*
  This file is a copy of AttributesTools.h in the bpp-core libraries available in
  (https://github.com/BioPP/bpp-core/blob/master/src/Bpp/Utils/AttributesTools.h)
  
  It's authors are Guillaume Deuchst, Julien Dutheil, Sylvain Gaillard and Francois Gindraud
  
  Copied on May 25 2020 for convenience reasons
*/

#ifndef _ATTRIBUTES_TOOLS_H_
#define _ATTRIBUTES_TOOLS_H_

#include "BppExceptions.h"

// From the STL:
#include <cstdlib>
#include <map>
#include <string>
#include <vector>

namespace bpp
{
/**
 * @brief Some functions to deal with attributes, i.e. parameters passed to a program/method.
 *
 * These methods allows you to retrieve attributes from command line arguments or
 * from a file.
 * The underlying syntax is <code> attributeName = argument </code>.
 * Here the delimiter char is '=', but another character may be used.
 *
 * In files, shell comments: <code> # my comment line here </code>,
 * C comments: <code> / * my comment block here * / </code> (but multiline not supported!)
 * and C++ comments: <code> // my comment line here </code> are allowed, and ignored while parsing.
 *
 * Lines may be broken, using the bash character '\' at the end of the line:
 * @code
 * optionfile=/home/foo/\
 *    bar.txt
 * @endcode
 * will be read as
 * @code
 * optionfile=/home/foo/bar.txt
 * @endcode
 *
 * Attributes are stored as a map<string, string>, with attributes names as keys,
 * and arguments as values.
 *
 * Here is an example of use.
 * This piece of code typically is at the begining of the main function.
 * It uses the FileTools and ApplicationTools classes, for checking file existence and displaying messages respectively.
 * @code
 * // Get the parameters from command line:
 * map<string, string> cmdParams = AttributesTools::getAttributesMap(
 *     AttributesTools::getVector(argc, argv), "=");
 *
 * // Look for a specified file with parameters:
 * int main(int argc, char *argv[]) {
 *   map<string, string> params;
 *   if(cmdParams.find("param") != cmdParams.end()) {
 *     string file = cmdParams["param"];
 *     if(!FileTools::fileExists(file)) {
 *       ApplicationTools::displayError("Parameter file not found.");
 *       exit(-1);
 *     } else {
 *       params = AttributesTools::getAttributesMapFromFile(file, "=");
 *       // Actualize attributes with the ones passed to command line:
 *       AttributesTools::actualizeAttributesMap(params, cmdParams);
 *     }
 *   } else {
 *     params = cmdParams;
 *   }
 * ...
 * @endcode
 * These pieces of code does the following:
 * - get all parameters from the command line and store them in a map,
 * - check if some parameter is called 'param' or 'params'. If so, look for the file
 *   given as value and try to read some parameters from it.
 * - If an parameter file was found, update the parameter in it with those from
 *   the command line. This implies that when a parameter is found in both the
 *   command line and the option file, the value from the command line will be
 *   retained.
 *
 * Support for variable is also available.
 * A variable character is specified (typically '$()') and may be used to de-reference any argument.
 * For instance,
 * @code
 * data=LSU
 * file=$(data).out
 * @endcode
 *
 * will be equivalent to
 * @code
 * data=LSU
 * file=LSU.out
 * @endcode
 */
class AttributesTools
{
private:
  /*
   * vector of param names already seen, to avoid infinite recursion
   *
   */
  
  static std::vector<std::string> vParam_;
  
public:
  AttributesTools() {}
  virtual ~AttributesTools() {}

  /**
   * @brief Get attributes a vector of strings from command line arguments.
   *
   * @param argc The number of arguments.
   * @param argv The array with all arguments.
   * @return A vector with all arguments as strings.
   */
  static std::vector<std::string> getVector(int argc, char* argv[]);

  /**
   * @brief Get an attribute map from a vector of arguments.
   *
   * This method also resolve all variable calls.
   *
   * @param argv      The vector of arguments.
   * @param delimiter The string that separates attribute names from arguments (for instance '=').
   * @return          The attribute map.
   */
  static std::map<std::string, std::string> getAttributesMap(
    const std::vector<std::string>& argv,
    const std::string& delimiter = "=");

  /**
   * @brief Get an attribute map from a vector of arguments.
   *
   * This method also resolve all variable calls.
   *
   * @param argv      The vector of arguments.
   * @param am        The attribute map to fill.
   * @param delimiter The string that separates attribute names from arguments (for instance '=').
   */
  static void getAttributesMap(
    const std::vector<std::string>& argv,
    std::map<std::string, std::string>& am,
    const std::string& delimiter = "=");

  /**
   * @brief Get an attribute map from a file.
   *
   * @param file      The file with all arguments.
   * @param delimiter The string that separates attribute names from arguments (for instance '=').
   * @return An attribute map.
   */
  static std::map<std::string, std::string> getAttributesMapFromFile(
    const std::string& file,
    const std::string& delimiter);

  /**
   * @brief Get an attribute map from a file.
   *
   * @param file      The file with all arguments.
   * @param params    An attribute map to fill.
   * @param delimiter The string that separates attribute names from arguments (for instance '=').
   */
  static void getAttributesMapFromFile(
    const std::string& file,
    std::map<std::string, std::string>& params,
    const std::string& delimiter);

  /**
   * @brief Actualizes an attribute map with another.
   *
   * All fields in map 2 will be added to map 1.
   * If two attributes have the same name, then map 1 value will be overwritten.
   *
   * @param attMap The attributes map.
   * @param atts   The attributes to add to the map.
   */
  static void actualizeAttributesMap(
    std::map<std::string, std::string>& attMap,
    const std::map<std::string, std::string>& atts);

  /**
   * @brief Resolve the variables.
   *
   * If used prior to the actualizeAttributesMap, this function will make the
   * variables 'local', whereas using them after will make them 'global'.
   *
   * @param am The attributes map.
   * @param varCode   The code that defines variable recalls.
   * @param varBeg    Variables begin name code.
   * @param varEnd    Variables end name code.
   * @throw Exception If there is a syntax error.
   */
  static void resolveVariables(std::map<std::string, std::string>& am,
                               char varCode = '$',
                               char varBeg = '(',
                               char varEnd = ')');
   
  /**
   * @brief Global function that reads all parameters from command line and files,
   * and set the values in a map.
   *
   * @param args Number of arguments, as passed to the main function.
   * @param argv Array of values, as passed to the main function.
   * @return An attributes map.
   * @throw Exception in case an option file is not found.
   */
  static std::map<std::string, std::string> parseOptions(int args, char** argv);

private:
  /**
   * @brief Remove comments from a string.
   *
   * @param s     The string to parse.
   * @param begin Comments front delimiter.
   * @param end   Comments end delimiter.
   */
  static std::string removeComments(const std::string& s, const std::string& begin, const std::string& end);
};
} // end of namespace bpp.

#endif // _ATTRIBUTES_TOOLS_H_
