# Supplementary material for: Inferring the mode and strength of ongoing selection
Source: Genome Res. 2023 Apr;33(4):632–43. doi: 10.1101/gr.276386.121 (PMC10234300; doi:10.1101/gr.276386.121)
Supplement: Supplemental Material [file supp_gr.276386.121_Supplemental_Code.zip › TIDES-master/src/BppExceptions.h]

/*
  This file is a copy of Exception.h in the bpp-core libraries available in
  (https://github.com/BioPP/bpp-core/blob/master/src/Bpp/Exceptions.h)
  
  It's authors are Guillaume Deuchst, Julien Dutheil, Sylvain Gaillard and Francois Gindraud
  
  Copied on May 25 2020 for convenience reasons
*/

#ifndef BPP_EXCEPTIONS_H
#define BPP_EXCEPTIONS_H

#include <array>
#include <stdexcept>
#include <string>

namespace bpp
{
  /** @brief Exception base class.
   * Overload exception constructor (to control the exceptions mechanism).
   * Destructor is already virtual (from std::exception)
   */
  class Exception : public std::exception
  {
  private:
    std::string message_;

  public:
    /** @brief Build a new Exception.
     * @param text A message to be passed to the exception hierarchy.
     */
    Exception(std::string text);
    /** @brief Method to get the message of the exception (STL method redefinition).
     * @return The message passed to the exception hierarchy.
     */
    const char* what() const noexcept override;
    /// Access the message as a std::string.
    const std::string& message() const noexcept;
  };

  /// The base class exception for IO error.
  class IOException : public Exception
  {
  public:
    /** @brief Build a new IOException.
     * @param text A message to be passed to the exception hierarchy.
     */
    IOException(std::string text);
  };

  /** @brief The base class exception for NULL pointer error.
   * This exception may be thrown when an unexpected NULL pointer is found.
   */
  class NullPointerException : public Exception
  {
  public:
    /** @brief Build a new NullPointerException.
     * @param text A message to be passed to the exception hierarchy.
     */
    NullPointerException(std::string text);
  };

  /// The base class exception for zero division error.
  class ZeroDivisionException : public Exception
  {
  public:
    /** @brief Build a new ZeroDivisionException.
     * @param text A message to be passed to the exception hierarchy.
     */
    ZeroDivisionException(std::string text);
  };

  /// Number exception: integers.
  class BadIntegerException : public Exception
  {
  private:
    int badInt_;

  public:
    /** @brief Build a new BadIntegerException.
     * @param text   A message to be passed to the exception hierarchy.
     * @param badInt The faulty integer.
     */
    BadIntegerException(std::string text, int badInt);
    /** @brief Get the integer that threw this exception.
     * @return The faulty integer.
     */
    int getBadInteger() const;
  };

  /// Number exception: doubles.
  class BadNumberException : public Exception
  {
  private:
    double badNumber_;

  public:
    /** @brief Build a new BadNumberException.
     * @param text      A message to be passed to the exception hierarchy.
     * @param badNumber The faulty number.
     */
    BadNumberException(std::string text, double badNumber);
    /** @brief Get the number that threw this exception.
     * @return The faulty number.
     */
    double getBadNumber() const;
  };

  /// Number format exception.
  class NumberFormatException : public Exception
  {
  private:
    std::string badNumber_;

  public:
    /** @brief Build a new NumberFormatException.
     * @param text      A message to be passed to the exception hierarchy.
     * @param badNumber The faulty number.
     */
    NumberFormatException(std::string text, std::string badNumber);
    /** @brief Get the number that threw this exception.
     * @return The faulty number.
     */
    const std::string& getBadNumber() const;
  };

  /// Index out of bounds exception class.
  class IndexOutOfBoundsException : public Exception
  {
  private:
    std::size_t badIndex_;
    std::array<std::size_t, 2> bounds_;

  public:
    /** @brief Build a new IndexOutOfBoundsException.
     * @param text   A message to be passed to the exception hierarchy.
     * @param badInt The faulty integer.
     * @param lowerBound Lower limit.
     * @param upperBound Upper limit.
     */
    IndexOutOfBoundsException(std::string text, std::size_t badInt, std::size_t lowerBound, std::size_t upperBound);
    /// Get the bounds.
    const std::array<std::size_t, 2>& getBounds() const;
    std::size_t getBadIndex() const;
  };

  /// Wrong size exception class.
  class BadSizeException : public Exception
  {
  private:
    std::size_t badSize_;
    std::size_t correctSize_;

  public:
    /** @brief Build a new BadSizeException.
     * @param text   A message to be passed to the exception hierarchy.
     * @param badSize The faulty size.
     * @param correctSize The expected size.
     */
    BadSizeException(std::string text, std::size_t badSize, std::size_t correctSize);

    std::size_t getBadSize() const;
    std::size_t getCorrectSize() const;
  };

  /// Out of range exception class.
  class OutOfRangeException : public Exception
  {
  private:
    double badValue_;
    std::array<double, 2> bounds_;

  public:
    /** @brief Build a new OutOfRangeException.
     * @param text   A message to be passed to the exception hierarchy.
     * @param badValue The faulty value.
     * @param lowerBound Lower limit.
     * @param upperBound Upper limit.
     */
    OutOfRangeException(std::string text, double badValue, double lowerBound, double upperBound);

    double getBadValue () const;
    double getLowerBound() const;
    double getUpperBound() const;
  };

  /// This exception is sent when a given method is not implemented.
  class NotImplementedException : public Exception
  {
  public:
    /** @brief Build a new NotImplementedException.
     * @param text A message to be passed to the exception hierarchy.
     */
    NotImplementedException(std::string text);
  };
} // namespace bpp
#endif // BPP_EXCEPTIONS_H
