# Supplementary material for: Inferring the mode and strength of ongoing selection
Source: Genome Res. 2023 Apr;33(4):632–43. doi: 10.1101/gr.276386.121 (PMC10234300; doi:10.1101/gr.276386.121)
Supplement: Supplemental Material [file supp_gr.276386.121_Supplemental_Code.zip › TIDES-master/src/BppFileTools.h]

/*
  This file is a copy of FileTools.h in the bpp-core libraries available in
  (https://github.com/BioPP/bpp-core/blob/master/src/Bpp/Io/FileTools.h)
  
  It's authors are Guillaume Deuchst, Julien Dutheil, Sylvain Gaillard and Francois Gindraud
  
  Copied on May 25 2020 for convenience reasons
*/


#ifndef _FILETOOLS_H_
#define _FILETOOLS_H_

// From the STL:
#include <string>
#include <vector>
#include <iostream>
#include <fstream>
#include <cstdio>
//#include <io.h>  // required for directoryExists method

namespace bpp
{

/**
 * @brief Some utilitary functions to deal with files.
 *
 * File paths default to unix, i.e. the directory seprator if '/'.
 * This character is stored in the variable 'DIR_SEP', and hence may be changed by
 * @code
 * FileTools::DIR_SEP='\\';
 * @endcode
 * for windows programs.
 * 
 * Methods dealing with pathes have an optional dirSep argument, which default to DIR_SEP.
 */
  class FileTools
  {
  public:
    static char DIR_SEP;
	
  public:
    FileTools() {}
    virtual ~FileTools() {}

  public:
		
    /**
     * @brief Tells if a file exist.
     *
     * @param filename The path toward the file.
     * @return True if the file exists.
     */
    static bool fileExists(const std::string& filename);
		
    /**
     * @brief Tells if a directory exist.
     *
     * NB: this is an alias for fileExists.
     * 
     * @param path The path toward the file.
     * @return True if the file exists.
     */
    static bool directoryExists(const std::string& path);

    /**
     * @brief Get the name of of a file, without extension.
     *
     * Example:
     * FileTools::getFileName("/path/file.ext") returns "file".
     * This method is not recursive, hence
     * FileTools::getfileName("/home/me/archive.tar.gz") returns "archive".
     * 
     * An empty string is returned if 'path' is not a valid path toward a file.
     *
     * @param path A file path.
     * @param dirSep The directory separator.
     * @return The filename of the file specified by path.
     */
    static std::string getFileName(const std::string& path, char dirSep = DIR_SEP);

    /**
     * @brief Get the size of a file.
     *
     * @param filename The path toward the file.
     * @return The size of the file.
     * @author Sylvain Gaillard
     */
    static std::streampos getFileSize(const std::string& filename);

    /**
     * @brief Get the path of the parent directry of the given file/dir.
     * 
     * @param path A file/directory path.
     * @param dirSep The directory separator.
     * @return The path towar dthe parent directory.
     */
    static std::string getParent(const std::string& path, char dirSep = DIR_SEP);

    /**
     * @brief Get the extension of a file.
     * 
     * Example:
     * FileTools::getExtension("/path/file.ext") returns "ext".
     * This method is not recursive, hence
     * FileTools::getExtension("/home/me/archive.tar.gz") returns "gz".
     * 
     * @param path A file path.
     * @return The extension of the file specified by path.
     */
    static std::string getExtension(const std::string& path);
	
    /**
     * @brief Reads a stream and write each line in a vector.
     *
     * @param input Input stream.
     * @return A vector of strings.
     */
    static std::vector<std::string> putStreamIntoVectorOfStrings(std::istream& input);

    /**
     * @brief Get the next non-blanck line of a stream.
     *
     * @param in Input stream.
     */
    static std::string getNextLine(std::istream& in);
  };

} //end of namespace bpp.

#endif	// _FILETOOLS_H_
