# Supplementary material for: Inferring the mode and strength of ongoing selection
Source: Genome Res. 2023 Apr;33(4):632–43. doi: 10.1101/gr.276386.121 (PMC10234300; doi:10.1101/gr.276386.121)
Supplement: Supplemental Material [file supp_gr.276386.121_Supplemental_Code.zip › TIDES-master/src/BppIntegerTools.h]

/*
  This file is a copy of IntegerTools.h in the bpp-core libraries available in
  (https://github.com/BioPP/bpp-core/blob/master/src/Bpp/Numeric/IntegerTools.h)
  
  It's authors are Guillaume Deuchst, Julien Dutheil, Sylvain Gaillard and Francois Gindraud
  
  Copied on May 25 2020 for convenience reasons
*/


#ifndef BPP_NUMERIC_INTEGERTOOLS_H
#define BPP_NUMERIC_INTEGERTOOLS_H

#include <type_traits>

namespace bpp
{
  /// Namespace for integer utils.
  namespace IntegerTools
  {

    /// Returns floor(n/divisor).
    template <typename T>
    T divideDown(T n, T divisor) noexcept
    {
      static_assert (std::is_integral<T>::value, "T must be an integral type");
      return n / divisor;
    }

    /// Returns ceil (n/divisor).
    template <typename T>
    T divideUp(T n, T divisor) noexcept
    {
      static_assert (std::is_integral<T>::value, "T must be an integral type");
      return divideDown(n + divisor - 1, divisor);
    }

    /// Round n to previous divisor multiple.
    template <typename T>
    T roundDown(T n, T divisor) noexcept
    {
      static_assert (std::is_integral<T>::value, "T must be an integral type");
      return divisor * divideDown(n, divisor);
    }

    /// Round n to next divisor multiple.
    template <typename T>
    T roundUp(T n, T divisor) noexcept
    {
      static_assert (std::is_integral<T>::value, "T must be an integral type");
      return divisor * divideUp(n, divisor);
    }
  }
} // namespace bpp
#endif // BPP_NUMERIC_INTEGERTOOLS_H
