# Supplementary material for: Inferring the mode and strength of ongoing selection
Source: Genome Res. 2023 Apr;33(4):632–43. doi: 10.1101/gr.276386.121 (PMC10234300; doi:10.1101/gr.276386.121)
Supplement: Supplemental Material [file supp_gr.276386.121_Supplemental_Code.zip › TIDES-master/src/BppNestedStringTokenizer.cpp]

/*
  This file is a copy of NestedStringTokenizer.cpp in the bpp-core libraries available in
  (https://github.com/BioPP/bpp-core/blob/master/src/Bpp/Text/NestedStringTokenizer.cpp)
  
  It's authors are Guillaume Deuchst, Julien Dutheil, Sylvain Gaillard and Francois Gindraud
  
  Copied on May 25 2020 for convenience reasons
*/


#include "BppNestedStringTokenizer.h"
#include "BppTextTools.h"

using namespace bpp;

//From the STL:
#include <iostream>

using namespace std;

NestedStringTokenizer::NestedStringTokenizer(const std::string& s, const std::string& open, const std::string& end, const std::string& delimiters, bool solid):
  StringTokenizer()
{
  int blocks = 0;
  string cache = "";
  if (!solid)
  {
    string::size_type index = s.find_first_not_of(delimiters, 0);
    while (index != s.npos)
    {
      string::size_type newIndex = s.find_first_of(delimiters, index);
      bool endBlockFound = false;
      while (!endBlockFound)
      {
        if (newIndex != s.npos)
        {
          string token = s.substr(index, newIndex - index);
          blocks += static_cast<int>(TextTools::count(token, open)) - static_cast<int>(TextTools::count(token, end));
        
          if (blocks == 0)
          {
            tokens_.push_back(cache + token);
            cache = ""; //reset cache.
            index = s.find_first_not_of(delimiters, newIndex);
            endBlockFound = true;
          }
          else
          {
            // Ignore this token untill closing block is found
            cache += s.substr(index, newIndex - index + 1);
            index = newIndex + 1;
            newIndex = s.find_first_of(delimiters, index);
          }
        }
        else
        {
          string token = s.substr(index);
          blocks += static_cast<int>(TextTools::count(token, open)) - static_cast<int>(TextTools::count(token, end));
          if (blocks == 0)
          {
            tokens_.push_back(cache + token);
            cache = ""; //reset cache.
            index = newIndex;
            endBlockFound = true;
          }
          else throw Exception("NestedStringTokenizer (constructor). Unclosed block.");
        }
      }
    }
  }
  else
  {
    string::size_type index = 0;
    while (index != s.npos)
    {
      string::size_type newIndex = s.find(delimiters, index);
      bool endBlockFound = false;
      while (!endBlockFound)
      {
        if (newIndex != s.npos)
        {
          string token = s.substr(index, newIndex - index);
          blocks += static_cast<int>(TextTools::count(token, open)) - static_cast<int>(TextTools::count(token, end));
				  
          if (blocks == 0)
          {
            tokens_.push_back(cache + token);
            cache = ""; //reset cache.
            index = newIndex + delimiters.size();
            endBlockFound = true;
          }
          else
          {
            // Ignore this token untill closing block is found
            cache += s.substr(index, newIndex - index + 1);
            index = newIndex + 1;
            newIndex = s.find(delimiters, index);
          }
        }
        else
        {
          string token = s.substr(index);
          blocks += static_cast<int>(TextTools::count(token, open)) - static_cast<int>(TextTools::count(token, end));
          if (blocks == 0)
          {
            tokens_.push_back(cache + token);
            cache = ""; //reset cache.
            index = newIndex;
            endBlockFound = true;
          }
          else throw Exception("Unclosed block."); 
        }
      }
    }
  }
}

const std::string& NestedStringTokenizer::nextToken()
{
  if (!hasMoreToken()) throw Exception("No more token in nested tokenizer.");
  return tokens_[currentPosition_++];
}
