# Supplementary material for: Inferring the mode and strength of ongoing selection
Source: Genome Res. 2023 Apr;33(4):632–43. doi: 10.1101/gr.276386.121 (PMC10234300; doi:10.1101/gr.276386.121)
Supplement: Supplemental Material [file supp_gr.276386.121_Supplemental_Code.zip › TIDES-master/src/BppOutputStream.h]

/*
  This file is a copy of OutputStream.h in the bpp-core libraries available in
  (https://github.com/BioPP/bpp-core/blob/master/src/Bpp/Io/OutputStream.h)
  
  It's authors are Guillaume Deuchst, Julien Dutheil, Sylvain Gaillard and Francois Gindraud
  
  Copied on May 25 2020 for convenience reasons
*/

#ifndef _OUTPUTSTREAM_H_
#define _OUTPUTSTREAM_H_

#include "BppClonable.h"

//From the STL:
#include <string>
#include <iostream>
#include <fstream>
#include <sstream>
#include <memory>
#include <iomanip>

namespace bpp
{

/**
 * @brief OutputStream interface.
 *
 * This interface define several << operators for outputing messages.
 * Wrapper classes for the STL streams are available as special
 * implementations, but this interface can be used to redirect the output to
 * files or to graphical components for instance.
 */
  class OutputStream :
    public virtual Clonable
  {
  public:
    virtual OutputStream& operator<<(const std::string& message) = 0;
    virtual OutputStream& operator<<(const char* message) = 0;
    virtual OutputStream& operator<<(const char& message) = 0;
    virtual OutputStream& operator<<(const int& message) = 0;
    virtual OutputStream& operator<<(const unsigned int& message) = 0;
    virtual OutputStream& operator<<(const long int& message) = 0;
    virtual OutputStream& operator<<(const unsigned long int& message) = 0;
    virtual OutputStream& operator<<(const double& message) = 0;
    virtual OutputStream& operator<<(const long double& message) = 0;
    virtual OutputStream& operator<<(const bool& message) = 0;
    virtual OutputStream& endLine() = 0;
    virtual OutputStream& flush() = 0;
    virtual OutputStream& setPrecision(int digit) = 0;
    virtual int getPrecision() const = 0;
    virtual OutputStream& enableScientificNotation(bool yn) = 0;
    virtual bool isScientificNotationEnabled() const = 0;

    /**
     * @name The Clonable interface.
     *
     * @{
     */
    OutputStream* clone() const = 0;
    /** @} */

  };


/**
 * @brief Helper implementation of the OutputStream interface.
 */
  class AbstractOutputStream :
    public virtual OutputStream
  {
  private:
    int precision_;
    bool scienceNotation_;

  public:
    AbstractOutputStream() : precision_(6), scienceNotation_(false) {}

  public:
    OutputStream& setPrecision(int digit)
    {
      precision_ = digit;
      return *this;
    }
    int getPrecision() const { return precision_; }

    virtual OutputStream& enableScientificNotation(bool yn) { scienceNotation_ = yn; return *this; }
    virtual bool isScientificNotationEnabled() const { return scienceNotation_; }
  };


/**
 * @brief Null output stream (swich off output).
 */
  class NullOutputStream :
    public AbstractOutputStream
  {
  public:
    NullOutputStream& operator<<(const std::string& message) { return *this; }
    NullOutputStream& operator<<(const char* message) { return *this; }
    NullOutputStream& operator<<(const char& message) { return *this; }
    NullOutputStream& operator<<(const int& message) { return *this; }
    NullOutputStream& operator<<(const unsigned int& message) { return *this; }
    NullOutputStream& operator<<(const long int& message) { return *this; }
    NullOutputStream& operator<<(const unsigned long int& message) { return *this; }
    NullOutputStream& operator<<(const double& message) { return *this; }
    NullOutputStream& operator<<(const long double& message) { return *this; }
    NullOutputStream& operator<<(const bool& message) { return *this; }
    NullOutputStream& endLine() { return *this; }
    NullOutputStream& flush() { return *this; }

    NullOutputStream* clone() const { return new NullOutputStream(*this); }

  };


/**
 * @brief STL output stream.
 *
 * This class wraps the std::ostream class.
 * It takes as input a pointer toward an existing stream that will then be
 * owned by the wrapper, as a smart pointer.
 * Any copy of this class will then result in an inactivation of the original
 * version (in other word, you can't have two wrappers for the same stream).
 */
  class StlOutputStream :
    public AbstractOutputStream
  {
  private:
    mutable std::unique_ptr<std::ostream> stream_;

  public:
    StlOutputStream(std::ostream* stream): stream_(stream) {}
    StlOutputStream(const StlOutputStream& stlos) : stream_() { stream_ = std::move(stlos.stream_); }
    StlOutputStream& operator=(const StlOutputStream& stlos)
    {
      stream_ = std::move(stlos.stream_);
      return *this;
    }

  public:
    StlOutputStream& operator<<(const std::string& message) { if (stream_.get()) *stream_ << message; return *this; }
    StlOutputStream& operator<<(const char* message) { if (stream_.get()) *stream_ << message; return *this; }
    StlOutputStream& operator<<(const char& message) { if (stream_.get()) *stream_ << message; return *this; }
    StlOutputStream& operator<<(const int& message) { if (stream_.get()) *stream_ << message; return *this; }
    StlOutputStream& operator<<(const unsigned int& message) { if (stream_.get()) *stream_ << message; return *this; }
    StlOutputStream& operator<<(const long int& message) { if (stream_.get()) *stream_ << message; return *this; }
    StlOutputStream& operator<<(const unsigned long int& message) { if (stream_.get()) *stream_ << message; return *this; }
    StlOutputStream& operator<<(const double& message)
    {
      if (stream_.get())
        *stream_ << std::setprecision(getPrecision()) << (isScientificNotationEnabled() ? std::scientific : std::fixed) << message;
      return *this;
    }
    StlOutputStream& operator<<(const long double& message)
    {
      if (stream_.get())
        *stream_ << std::setprecision(getPrecision()) << (isScientificNotationEnabled() ? std::scientific : std::fixed) << message;
      return *this;
    }
    StlOutputStream& operator<<(const bool& message) { if (stream_.get()) *stream_ << message; return *this; }
    StlOutputStream& endLine() { if (stream_.get()) *stream_ << std::endl; return *this; }
    StlOutputStream& flush() { if (stream_.get()) stream_->flush(); return *this; }

    StlOutputStream* clone() const { return new StlOutputStream(*this); }

  };


/**
 * @brief STL wrapper for output stream.
 *
 * This class wraps the std::ostream class, by forwarding to the STL class.
 * It does not own the STL stream and won't delete it.
 */
  class StlOutputStreamWrapper :
    public AbstractOutputStream
  {
  protected:
    std::ostream* stream_;

  public:
    StlOutputStreamWrapper(std::ostream* stream): stream_(stream) {}
    StlOutputStreamWrapper(const StlOutputStreamWrapper& stlos) : stream_(stlos.stream_) {}
    StlOutputStreamWrapper& operator=(const StlOutputStreamWrapper& stlos) { stream_ = stlos.stream_; return *this; }

  public:
    StlOutputStreamWrapper& operator<<(const std::string& message) { if (stream_) *stream_ << message; return *this; }
    StlOutputStreamWrapper& operator<<(const char* message) { if (stream_) *stream_ << message; return *this; }
    StlOutputStreamWrapper& operator<<(const char& message) { if (stream_) *stream_ << message; return *this; }
    StlOutputStreamWrapper& operator<<(const int& message) { if (stream_) *stream_ << message; return *this; }
    StlOutputStreamWrapper& operator<<(const unsigned int& message) { if (stream_) *stream_ << message; return *this; }

    StlOutputStreamWrapper& operator<<(const long int& message) { if (stream_) *stream_ << message; return *this; }
    StlOutputStreamWrapper& operator<<(const unsigned long int& message) { if (stream_) *stream_ << message; return *this; }
    StlOutputStreamWrapper& operator<<(const double& message)
    {
      if (stream_)
        *stream_ << std::setprecision(getPrecision()) << (isScientificNotationEnabled() ? std::scientific : std::fixed) << message;
      return *this;
    }
    StlOutputStreamWrapper& operator<<(const long double& message)
    {
      if (stream_)
        *stream_ << std::setprecision(getPrecision()) << (isScientificNotationEnabled() ? std::scientific : std::fixed) << message;
      return *this;
    } 
    StlOutputStreamWrapper& operator<<(const bool& message) { if (stream_) *stream_ << message; return *this; }
    StlOutputStreamWrapper& endLine() { if (stream_) *stream_ << std::endl; return *this; }
    StlOutputStreamWrapper& flush() { if (stream_) stream_->flush(); return *this; }

    StlOutputStreamWrapper* clone() const { return new StlOutputStreamWrapper(*this); }

  };

/**
 * @brief Standard output stream.
 *
 * This class wraps the std::cout stream.
 */
  class StdOut :
    public AbstractOutputStream
  {
  public:
    OutputStream& operator<<(const std::string& message) { std::cout << message; return *this; }
    OutputStream& operator<<(const char* message) { std::cout << message; return *this; }
    OutputStream& operator<<(const char& message) { std::cout << message; return *this; }
    OutputStream& operator<<(const int& message) { std::cout << message; return *this; }
    OutputStream& operator<<(const unsigned int& message) { std::cout << message; return *this; }
    OutputStream& operator<<(const long int& message) { std::cout << message; return *this; }
    OutputStream& operator<<(const unsigned long int& message) { std::cout << message; return *this; }
    OutputStream& operator<<(const double& message)
    {
      std::cout << std::setprecision(getPrecision()) << (isScientificNotationEnabled() ? std::scientific : std::fixed) << message;
      return *this;
    }
    OutputStream& operator<<(const long double& message)
    {
      std::cout << std::setprecision(getPrecision()) << (isScientificNotationEnabled() ? std::scientific : std::fixed) << message;
      return *this;
    }
    OutputStream& operator<<(const bool& message) { std::cout << message; return *this; }
    OutputStream& endLine() { std::cout << std::endl; return *this; }
    OutputStream& flush() { std::cout.flush(); return *this; }

    StdOut* clone() const { return new StdOut(*this); }

  };


/**
 * @brief Standard error stream.
 *
 * This class wraps the std::cerr stream.
 */
  class StdErr :
    public AbstractOutputStream
  {
  public:
    OutputStream& operator<<(const std::string& message) { std::cerr << message; return *this; }
    OutputStream& operator<<(const char* message) { std::cerr << message; return *this; }
    OutputStream& operator<<(const char& message) { std::cerr << std::setprecision(getPrecision()) << message; return *this; }
    OutputStream& operator<<(const int& message) { std::cerr << std::setprecision(getPrecision()) << message; return *this; }
    OutputStream& operator<<(const unsigned int& message) { std::cerr << message; return *this; }
    OutputStream& operator<<(const long int& message) { std::cerr << std::setprecision(getPrecision()) << message; return *this; }
    OutputStream& operator<<(const unsigned long int& message) { std::cerr << message; return *this; }
    OutputStream& operator<<(const double& message)
    {
      std::cerr << std::setprecision(getPrecision()) << (isScientificNotationEnabled() ? std::scientific : std::fixed) << message;
      return *this;
    }
    OutputStream& operator<<(const long double& message)
    {
      std::cerr << std::setprecision(getPrecision()) << (isScientificNotationEnabled() ? std::scientific : std::fixed) << message;
      return *this;
    }
    OutputStream& operator<<(const bool& message) { std::cerr << message; return *this; }
    OutputStream& endLine() { std::cerr << std::endl; return *this; }
    OutputStream& flush() { std::cerr.flush(); return *this; }

    StdErr* clone() const { return new StdErr(*this); }

  };

/**
 * @brief String output stream.
 *
 * This class wraps the std::ostringstream stream.
 */
  class StdStr :
    public StlOutputStreamWrapper
  {
  public:
    StdStr(): StlOutputStreamWrapper(new std::ostringstream()){}
  
    std::string str() const { return dynamic_cast<const std::ostringstream*>(stream_)->str();}

    ~StdStr() { delete stream_;}
  };

} // end of namespace bpp;

#endif //_OUTPUTSTREAM_H_
