# Supplementary material for: Inferring the mode and strength of ongoing selection
Source: Genome Res. 2023 Apr;33(4):632–43. doi: 10.1101/gr.276386.121 (PMC10234300; doi:10.1101/gr.276386.121)
Supplement: Supplemental Material [file supp_gr.276386.121_Supplemental_Code.zip › TIDES-master/src/BppStringTokenizer.cpp]

/*
  This file is a copy of StringTokenizer.cpp in the bpp-core libraries available in
  (https://github.com/BioPP/bpp-core/blob/master/src/Bpp/Text/StringTokenizer.cpp)
  
  It's authors are Guillaume Deuchst, Julien Dutheil, Sylvain Gaillard and Francois Gindraud
  
  Copied on May 25 2020 for convenience reasons
*/

#include "BppStringTokenizer.h"

using namespace bpp;
using namespace std;

StringTokenizer::StringTokenizer(const std::string& s, const std::string& delimiters, bool solid, bool allowEmptyTokens):
  tokens_(),
  splits_(),
  currentPosition_(0)
{
	if (!solid)
  {
    string::size_type index = s.find_first_not_of(delimiters, 0);
		while( index != s.npos)
    {
      string::size_type newIndex = s.find_first_of(delimiters, index);
			if (newIndex != s.npos)
      {
				tokens_.push_back(s.substr(index, newIndex - index));
				if (!allowEmptyTokens) index = s.find_first_not_of(delimiters, newIndex);
        else                   index = newIndex + 1;
        splits_.push_back(s.substr(newIndex, index - newIndex));
			}
      else
      {
				tokens_.push_back(s.substr(index));
				index = newIndex;
			}
		}
	}
	else
  {
    string::size_type index = 0;
		while (index != s.npos)
    {
      string::size_type newIndex = s.find(delimiters, index);
			if (newIndex != s.npos)
      {
				tokens_.push_back(s.substr(index, newIndex - index));
				if (!allowEmptyTokens)
        {
          index = newIndex + delimiters.size();
          while (index != string::npos && s.substr(index, delimiters.size()) == delimiters)
            index += delimiters.size();
        }
        else index = newIndex + delimiters.size();
				splits_.push_back(s.substr(newIndex, index - newIndex));
			}
      else
      {
				tokens_.push_back(s.substr(index));
				index = newIndex;
			}
		}
	}
}

void StringTokenizer::removeEmptyTokens()
{
  for (size_t i = tokens_.size(); i > currentPosition_; i--)
  {
    if (tokens_[i - 1] == "") tokens_.erase(tokens_.begin() + static_cast<ptrdiff_t>(i - 1));
  }
}

std::string StringTokenizer::unparseRemainingTokens() const
{
  string s;
  for (size_t i = currentPosition_; i < tokens_.size() - 1; ++i) {
    s += tokens_[i] + splits_[i];
  }
  if (numberOfRemainingTokens() > 0)
    s += tokens_.back();
  return s;
}
