# Supplementary material for: Inferring the mode and strength of ongoing selection
Source: Genome Res. 2023 Apr;33(4):632–43. doi: 10.1101/gr.276386.121 (PMC10234300; doi:10.1101/gr.276386.121)
Supplement: Supplemental Material [file supp_gr.276386.121_Supplemental_Code.zip › TIDES-master/src/BppStringTokenizer.h]

/*
  This file is a copy of StringTokenizer.h in the bpp-core libraries available in
  (https://github.com/BioPP/bpp-core/blob/master/src/Bpp/Text/StringTokenizer.h)
  
  It's authors are Guillaume Deuchst, Julien Dutheil, Sylvain Gaillard and Francois Gindraud
  
  Copied on May 25 2020 for convenience reasons
*/

#ifndef _STRINGTOKENIZER_H_
#define _STRINGTOKENIZER_H_

#include <deque>
#include <string>
#include <iostream>

#include "BppExceptions.h"

namespace bpp
{

/**
 * @brief A tokenizer for strings.
 *
 * Splits a string according to a given (set of) delimiter(s).
 */
  class StringTokenizer
  {
  protected:

    /** @brief Where the tokens are stored. */
    std::deque<std::string> tokens_;
    std::deque<std::string> splits_;
		
    /** @brief the current position in the token list. */
    size_t currentPosition_;

  public:
		
    /**
     * @brief Build a new StringTokenizer from a string.
     *
     * @param s                The string to parse.
     * @param delimiters       Chars that must be considered as delimiters.
     * @param solid            If true, delimiters is considered as a single bloc delimiter.
     * @param allowEmptyTokens Tell if empty tokens are allowed or should be ignored.
     */
    StringTokenizer(const std::string& s, const std::string& delimiters = " \t\n\f\r", bool solid = false, bool allowEmptyTokens = false);
	
    virtual ~StringTokenizer() {}

  public:
    StringTokenizer(): tokens_(), splits_(), currentPosition_(0) {}
	
  public:
		
    /**
     * @brief Get the next available token.
     * If no token is availbale, throw an Exception.
     *
     * @return The next token if there is one.
     */
    const std::string& nextToken()
    {
      if (!hasMoreToken()) throw Exception("No more token in tokenizer.");
      return tokens_[currentPosition_++];
    }
	
    /**
     * @brief Tell if some tokens are still available.
     * @return True if some tokens are still available.
     */
    bool hasMoreToken() const {
      return currentPosition_ < tokens_.size();
    }
	
    /**
     * @brief Tell how many tokens are available.
     *
     * @return the number of tokens available.
     */
    size_t numberOfRemainingTokens() const { return tokens_.size() - currentPosition_; }

    /**
     * @brief Get a particular token.
     *
     * Do not move the iterator.
     *
     * @param pos The index of the token.
     * @return the token at position 'pos'.
     */
    const std::string& getToken(size_t pos) const { return tokens_[pos]; }

    /**
     * @brief Retrieve all tokens.
     *
     * @return A reference toward the vector of tokens.
     */
    const std::deque<std::string>& getTokens() const { return tokens_; }

    /**
     * @brief remove all empty token from the current position.
     */
    void removeEmptyTokens();

    /**
     * @return The remaining tokens as if the original corresponding string was not parsed.
     */
    std::string unparseRemainingTokens() const;
  };

} //end of namespace bpp.

#endif	//_STRINGTOKENIZER_H_
