# Supplementary material for: Inferring the mode and strength of ongoing selection
Source: Genome Res. 2023 Apr;33(4):632–43. doi: 10.1101/gr.276386.121 (PMC10234300; doi:10.1101/gr.276386.121)
Supplement: Supplemental Material [file supp_gr.276386.121_Supplemental_Code.zip › TIDES-master/src/BppTextTools.cpp]

/*
  This file is a copy of TextTools.cpp in the bpp-core libraries available in
  (https://github.com/BioPP/bpp-core/blob/master/src/Bpp/Text/TextTools.cpp)
  
  It's authors are Guillaume Deuchst, Julien Dutheil, Sylvain Gaillard and Francois Gindraud
  
  Copied on May 25 2020 for convenience reasons
*/

#include <algorithm>

#include "BppExceptions.h"
#include "BppIntegerTools.h"
#include "BppTextTools.h"

namespace bpp
{
  namespace TextTools
  {
    /******************************************************************************/

    bool isEmpty(const std::string& s)
    {
      return std::all_of(s.begin(), s.end(), [](char c) { return std::isspace(c); });
    }

    /******************************************************************************/

    std::string toUpper(const std::string& s)
    {
      std::string result;
      result.reserve(s.size());
      std::transform(s.begin(), s.end(), std::back_inserter(result), [](char c) { return std::toupper(c); });
      return result;
    }

    /******************************************************************************/

    std::string toLower(const std::string& s)
    {
      std::string result;
      result.reserve(s.size());
      std::transform(s.begin(), s.end(), std::back_inserter(result), [](char c) { return std::tolower(c); });
      return result;
    }

    /******************************************************************************/

    bool isWhiteSpaceCharacter(char c) { return std::isspace(c); }

    /******************************************************************************/

    std::string removeWhiteSpaces(const std::string& s)
    {
      // Only copy non whitespace chars in new string
      std::string result;
      std::remove_copy_if(s.begin(), s.end(), std::back_inserter(result), [](char c) { return std::isspace(c); });
      return result;
    }

    /******************************************************************************/

    std::string removeFirstWhiteSpaces(const std::string& s)
    {
      // Copy s from first non whitespace to end.
      return std::string(std::find_if(s.begin(), s.end(), [](char c) { return !std::isspace(c); }), s.end());
    }

    /******************************************************************************/

    std::string removeLastWhiteSpaces(const std::string& s)
    {
      // Copy s from start to last non whitespace char
      auto lastNonWhitespace = std::find_if(s.rbegin(), s.rend(), [](char c) { return !std::isspace(c); });
      return std::string(s.begin(), lastNonWhitespace.base());
    }

    /******************************************************************************/

    std::string removeSurroundingWhiteSpaces(const std::string& s)
    {
      // Copy s from first non-whitespace to last non-whitespace
      auto isNotWhitespace = [](char c) { return !std::isspace(c); };
      auto firstNonWhitespace = std::find_if(s.begin(), s.end(), isNotWhitespace);
      auto lastNonWhitespace = std::find_if(
        s.rbegin(), std::reverse_iterator<std::string::const_iterator>(firstNonWhitespace), isNotWhitespace);
      return std::string(firstNonWhitespace, lastNonWhitespace.base());
    }

    /******************************************************************************/

    bool isNewLineCharacter(char c) { return (c == '\n') || (c == '\r'); }

    /******************************************************************************/

    std::string removeNewLines(const std::string& s)
    {
      // Only copy non newline chars in new string
      std::string result;
      std::remove_copy_if(s.begin(), s.end(), std::back_inserter(result), [](char c) { return isNewLineCharacter(c); });
      return result;
    }

    /******************************************************************************/

    std::string removeLastNewLines(const std::string& s)
    {
      // Copy s from start to last non newline char
      auto lastNonNewline = std::find_if(s.rbegin(), s.rend(), [](char c) { return !isNewLineCharacter(c); });
      return std::string(s.begin(), lastNonNewline.base());
    }

    /******************************************************************************/

    bool isDecimalNumber(char c) { return std::isdigit(c); }

    /******************************************************************************/

    bool isDecimalNumber(const std::string& s, char dec, char scientificNotation)
    {
      if (isEmpty(s))
        return false;

      std::size_t sepCount = 0;
      std::size_t sciCount = 0;
      std::size_t i = 0;
      if (s[0] == '-')
        i = 1;
      for (; i < s.size(); ++i)
      {
        char c = s[i];
        if (c == dec)
          sepCount++;
        else if (c == scientificNotation)
        {
          sciCount++;
          if (i == s.size() - 1)
            return false; // Must be sthg after scientific notation.
          c = s[i + 1];
          if (c == '-' || c == '+')
            i++;
          if (i == s.size() - 1)
            return false; // Must be sthg after scientific notation.
          if (sepCount == 0)
            sepCount = 1; // We do not want any dec in the exponent.
        }
        else if (!isDecimalNumber(c))
          return false;
        if (sepCount > 1 || sciCount > 1)
          return false;
      }
      return true;
    }

    /******************************************************************************/

    bool isDecimalInteger(const std::string& s, char scientificNotation)
    {
      if (isEmpty(s))
        return false;

      std::size_t sciCount = 0;
      std::size_t i = 0;
      if (s[0] == '-')
        i = 1;
      for (; i < s.size(); ++i)
      {
        char c = s[i];
        if (c == scientificNotation)
        {
          sciCount++;
          if (i == s.size() - 1)
            return false; // Must be sthg after scientific notation.
          c = s[i + 1];
          if (c == '-')
            return false; // Not an integer then!
          if (c == '+')
            i++;
          if (i == s.size() - 1)
            return false; // Must be sthg after scientific notation.
        }
        else if (!isDecimalNumber(c))
          return false;
        if (sciCount > 1)
          return false;
      }
      return true;
    }

    /******************************************************************************/

    int toInt(const std::string& s, char scientificNotation)
    {
      if (!isDecimalInteger(s, scientificNotation))
        throw Exception("TextTools::toInt(). Invalid number specification: " + s);
      return fromString<int>(s);
    }

    /******************************************************************************/

    double toDouble(const std::string& s, char dec, char scientificNotation)
    {
      if (!isDecimalNumber(s, dec, scientificNotation))
        throw Exception("TextTools::toDouble(). Invalid number specification: " + s);
      return fromString<double>(s);
    }

    /******************************************************************************/

    std::string resizeRight(const std::string& s, std::size_t newSize, char fill)
    {
      std::string result;
      result.reserve(newSize);
      if (newSize > s.size())
      {
        std::copy(s.begin(), s.end(), std::back_inserter(result));
        std::fill_n(std::back_inserter(result), newSize - s.size(), fill);
      }
      else
      {
        std::copy_n(s.begin(), newSize, std::back_inserter(result));
      }
      return result;
    }

    /******************************************************************************/

    std::string resizeLeft(const std::string& s, std::size_t newSize, char fill)
    {
      std::string result;
      result.reserve(newSize);
      if (newSize > s.size())
      {
        std::fill_n(std::back_inserter(result), newSize - s.size(), fill);
        std::copy(s.begin(), s.end(), std::back_inserter(result));
      }
      else
      {
        using diff_type = typename std::iterator_traits<decltype(s.begin())>::difference_type;
        std::copy(s.begin() + static_cast<diff_type>(s.size() - newSize), s.end(), std::back_inserter(result));
      }
      return result;
    }

    /******************************************************************************/

    std::vector<std::string> split(const std::string& s, std::size_t n)
    {
      using diff_type = typename std::iterator_traits<decltype(s.begin())>::difference_type;
      std::vector<std::string> v;
      auto nbChunks = IntegerTools::divideUp(s.size(), n);
      v.reserve(nbChunks);
      // Copy chunks by chunks, and add the last incomplete one if s.size () % n != 0
      auto nbCopiedChunks = IntegerTools::divideDown(s.size(), n);
      for (std::size_t i = 0; i < nbCopiedChunks; ++i)
        v.emplace_back(s.begin() + static_cast<diff_type>(i * n), s.begin() + static_cast<diff_type>((i + 1) * n));
      if (v.size() < nbChunks)
        v.emplace_back(s.begin() + static_cast<diff_type>(v.size() * n), s.end());
      return v;
    }

    /******************************************************************************/

    std::string removeSubstrings(const std::string& s, char blockBeginning, char blockEnding)
    {
      std::string result;
      std::size_t blockDepth = 0;
      for (std::size_t i = 0; i < s.size(); ++i)
      {
        auto c = s[i];
        if (c == blockBeginning)
        {
          blockDepth++;
        }
        else if (c == blockEnding)
        {
          if (blockDepth == 0)
            throw Exception(
              std::string("TextTools::removeSubstrings(): unmatched block closing character at position ") +
              std::to_string(i));
          blockDepth--;
        }
        else if (blockDepth == 0)
        {
          result += c;
        }
      }
      return result;
    }

    /******************************************************************************/

    std::string removeSubstrings(const std::string& s,
                                 char blockBeginning,
                                 char blockEnding,
                                 std::vector<std::string>& exceptionsBeginning,
                                 std::vector<std::string>& exceptionsEnding)
    {
      // TODO didn't upgrade... move to a parser like system ? it is very specific...
      std::string t;
      int blockCount = 0;
      std::size_t begPos = 0;
      for (std::size_t i = 0; i < s.size(); i++)
      {
        char current = s[i];
        if (current == blockBeginning)
        {
          bool except = false;
          for (std::size_t j = 0; j < exceptionsBeginning.size(); j++)
          {
            std::size_t pos = exceptionsBeginning[j].find(blockBeginning);
            if (pos != std::string::npos)
            {
              std::size_t left = i - pos;
              std::size_t right = i + exceptionsBeginning[j].length() - pos;
              if ((right < s.length() - 1) && (hasSubstring(s.substr(left, right), exceptionsBeginning[j])))
              {
                except = true;
                break;
              }
            }
          }
          if (!except)
          {
            blockCount++;
            t += s.substr(begPos, i - begPos);
          }
        }
        else if ((current == blockEnding) && (blockCount > 0))
        {
          for (std::size_t j = 0; j < exceptionsEnding.size(); j++)
          {
            std::size_t pos = exceptionsEnding[j].find(blockEnding);
            if (pos != std::string::npos)
            {
              std::size_t left = i - pos;
              std::size_t right = i + exceptionsEnding[j].length() - pos;
              if ((right < s.length() - 1) && (hasSubstring(s.substr(left, right), exceptionsEnding[j])))
              {
                break;
              }
            }
          }
          blockCount--;
          if (blockCount == 0)
          {
            begPos = i + 1;
          }
          else if (blockCount < 0)
            throw Exception("TextTools::removeSubstrings(). " +
                            std::string("Ending block character without corresponding beginning one at position ") +
                            toString((int)i) + ".");
        }
      }
      t += s.substr(begPos);
      return t;
    }

    /******************************************************************************/

    std::string removeChar(const std::string& s, char c)
    {
      std::string result;
      std::remove_copy(s.begin(), s.end(), std::back_inserter(result), c);
      return result;
    }

    /******************************************************************************/

    std::size_t count(const std::string& s, const std::string& pattern)
    {
      std::size_t count = 0;
      auto it = std::search(s.begin(), s.end(), pattern.begin(), pattern.end());
      while (it != s.end())
      {
        count++;
        it = std::search(it + 1, s.end(), pattern.begin(), pattern.end());
      }
      return count;
    }

    /******************************************************************************/

    bool startsWith(const std::string& s, const std::string& pattern)
    {
      if (s.size() < pattern.size())
        return false;
      return std::equal(pattern.begin(), pattern.end(), s.begin());
    }

    /******************************************************************************/

    bool endsWith(const std::string& s, const std::string& pattern)
    {
      if (s.size() < pattern.size())
        return false;
      return std::equal(pattern.rbegin(), pattern.rend(), s.rbegin());
    }

    /******************************************************************************/

    bool hasSubstring(const std::string& s, const std::string& pattern)
    {
      return std::search(s.begin(), s.end(), pattern.begin(), pattern.end()) != s.end();
    }

    /******************************************************************************/

    void replaceAll(std::string& target, const std::string& query, const std::string& replacement)
    {
      using diff_type = typename std::iterator_traits<decltype(target.begin())>::difference_type;
      if (query.empty())
        return;
      std::string result;
      auto it = target.begin();
      while (it != target.end())
      {
        // Find next start of pattern, copy s up to there, then append replacement, and move search after pattern.
        auto nextPattern = std::search(it, target.end(), query.begin(), query.end());
        std::copy(it, nextPattern, std::back_inserter(result));
        if (nextPattern != target.end())
        {
          result += replacement;
          it = nextPattern + static_cast<diff_type>(query.size());
        }
        else
        {
          it = nextPattern;
        }
      }
      target = std::move(result);
    }

    /******************************************************************************/
  } // namespace TextTools
} // namespace bpp
