# Supplementary material for: Inferring the mode and strength of ongoing selection
Source: Genome Res. 2023 Apr;33(4):632–43. doi: 10.1101/gr.276386.121 (PMC10234300; doi:10.1101/gr.276386.121)
Supplement: Supplemental Material [file supp_gr.276386.121_Supplemental_Code.zip › TIDES-master/src/BppTextTools.h]

/*
  This file is a copy of TextTools.h in the bpp-core libraries available in
  (https://github.com/BioPP/bpp-core/blob/master/src/Bpp/Text/TextTools.h)
  
  It's authors are Guillaume Deuchst, Julien Dutheil, Sylvain Gaillard and Francois Gindraud
  
  Copied on May 25 2020 for convenience reasons
*/


#ifndef BPP_TEXT_TEXTTOOLS_H
#define BPP_TEXT_TEXTTOOLS_H

#include <iomanip>
#include <sstream>
#include <string>
#include <vector>

namespace bpp
{

  /// Some utilitary functions that work on strings.
  namespace TextTools
  {
    /** @brief Tell if a string is empty.
     * A string is considered to be 'empty' if it is only made of white
     * spaces.
     * @param s The string to check.
     * @return True if the string has only white characters.
     */
    bool isEmpty(const std::string& s);

    /** @brief Make the string uppercase.
     * @param s The string to analyse.
     * @return A copy of the string with all chars uppercase.
     */
    std::string toUpper(const std::string& s);

    /** @brief Make the string lowercase.
     * @param s The string to analyse.
     * @return A copy of the string with all chars lowercase.
     */
    std::string toLower(const std::string& s);

    /** @brief Tell if a character is a white space or not.
     * @param c The character to check.
     * @return True if c is one of the following: ' ', '\\t', '\\n', '\\r', '\\f', '\\v'.
     */
    bool isWhiteSpaceCharacter(char c);

    /** @brief Remove all white spaces characters in a string.
     * @param s The string to parse.
     * @return A copy of 's' without white spaces characters.
     */
    std::string removeWhiteSpaces(const std::string& s);

    /** @brief Remove all white spaces characters at the beginning of a string.
     * @param s The string to parse.
     * @return A copy of 's' beginning with the first non-white character.
     */
    std::string removeFirstWhiteSpaces(const std::string& s);

    /** @brief Remove all white spaces characters at the end of a string.
     * @param s The string to parse.
     * @return A copy of 's' ending with the last non-white character.
     */
    std::string removeLastWhiteSpaces(const std::string& s);

    /** @brief Remove all white spaces characters at the beginning and the end of a string.
     * @param s The string to parse.
     * @return A copy of 's' beginning with the first non-white character and ending with the last one.
     */
    std::string removeSurroundingWhiteSpaces(const std::string& s);

    /** @brief Tell if a character is a new line character or not.
     * @param c The character to check.
     * @return True if c is one of the following: '\\n' or '\\r'.
     */
    bool isNewLineCharacter(char c);

    /** @brief Remove all new line characters in a string.
     * @param s The string to parse.
     * @return A copy of 's' without new line characters.
     */
    std::string removeNewLines(const std::string& s);

    /** @brief Remove all new line characters at the end of a string.
     * @param s The string to parse.
     * @return A copy of 's' ending with the last non-new line character.
     */
    std::string removeLastNewLines(const std::string& s);

    /** @brief Tell is a given character describes a decimal number.
     * @param c The character to check.
     * @return true if the given character is the reprensentation of a decimal number.
     */
    bool isDecimalNumber(char c);

    /** @brief Tell is a given character string describes a decimal number.
     * FIXME : for now, this parser will not recognize thousands delimiters, and not the scientific notation neither.
     * @param s The string to parse.
     * @param dec The decimal separator.
     * @param scientificNotation character to use for scientific notation (typically 'e' or 'E').
     * @return true if the given string is the representation of a decimal number.
     */
    bool isDecimalNumber(const std::string& s, char dec = '.', char scientificNotation = 'e');

    /** @brief Tell is a given character string describes a decimal integer.
     * FIXME: for now, this parser will not recognize thousands delimiters, and not the scientific notation neither.
     * @param s The string to parse.
     * @param scientificNotation character to use for scientific notation (typically 'e' or 'E').
     * @return true if the given string is the representation of a decimal integer.
     */
    bool isDecimalInteger(const std::string& s, char scientificNotation = 'e');

    /** @brief General template method to convert to a string.
     * @param t The object to convert.
     * @return A string equal to t.
     */
    template <class T>
    std::string toString(T t)
    {
      std::ostringstream oss;
      oss << t;
      return oss.str();
    }

    /** @brief Template string conversion.
     * @param t The object to convert.
     * @param precision To use (for numbers).
     * @return A string equal to t.
     */
    template <class T>
    std::string toString(T t, int precision)
    {
      std::ostringstream oss;
      oss << std::setprecision(precision) << t;
      return oss.str();
    }

    /** @brief General template method to convert from string.
     * @param s The string to convert.
     * @return An object from string t.
     */
    template <class T>
    T fromString(const std::string& s)
    {
      std::istringstream iss(s);
      T obj;
      iss >> obj;
      return obj;
    }

    /** @brief Convert from string to int.
     * @param s The string to parse.
     * @param scientificNotation character to use for scientific notation (typically 'e' or 'E').
     * @return The integer corresponding to s.
     * @throw Exception if the string does not specify a valid number.
     */
    int toInt(const std::string& s, char scientificNotation = 'e');

    /** @brief Convert from string to double.
     * @param s The string to parse.
     * @param dec The decimal separator.
     * @param scientificNotation character to use for scientific notation (typically 'e' or 'E').
     * @return The double corresponding to s.
     * @throw Exception if the string does not specify a valid number.
     */
    double toDouble(const std::string& s, char dec = '.', char scientificNotation = 'e');

    /** @brief Template to string conversion.
     * @param s The string to parse.
     * @return An object of class R corresponding to s.
     */
    template <class T>
    T to(const std::string& s)
    {
      std::istringstream iss(s);
      T t;
      iss >> t;
      return t;
    }

    /** @brief Send a string of size 'newSize', which is a copy of 's' truncated or
     * filled with character 'fill' at the end.
     * @param s       The string to parse.
     * @param newSize The new string size.
     * @param fill    The character to use to fill the string id length < newSize.
     * @return A string of size newsize which is a copy from the left of s.
     */

    std::string resizeRight(const std::string& s, size_t newSize, char fill = ' ');

    /** @brief Send a string of size 'newSize', which is a copy of 's' truncated or
     * filled with character 'fill' at the beginning.
     * @param s       The string to parse.
     * @param newSize The new string size.
     * @param fill    The character to use to fill the string id length < newSize.
     * @return A string of size newsize which is a copy from the right of s.
     */
    std::string resizeLeft(const std::string& s, size_t newSize, char fill = ' ');

    /** @brief Split a string into parts of size 'n'.
     * The last part may contain < n chars.
     * @param s The string to parse.
     * @param n The number of tokens.
     * @return A vector of strings with all tokens.
     */
    std::vector<std::string> split(const std::string& s, size_t n);

    /** @brief Remove substrings from a string.
     * All substrings beginning with blockBeginning
     * and ending with blockEnding will be removed.
     * Nesting blocks are allowed, the most extern block will be removed.
     * @param s The string to parse.
     * @param blockBeginning The character specifying the beginning of each block.
     * @param blockEnding    The character specifying the end of each block.
     * @return The string with all blocks removed.
     * @throw Exception If some blocks are not well formed.
     */
    std::string removeSubstrings(const std::string& s, char blockBeginning, char blockEnding);

    /** @brief Remove substrings from a string, unless they match some specific substrings.
     * All substrings beginning with blockBeginning
     * and ending with blockEnding will be removed, except if they begin with 
     * a string included in the vector exceptionsBeginning or end with a string
     * included in the vector exceptionsEnding.
     * Nesting blocks are allowed, the most extern block will be removed.
     * @param s The string to parse.
     * @param blockBeginning The character specifying the beginning of each block.
     * @param blockEnding    The character specifying the end of each block.
     * @param exceptionsBeginning A vector containing all strings specifying the beginning of blocks that should not be removed. 
     * @param exceptionsEnding A vector containing all strings specifying the ending of blocks that should not be removed.
     * @return The string with all blocks removed.
     * @throw Exception If some blocks are not well formed.
     */
    std::string removeSubstrings(const std::string& s, char blockBeginning, char blockEnding,
                                 std::vector<std::string>& exceptionsBeginning,
                                 std::vector<std::string>& exceptionsEnding);

    /**
    * @brief Remove all occurences of a character in a string.
    *
    * @param s The string to parse.
    * @param c The character to remove.
    * @return The string with all specified chars removed.
    */
    std::string removeChar(const std::string& s, char c);

    /**
     * @brief Count the occurences of a given pattern in a string.
     *
     * @param s The string to search.
     * @param pattern The pattern to use (this is a mere string, not a regexp!).
     * @return The number of occurences of 'pattern' in 's'.
     */
    std::size_t count(const std::string& s, const std::string& pattern);

    /**
     * @brief Tell is a string begins with a certain motif.
     *
     * @param s The string to search.
     * @param pattern The pattern to use (this is a mere string, not a regexp!).
     * @return true/false
     */
    bool startsWith(const std::string& s, const std::string& pattern);

    /**
     * @brief Tell is a string ends with a certain motif.
     *
     * @param s The string to search.
     * @param pattern The pattern to use (this is a mere string, not a regexp!).
     * @return true/false
     */
    bool endsWith(const std::string& s, const std::string& pattern);

    /**
     * @brief Tell is a string contains a certain motif.
     *
     * @param s The string to search.
     * @param pattern The pattern to use (this is a mere string, not a regexp!).
     * @return true/false
     */
    bool hasSubstring(const std::string& s, const std::string& pattern);

    /**
     * @brief Replacement of all non-overlapping occurrences of a certain motif in a string.
     *
     * @param target String to be modified
     * @param query The motif to look for
     * @param replacement The replacement string
     */
    void replaceAll(std::string& target, const std::string& query, const std::string& replacement);

  } // namespace TextTools
} // namespace bpp
#endif // BPP_TEXT_TEXTTOOLS_H
