# Supplementary material for: Inferring the mode and strength of ongoing selection
Source: Genome Res. 2023 Apr;33(4):632–43. doi: 10.1101/gr.276386.121 (PMC10234300; doi:10.1101/gr.276386.121)
Supplement: Supplemental Material [file supp_gr.276386.121_Supplemental_Code.zip › TIDES-master/src/Global.h]

/*
 * Authors: Gustavo V. Barroso 
 * Created: 13/11/2019
 * Last modified: 02/12/2019
 *
 */


//#define TIMING_DIPLOID
//#define TIMING_VCF
//#define TIMING_SIM
//#define TIMING_KID
//#define TIMING_INPUT

extern size_t NUM_AVAIL_THREADS;
