# Supplementary material for: Inferring the mode and strength of ongoing selection
Source: Genome Res. 2023 Apr;33(4):632–43. doi: 10.1101/gr.276386.121 (PMC10234300; doi:10.1101/gr.276386.121)
Supplement: Supplemental Material [file supp_gr.276386.121_Supplemental_Code.zip › TIDES-master/tools/MLE_trios.nb]

(* Content-type: application/vnd.wolfram.mathematica *)

(*** Wolfram Notebook File ***)
(* http://www.wolfram.com/nb *)

(* CreatedBy='Mathematica 13.0' *)

(*CacheID: 234*)
(* Internal cache information:
NotebookFileLineBreakTest
NotebookFileLineBreakTest
NotebookDataPosition[       158,          7]
NotebookDataLength[     78768,       1919]
NotebookOptionsPosition[     72336,       1818]
NotebookOutlinePosition[     72732,       1834]
CellTagsIndexPosition[     72689,       1831]
WindowFrame->Normal*)

(* Beginning of Notebook Content *)
Notebook[{

Cell[CellGroupData[{
Cell["Maximum Likelihood  Inference of s  and h from trios", "Title",
 CellChangeTimes->{{3.882975775302417*^9, 3.8829758400240307`*^9}, {
  3.882975932486971*^9, 
  3.882975937512457*^9}},ExpressionUUID->"f377b525-39fc-419c-9105-\
2699f73635c5"],

Cell[BoxData[
 RowBox[{
  RowBox[{
   RowBox[{"SetDirectory", "[", 
    RowBox[{"NotebookDirectory", "[", "]"}], "]"}], ";"}], " ", 
  RowBox[{"(*", 
   RowBox[{"setwd", 
    RowBox[{"(", ")"}]}], "*)"}]}]], "Input",
 InitializationCell->True,
 CellChangeTimes->{{3.883672177736747*^9, 3.883672190401026*^9}},
 CellLabel->"In[1]:=",ExpressionUUID->"599c6fbc-febb-4b8b-af34-825ae0c452e3"],

Cell[CellGroupData[{

Cell[TextData[StyleBox["We define the average fitness of genotypes arising \
from all three informative couples (AA x Aa, Aa x Aa, Aa x aa):", \
"Subsubsection"]], "Section",
 CellChangeTimes->{{3.882975988824933*^9, 3.882976055358239*^9}, {
  3.88297915223553*^9, 
  3.882979174745462*^9}},ExpressionUUID->"82bd7d6c-4a2c-46e3-a065-\
710e64ccda4f"],

Cell[BoxData[
 RowBox[{
  RowBox[{
   RowBox[{
    RowBox[{"w1", "[", 
     RowBox[{"s_", ",", "h_"}], "]"}], ":=", 
    RowBox[{
     RowBox[{"(", 
      RowBox[{"2", "+", 
       RowBox[{"h", "*", "s"}]}], " ", ")"}], "/", "2"}]}], ";"}], " ", 
  RowBox[{"(*", " ", 
   RowBox[{"AA", " ", "x", " ", "Aa"}], " ", "*)"}]}]], "Input",
 InitializationCell->True,
 CellChangeTimes->{{3.8829761577878017`*^9, 3.882976161836875*^9}, {
   3.8829762044300127`*^9, 3.88297621083333*^9}, {3.8829820750668364`*^9, 
   3.8829820928398447`*^9}, 3.882982384525361*^9, 3.88298243422219*^9, {
   3.8831435902113123`*^9, 3.8831436115537157`*^9}},
 CellLabel->"In[2]:=",ExpressionUUID->"bd6e963d-484e-4c34-b56d-fd5121b2015a"],

Cell[BoxData[
 RowBox[{
  RowBox[{
   RowBox[{
    RowBox[{"w2", "[", 
     RowBox[{"s_", ",", "h_"}], "]"}], ":=", 
    RowBox[{
     RowBox[{"(", 
      RowBox[{"4", "+", 
       RowBox[{"2", "*", "h", "*", "s"}], "+", "s"}], ")"}], "/", "4"}]}], 
   ";"}], " ", 
  RowBox[{"(*", " ", 
   RowBox[{"Aa", " ", "x", " ", "Aa"}], " ", "*)"}]}]], "Input",
 InitializationCell->True,
 CellChangeTimes->{{3.882976214641493*^9, 3.882976229648096*^9}, {
  3.882982079735941*^9, 3.882982080600417*^9}, {3.883143595450749*^9, 
  3.883143620209917*^9}},
 CellLabel->"In[3]:=",ExpressionUUID->"7b33dbfe-da58-430a-aec3-6b7b3694942e"],

Cell[BoxData[
 RowBox[{
  RowBox[{
   RowBox[{
    RowBox[{"w3", "[", 
     RowBox[{"s_", ",", "h_"}], "]"}], ":=", 
    RowBox[{
     RowBox[{"(", 
      RowBox[{"2", "+", 
       RowBox[{"h", "*", "s"}], "+", "s"}], ")"}], "/", "2"}]}], ";"}], 
  RowBox[{"(*", " ", 
   RowBox[{"Aa", " ", "x", " ", "aa"}], " ", "*)"}]}]], "Input",
 InitializationCell->True,
 CellChangeTimes->{{3.882976220674266*^9, 3.882976236959064*^9}, {
  3.882982082184684*^9, 3.8829820837036753`*^9}, {3.8831436009753113`*^9, 
  3.8831436284289637`*^9}},
 CellLabel->"In[4]:=",ExpressionUUID->"6624e2a7-546b-46a6-835f-e28b7356f86a"]
}, Open  ]],

Cell[CellGroupData[{

Cell[TextData[StyleBox["Now we introduce the likelihood function where:", \
"Subsubsection"]], "Section",
 CellChangeTimes->{{3.882976261118319*^9, 3.882976327937598*^9}, {
   3.8829763660018*^9, 3.882976369362007*^9}, {3.8829765122108793`*^9, 
   3.882976518611053*^9}, {3.882979124027275*^9, 3.882979124904652*^9}, 
   3.88297916700331*^9, 
   3.883235657512816*^9},ExpressionUUID->"748f07b7-5e6c-4223-928a-\
b2e197227248"],

Cell[TextData[StyleBox["c1 is the count of AA born from AA x Aa parents;", \
"Text"]], "Subsection",
 CellDingbat->"\[FilledCircle]",
 CellChangeTimes->{{3.8829763813601837`*^9, 3.882976408018527*^9}, 
   3.8829774609288073`*^9, 3.8829790713629217`*^9, {3.883147533858046*^9, 
   3.8831475358419333`*^9}, 3.8832338555533237`*^9, {3.8836606446632137`*^9, 
   3.883660644907784*^9}},ExpressionUUID->"5bee1ee5-4302-4279-b21a-\
ee355faf5c62"],

Cell[TextData[StyleBox["c2 is the count of Aa born from AA x Aa parents;", \
"Text"]], "Subsection",
 CellDingbat->"\[FilledCircle]",
 CellChangeTimes->{{3.882976392576359*^9, 3.882976412579371*^9}, {
   3.88297746453094*^9, 3.8829774655686693`*^9}, 3.88297907668557*^9, {
   3.8831475378580503`*^9, 3.8831475392821083`*^9}, {3.883660646857938*^9, 
   3.883660647220168*^9}},ExpressionUUID->"b9aae33d-d28a-4a58-b268-\
6efc27e190b8"],

Cell[TextData[StyleBox["c3 is the count of AA born from Aa x Aa parents;", \
"Text"]], "Subsection",
 CellDingbat->"\[FilledCircle]",
 CellChangeTimes->{{3.882976432595213*^9, 3.882976440834725*^9}, {
   3.882976777847608*^9, 3.882976789592877*^9}, 3.8829774695059566`*^9, 
   3.882979078495614*^9, 3.883147542418128*^9, 
   3.883660648992318*^9},ExpressionUUID->"c6fe3eb0-a3e5-4216-b3ae-\
a3b19f7c6086"],

Cell[TextData[StyleBox["c4 is the count of Aa born from Aa x Aa parents;\t", \
"Text"]], "Subsection",
 CellDingbat->"\[FilledCircle]",
 CellChangeTimes->{{3.8829764449949512`*^9, 3.882976445105858*^9}, {
   3.882976795608696*^9, 3.882976795685258*^9}, 3.8829774746263857`*^9, 
   3.8829790796779537`*^9, {3.883147545186076*^9, 3.883147545394722*^9}, 
   3.883235059099069*^9, {3.883660650285675*^9, 
   3.8836606506007633`*^9}},ExpressionUUID->"fd00cbc4-6e5e-4864-b0fe-\
aea4c6aff9f3"],

Cell[TextData[StyleBox["c5 is the count of aa born from Aa x Aa parents;", \
"Text"]], "Subsection",
 CellDingbat->"\[FilledCircle]",
 CellChangeTimes->{{3.882976447602771*^9, 3.8829764480032473`*^9}, {
   3.882976797865437*^9, 3.882976804759067*^9}, 3.882977475840589*^9, 
   3.882979080509492*^9, {3.88314754707425*^9, 3.883147547346415*^9}, {
   3.88366065186092*^9, 
   3.883660652272057*^9}},ExpressionUUID->"f72d15c6-1fa2-437f-95b6-\
00d36d6c1401"],

Cell[TextData[StyleBox["c6 is the count of Aa born from Aa x aa parents;", \
"Text"]], "Subsection",
 CellDingbat->"\[FilledCircle]",
 CellChangeTimes->{{3.8829764499040422`*^9, 3.882976450400481*^9}, {
   3.8829768094171553`*^9, 3.882976810840816*^9}, 3.882977476543687*^9, 
   3.882979081263809*^9, {3.883147548914151*^9, 3.8831475495223303`*^9}, {
   3.883660653757098*^9, 
   3.8836606543058987`*^9}},ExpressionUUID->"6c2a39d3-ef6f-4a9d-9fcf-\
34e53efa2ed3"],

Cell[TextData[StyleBox["c7 is the count of aa born from Aa x aa parents;", \
"Text"]], "Subsection",
 CellDingbat->"\[FilledCircle]",
 CellChangeTimes->{{3.8829764523408747`*^9, 3.8829764528676167`*^9}, 
   3.882976527332556*^9, {3.8829768150798807`*^9, 3.88297682394071*^9}, 
   3.882977477358747*^9, 3.882979082205428*^9, 3.882982094438611*^9, 
   3.88298254371056*^9, 3.883144344556801*^9, {3.883147551298366*^9, 
   3.883147554546506*^9}, {3.8836606562334337`*^9, 
   3.883660657769047*^9}},ExpressionUUID->"42e07843-0c85-4a19-94ca-\
fe3d2545277e"]
}, Open  ]],

Cell[CellGroupData[{

Cell[TextData[StyleBox["The likelihood function (assuming independence among \
trios, offspring, and sites):", "Subsubsection"]], "Section",
 CellChangeTimes->{{3.882976549856407*^9, 3.882976581938129*^9}, {
  3.8829831056125393`*^9, 3.882983109770081*^9}, {3.8835026136457853`*^9, 
  3.883502615032832*^9}},ExpressionUUID->"aa44dd8c-968d-4000-81ab-\
f3fb4af34e0d"],

Cell[BoxData[
 RowBox[{
  RowBox[{
   RowBox[{"Lik", "[", 
    RowBox[{"s_", ",", "h_"}], "]"}], ":=", " ", 
   RowBox[{
    RowBox[{"Multinomial", "[", 
     RowBox[{
     "c1", ",", "c2", ",", "c3", ",", "c4", ",", "c5", ",", "c6", ",", "c7"}],
      "]"}], "*", 
    RowBox[{"(", 
     RowBox[{
      RowBox[{"(", 
       RowBox[{"1", "/", 
        RowBox[{"(", 
         RowBox[{"2", "*", 
          RowBox[{"w1", "[", 
           RowBox[{"s", ",", "h"}], "]"}]}], ")"}]}], ")"}], "^", "c1"}], 
     ")"}], "*", 
    RowBox[{"(", 
     RowBox[{
      RowBox[{"(", 
       RowBox[{
        RowBox[{"(", 
         RowBox[{"1", "+", 
          RowBox[{"h", "*", "s"}]}], ")"}], "/", 
        RowBox[{"(", 
         RowBox[{"2", "*", 
          RowBox[{"w1", "[", 
           RowBox[{"s", ",", "h"}], "]"}]}], ")"}]}], ")"}], "^", "c2"}], 
     ")"}], "*", 
    RowBox[{"(", 
     RowBox[{
      RowBox[{"(", 
       RowBox[{"1", "/", 
        RowBox[{"(", 
         RowBox[{"4", "*", 
          RowBox[{"w2", "[", 
           RowBox[{"s", ",", "h"}], "]"}]}], ")"}]}], ")"}], "^", "c3"}], 
     ")"}], "*", 
    RowBox[{"(", 
     RowBox[{
      RowBox[{"(", 
       RowBox[{
        RowBox[{"(", 
         RowBox[{"1", "+", 
          RowBox[{"h", "*", "s"}]}], ")"}], "/", 
        RowBox[{"(", 
         RowBox[{"2", "*", 
          RowBox[{"w2", "[", 
           RowBox[{"s", ",", "h"}], "]"}]}], ")"}]}], ")"}], "^", "c4"}], 
     ")"}], "*", 
    RowBox[{"(", 
     RowBox[{
      RowBox[{"(", 
       RowBox[{
        RowBox[{"(", 
         RowBox[{"1", "+", "s"}], ")"}], "/", 
        RowBox[{"(", 
         RowBox[{"4", "*", 
          RowBox[{"w2", "[", 
           RowBox[{"s", ",", "h"}], "]"}]}], ")"}]}], ")"}], "^", "c5"}], 
     ")"}], "*", 
    RowBox[{"(", 
     RowBox[{
      RowBox[{"(", 
       RowBox[{
        RowBox[{"(", 
         RowBox[{"1", "+", 
          RowBox[{"h", "*", "s"}]}], ")"}], "/", 
        RowBox[{"(", 
         RowBox[{"2", "*", 
          RowBox[{"w3", "[", 
           RowBox[{"s", ",", "h"}], "]"}]}], ")"}]}], ")"}], "^", "c6"}], 
     ")"}], "*", 
    RowBox[{"(", 
     RowBox[{
      RowBox[{"(", 
       RowBox[{
        RowBox[{"(", 
         RowBox[{"1", "+", "s"}], ")"}], "/", 
        RowBox[{"(", 
         RowBox[{"2", "*", 
          RowBox[{"w3", "[", 
           RowBox[{"s", ",", "h"}], "]"}]}], ")"}]}], ")"}], "^", "c7"}], 
     ")"}]}]}], ";"}]], "Input",
 InitializationCell->True,
 CellChangeTimes->{{3.883502622927367*^9, 3.883502729283184*^9}, {
   3.883503577815298*^9, 3.88350358107865*^9}, {3.883583489250375*^9, 
   3.883583491043846*^9}, {3.88358521049546*^9, 3.883585220646727*^9}, {
   3.8836090729737873`*^9, 3.883609095548139*^9}, {3.883649575203322*^9, 
   3.883649588430632*^9}, 3.8836645734257793`*^9, {3.8836649962593*^9, 
   3.8836650113771763`*^9}, {3.88366815591971*^9, 3.88366815669449*^9}},
 CellLabel->"In[5]:=",ExpressionUUID->"32192ded-a97d-4fff-8806-e654d528c065"],

Cell[BoxData[
 RowBox[{"(*", 
  RowBox[{"We", " ", "work", " ", "directly", " ", 
   RowBox[{"(", "manually", ")"}], " ", "in", " ", "Log", " ", "space", " ", 
   "to", " ", "avoid", " ", "underflow"}], "*)"}]], "Input",
 CellChangeTimes->{{3.883673963012088*^9, 3.8836739840616503`*^9}},
 CellLabel->"In[20]:=",ExpressionUUID->"c9e9d392-993d-4f4f-b578-60584b7eaa4a"],

Cell[BoxData[
 RowBox[{
  RowBox[{"LogLik", "[", 
   RowBox[{"s_", ",", "h_"}], "]"}], ":=", 
  RowBox[{
   RowBox[{"Log", "[", " ", 
    RowBox[{"Multinomial", "[", 
     RowBox[{
     "c1", ",", "c2", ",", "c3", ",", "c4", ",", "c5", ",", "c6", ",", "c7"}],
      "]"}], "]"}], "*", 
   RowBox[{"(", 
    RowBox[{
     RowBox[{"c1", "*", 
      RowBox[{"Log", "[", 
       RowBox[{"1", "/", 
        RowBox[{"(", 
         RowBox[{"2", "*", 
          RowBox[{"w1", "[", 
           RowBox[{"s", ",", "h"}], "]"}]}], ")"}]}], "]"}]}], " ", "+", " ", 
     
     RowBox[{"c2", "*", 
      RowBox[{"Log", "[", 
       RowBox[{
        RowBox[{"(", 
         RowBox[{"1", "+", 
          RowBox[{"h", "*", "s"}]}], ")"}], "/", 
        RowBox[{"(", 
         RowBox[{"2", "*", 
          RowBox[{"w1", "[", 
           RowBox[{"s", ",", "h"}], "]"}]}], ")"}]}], "]"}]}], "+", 
     RowBox[{"c3", "*", 
      RowBox[{"Log", "[", 
       RowBox[{"1", "/", 
        RowBox[{"(", 
         RowBox[{"4", "*", 
          RowBox[{"w2", "[", 
           RowBox[{"s", ",", "h"}], "]"}]}], ")"}]}], "]"}]}], "+", 
     RowBox[{"c4", "*", 
      RowBox[{"Log", "[", 
       RowBox[{
        RowBox[{"(", 
         RowBox[{"1", "+", 
          RowBox[{"h", "*", "s"}]}], ")"}], "/", 
        RowBox[{"(", 
         RowBox[{"2", "*", 
          RowBox[{"w2", "[", 
           RowBox[{"s", ",", "h"}], "]"}]}], ")"}]}], "]"}]}], "+", 
     RowBox[{"c5", "*", 
      RowBox[{"Log", "[", 
       RowBox[{
        RowBox[{"(", 
         RowBox[{"1", "+", "s"}], ")"}], "/", 
        RowBox[{"(", 
         RowBox[{"4", "*", 
          RowBox[{"w2", "[", 
           RowBox[{"s", ",", "h"}], "]"}]}], ")"}]}], "]"}]}], "+", 
     RowBox[{"c6", "*", 
      RowBox[{"Log", "[", 
       RowBox[{
        RowBox[{"(", 
         RowBox[{"1", "+", 
          RowBox[{"h", "*", "s"}]}], ")"}], "/", 
        RowBox[{"(", 
         RowBox[{"2", "*", 
          RowBox[{"w3", "[", 
           RowBox[{"s", ",", "h"}], "]"}]}], ")"}]}], "]"}]}], " ", "+", 
     RowBox[{"c7", "*", 
      RowBox[{"Log", "[", 
       RowBox[{
        RowBox[{"(", 
         RowBox[{"1", "+", "s"}], ")"}], "/", 
        RowBox[{"(", 
         RowBox[{"2", "*", 
          RowBox[{"w3", "[", 
           RowBox[{"s", ",", "h"}], "]"}]}], ")"}]}], "]"}]}]}], 
    ")"}]}]}]], "Input",
 InitializationCell->True,
 CellChangeTimes->{{3.883670634432588*^9, 3.883670720732842*^9}, {
   3.883670780516727*^9, 3.883670793660824*^9}, {3.883670829376913*^9, 
   3.883671055230586*^9}, 3.883671481855269*^9},
 CellLabel->"In[6]:=",ExpressionUUID->"2f6c94e6-a472-407c-ad85-011ad0189d02"],

Cell[CellGroupData[{

Cell[BoxData[
 RowBox[{"TraditionalForm", "[", 
  RowBox[{"Lik", "[", 
   RowBox[{"s", ",", "h"}], "]"}], "]"}]], "Input",
 InitializationCell->True,
 CellChangeTimes->{{3.883661675154396*^9, 3.883661724247304*^9}, {
  3.883668181403819*^9, 3.883668182036105*^9}},
 CellLabel->"In[7]:=",ExpressionUUID->"ba0f6304-9e59-4523-a273-beb5a9482d64"],

Cell[BoxData[
 FormBox[
  RowBox[{
   SuperscriptBox["2", "c4"], " ", 
   SuperscriptBox[
    RowBox[{"(", 
     FractionBox["1", 
      RowBox[{
       RowBox[{"h", " ", "s"}], "+", "2"}]], ")"}], "c1"], " ", 
   SuperscriptBox[
    RowBox[{"(", 
     FractionBox[
      RowBox[{
       RowBox[{"h", " ", "s"}], "+", "1"}], 
      RowBox[{
       RowBox[{"h", " ", "s"}], "+", "2"}]], ")"}], "c2"], " ", 
   SuperscriptBox[
    RowBox[{"(", 
     FractionBox["1", 
      RowBox[{
       RowBox[{"2", " ", "h", " ", "s"}], "+", "s", "+", "4"}]], ")"}], "c3"],
    " ", 
   SuperscriptBox[
    RowBox[{"(", 
     FractionBox[
      RowBox[{
       RowBox[{"h", " ", "s"}], "+", "1"}], 
      RowBox[{
       RowBox[{"2", " ", "h", " ", "s"}], "+", "s", "+", "4"}]], ")"}], "c4"],
    " ", 
   SuperscriptBox[
    RowBox[{"(", 
     FractionBox[
      RowBox[{"s", "+", "1"}], 
      RowBox[{
       RowBox[{"2", " ", "h", " ", "s"}], "+", "s", "+", "4"}]], ")"}], "c5"],
    " ", 
   SuperscriptBox[
    RowBox[{"(", 
     FractionBox[
      RowBox[{
       RowBox[{"h", " ", "s"}], "+", "1"}], 
      RowBox[{
       RowBox[{"h", " ", "s"}], "+", "s", "+", "2"}]], ")"}], "c6"], " ", 
   SuperscriptBox[
    RowBox[{"(", 
     FractionBox[
      RowBox[{"s", "+", "1"}], 
      RowBox[{
       RowBox[{"h", " ", "s"}], "+", "s", "+", "2"}]], ")"}], "c7"], " ", 
   TagBox[
    RowBox[{"(", 
     RowBox[{
      RowBox[{
       RowBox[{
       "c1", "+", "c2", "+", "c3", "+", "c4", "+", "c5", "+", "c6", "+", 
        "c7"}], ";", "c1"}], ",", "c2", ",", "c3", ",", "c4", ",", "c5", ",", 
      "c6", ",", "c7"}], ")"}],
    Multinomial,
    Editable->False]}], TraditionalForm]], "Output",
 CellChangeTimes->{3.883754824736865*^9},
 CellLabel->
  "Out[7]//TraditionalForm=",ExpressionUUID->"a8bfc1e6-52be-41df-977f-\
01dfefa780da"]
}, Open  ]],

Cell[CellGroupData[{

Cell[BoxData[
 RowBox[{"TraditionalForm", "[", 
  RowBox[{"LogLik", "[", 
   RowBox[{"s", ",", "h"}], "]"}], "]"}]], "Input",
 InitializationCell->True,
 CellChangeTimes->{{3.8836710617631283`*^9, 3.883671070574071*^9}},
 CellLabel->"In[8]:=",ExpressionUUID->"45964431-21f2-4049-b55e-a2f72be439cc"],

Cell[BoxData[
 FormBox[
  RowBox[{
   RowBox[{"log", "(", 
    TagBox[
     RowBox[{"(", 
      RowBox[{
       RowBox[{
        RowBox[{
        "c1", "+", "c2", "+", "c3", "+", "c4", "+", "c5", "+", "c6", "+", 
         "c7"}], ";", "c1"}], ",", "c2", ",", "c3", ",", "c4", ",", "c5", ",",
        "c6", ",", "c7"}], ")"}],
     Multinomial,
     Editable->False], ")"}], " ", 
   RowBox[{"(", 
    RowBox[{
     RowBox[{"c1", " ", 
      RowBox[{"log", "(", 
       FractionBox["1", 
        RowBox[{
         RowBox[{"h", " ", "s"}], "+", "2"}]], ")"}]}], "+", 
     RowBox[{"c2", " ", 
      RowBox[{"log", "(", 
       FractionBox[
        RowBox[{
         RowBox[{"h", " ", "s"}], "+", "1"}], 
        RowBox[{
         RowBox[{"h", " ", "s"}], "+", "2"}]], ")"}]}], "+", 
     RowBox[{"c3", " ", 
      RowBox[{"log", "(", 
       FractionBox["1", 
        RowBox[{
         RowBox[{"2", " ", "h", " ", "s"}], "+", "s", "+", "4"}]], ")"}]}], 
     "+", 
     RowBox[{"c4", " ", 
      RowBox[{"log", "(", 
       FractionBox[
        RowBox[{"2", " ", 
         RowBox[{"(", 
          RowBox[{
           RowBox[{"h", " ", "s"}], "+", "1"}], ")"}]}], 
        RowBox[{
         RowBox[{"2", " ", "h", " ", "s"}], "+", "s", "+", "4"}]], ")"}]}], 
     "+", 
     RowBox[{"c5", " ", 
      RowBox[{"log", "(", 
       FractionBox[
        RowBox[{"s", "+", "1"}], 
        RowBox[{
         RowBox[{"2", " ", "h", " ", "s"}], "+", "s", "+", "4"}]], ")"}]}], 
     "+", 
     RowBox[{"c6", " ", 
      RowBox[{"log", "(", 
       FractionBox[
        RowBox[{
         RowBox[{"h", " ", "s"}], "+", "1"}], 
        RowBox[{
         RowBox[{"h", " ", "s"}], "+", "s", "+", "2"}]], ")"}]}], "+", 
     RowBox[{"c7", " ", 
      RowBox[{"log", "(", 
       FractionBox[
        RowBox[{"s", "+", "1"}], 
        RowBox[{
         RowBox[{"h", " ", "s"}], "+", "s", "+", "2"}]], ")"}]}]}], ")"}]}], 
  TraditionalForm]], "Output",
 CellChangeTimes->{3.8837548247531424`*^9},
 CellLabel->
  "Out[8]//TraditionalForm=",ExpressionUUID->"dec0bed5-b8c4-426a-91fe-\
0f19bd4a6154"]
}, Open  ]],

Cell[BoxData[
 RowBox[{"(*", 
  RowBox[{"Dist", ":=", 
   RowBox[{"ProbabilityDistribution", "[", 
    RowBox[{
     RowBox[{"Lik", "[", 
      RowBox[{"s", ",", "h"}], "]"}], ",", " ", 
     RowBox[{"{", 
      RowBox[{"s", ",", 
       RowBox[{"-", "Infinity"}], ",", " ", "0"}], "}"}], ",", " ", 
     RowBox[{"{", 
      RowBox[{"h", ",", 
       RowBox[{"-", "1"}], ",", "1"}], " ", "}"}]}], "]"}]}], "*)"}]], "Input",\

 CellChangeTimes->{{3.883608475288107*^9, 3.883608485543542*^9}, {
  3.883608534698162*^9, 3.883608623674657*^9}, {3.883661639166623*^9, 
  3.8836616431687527`*^9}, {3.883668282084468*^9, 3.883668282848385*^9}},
 CellLabel->"In[24]:=",ExpressionUUID->"8208f1d1-0a04-4298-ba04-0f5e1391db58"],

Cell[BoxData[
 RowBox[{"(*", 
  RowBox[{"Integrate", "[", 
   RowBox[{
    RowBox[{"Lik", "[", 
     RowBox[{"s", ",", " ", "h"}], "]"}], ",", 
    RowBox[{"{", 
     RowBox[{"s", ",", 
      RowBox[{"-", "Infinity"}], ",", " ", "0"}], "}"}], ",", " ", 
    RowBox[{"{", 
     RowBox[{"h", ",", 
      RowBox[{"-", "1"}], ",", "1"}], " ", "}"}], ",", " ", 
    RowBox[{
     RowBox[{"Assumptions", "\[Rule]", "c1"}], "=", "100"}], ",", 
    RowBox[{"c2", "=", "100"}], ",", 
    RowBox[{"c3", "=", "50"}], ",", 
    RowBox[{"c4", "=", "100"}], ",", 
    RowBox[{"c5", "=", "50"}], ",", 
    RowBox[{"c6", "=", "100"}], ",", 
    RowBox[{"c7", "=", "100"}]}], "]"}], "*)"}]], "Input",
 CellChangeTimes->{{3.8836086374144173`*^9, 3.8836086907603273`*^9}, 
   3.883608749196159*^9, {3.883608796331168*^9, 3.8836088410615597`*^9}, {
   3.883608880910261*^9, 3.883608936471925*^9}, {3.88360905329535*^9, 
   3.883609069792358*^9}, {3.883661594779168*^9, 3.883661615988213*^9}, {
   3.883668284492229*^9, 3.8836682850833178`*^9}},
 CellLabel->"In[25]:=",ExpressionUUID->"f131c0d8-9452-420f-8d8b-38b0ea182361"],

Cell[BoxData[
 RowBox[{"(*", 
  RowBox[{
   RowBox[{"https", ":"}], "//", 
   RowBox[{
    RowBox[{
     RowBox[{
      RowBox[{
       RowBox[{
        RowBox[{"community", ".", "wolfram", ".", "com"}], "/", "groups"}], 
       "/", "-"}], "/", "m"}], "/", "t"}], "/", "160450"}]}], "*)"}]], "Input",\

 CellChangeTimes->{{3.883609245165967*^9, 3.8836092522851467`*^9}},
 CellLabel->"In[26]:=",ExpressionUUID->"482f8c62-1117-447d-be5d-2c3c525579cb"]
}, Open  ]],

Cell[CellGroupData[{

Cell[TextData[StyleBox["A failed attempt to find an analytical solution:", \
"Subsection"]], "Section",
 CellChangeTimes->{{3.8829768954811783`*^9, 3.882976922619544*^9}, {
   3.8829791895143633`*^9, 3.8829791948095284`*^9}, 3.883503498596314*^9, {
   3.883661853226565*^9, 3.8836618548085938`*^9}, 3.883664161013636*^9, {
   3.8836717862208443`*^9, 
   3.8836718007110567`*^9}},ExpressionUUID->"a4578fdb-0a26-4a4e-b548-\
4b7901592444"],

Cell[BoxData[
 RowBox[{
  RowBox[{"PDH", "=", 
   RowBox[{"D", "[", 
    RowBox[{
     RowBox[{"Lik", "[", 
      RowBox[{"s", ",", "h"}], "]"}], ",", "h"}], "]"}]}], ";"}]], "Input",
 CellChangeTimes->{{3.8829769247619963`*^9, 3.882976950396489*^9}, {
   3.882977318385539*^9, 3.882977318605682*^9}, {3.882982607474616*^9, 
   3.882982618578577*^9}, 3.882982928518676*^9, {3.882982966937447*^9, 
   3.882982968152954*^9}, 3.8831452063754053`*^9, {3.8832346193662558`*^9, 
   3.883234620501248*^9}, {3.88323549627073*^9, 3.883235553624563*^9}, 
   3.883583832603838*^9, 3.88358526266787*^9, {3.8836091938708467`*^9, 
   3.883609194360334*^9}, 3.8836645666517363`*^9, {3.8836682897320013`*^9, 
   3.883668290386256*^9}},
 CellLabel->"In[27]:=",ExpressionUUID->"af418e8d-d14f-4a0e-bfa0-fee6610cd714"],

Cell[BoxData[
 RowBox[{
  RowBox[{"PDS", "=", 
   RowBox[{"D", "[", 
    RowBox[{
     RowBox[{"Lik", "[", 
      RowBox[{"s", ",", "h"}], "]"}], ",", "s"}], "]"}]}], ";"}]], "Input",
 CellChangeTimes->{{3.882976954905211*^9, 3.8829769639293528`*^9}, {
   3.882977321741531*^9, 3.882977322077586*^9}, {3.8829828916888723`*^9, 
   3.882982916263751*^9}, {3.882982970170651*^9, 3.882982973900547*^9}, 
   3.883145209095539*^9, 3.883145804048086*^9, {3.88323463593318*^9, 
   3.883234641201426*^9}, {3.88323549958251*^9, 3.8832355417733994`*^9}, 
   3.883583851414863*^9, 3.883585275180091*^9, {3.883609196485437*^9, 
   3.883609196937183*^9}, 3.883664568884448*^9, {3.8836682921505747`*^9, 
   3.883668293090341*^9}},
 CellLabel->"In[28]:=",ExpressionUUID->"8fb4b840-1121-434e-82de-210c429ef55d"],

Cell[BoxData[
 RowBox[{
  RowBox[{"(*", 
   RowBox[{"Solve", "[", 
    RowBox[{
     RowBox[{"{", 
      RowBox[{
       RowBox[{"PDS", "==", "0"}], ",", 
       RowBox[{"PDH", "==", "0"}]}], "}"}], ",", 
     RowBox[{"{", 
      RowBox[{"s", ",", "h"}], "}"}], ",", "Reals"}], "]"}], "*)"}], 
  RowBox[{"(*", 
   RowBox[{"this", " ", "will", " ", "not", " ", "finish"}], "*)"}], 
  "\[IndentingNewLine]", 
  RowBox[{"(*", 
   RowBox[{
    RowBox[{"https", ":"}], "//", 
    RowBox[{
     RowBox[{
      RowBox[{
       RowBox[{
        RowBox[{
         RowBox[{"community", ".", "wolfram", ".", "com"}], "/", "groups"}], 
        "/", "-"}], "/", "m"}], "/", "t"}], "/", "160450"}]}], 
   "*)"}]}]], "Input",
 CellChangeTimes->{{3.883145602635042*^9, 3.883145640832262*^9}, {
   3.883145677258377*^9, 3.883145776969947*^9}, 3.883145965489732*^9, {
   3.88314600640296*^9, 3.8831460081786737`*^9}, {3.8831461133803883`*^9, 
   3.883146118132622*^9}, {3.883146148165513*^9, 3.883146156165674*^9}, {
   3.883146415155843*^9, 3.8831464184827013`*^9}, {3.883146956698182*^9, 
   3.8831469846985903`*^9}, {3.88323466225264*^9, 3.883234668727964*^9}, {
   3.883235797644862*^9, 3.883235813047001*^9}, {3.8835015692456837`*^9, 
   3.883501570255402*^9}, {3.88350343986066*^9, 3.8835034429322453`*^9}, {
   3.8835838628359137`*^9, 3.883583865173108*^9}, {3.8835853373875237`*^9, 
   3.883585339497437*^9}, {3.883671776778968*^9, 3.883671783940723*^9}, {
   3.883677754369108*^9, 3.883677758891609*^9}},
 CellLabel->"In[29]:=",ExpressionUUID->"460bc9ee-57d8-4bd6-8108-815109fd6483"]
}, Open  ]],

Cell[CellGroupData[{

Cell["Instead of solving, we plot the Log-Likelihood surfaces", "Section",
 CellChangeTimes->{
  3.8836633117699957`*^9, {3.883666567373741*^9, 3.883666569612705*^9}, {
   3.8836679708219976`*^9, 3.88366798165504*^9}, {3.883669464171076*^9, 
   3.883669469299803*^9}, {3.883671405732676*^9, 3.883671409693441*^9}, {
   3.8836739883294697`*^9, 
   3.883673992134932*^9}},ExpressionUUID->"5444b768-a531-4e4c-bdcf-\
a5f62698ef4f"],

Cell[CellGroupData[{

Cell["Single SNP", "Subsubsection",
 CellChangeTimes->{{3.883664223893255*^9, 3.883664310966523*^9}, {
  3.8836746480323143`*^9, 3.883674656421953*^9}, {3.883674732892932*^9, 
  3.883674765858405*^9}},ExpressionUUID->"1c6325e5-e9e1-46a2-a80d-\
862a263c3315"],

Cell[BoxData[{
 RowBox[{
  RowBox[{
   RowBox[{"outerList", "=", 
    RowBox[{"Range", "[", "3", "]"}]}], ";"}], " "}], "\[IndentingNewLine]", 
 RowBox[{
  RowBox[{
   RowBox[{"innerList", "=", 
    RowBox[{"Range", "[", "10", "]"}]}], ";"}], " "}]}], "Input",
 CellChangeTimes->{{3.88367882089859*^9, 3.8836788256579857`*^9}, 
   3.883678865822989*^9, {3.883681871785549*^9, 3.883681891445593*^9}},
 CellLabel->"In[42]:=",ExpressionUUID->"95f22c06-a4c9-4c17-92f2-01e76df11bfa"],

Cell[BoxData[{
 RowBox[{
  RowBox[{"For", "[", 
   RowBox[{
    RowBox[{"i", "=", "1"}], ",", 
    RowBox[{"i", "<=", "10"}], ",", 
    RowBox[{"i", "++"}], ",", "\[IndentingNewLine]", 
    RowBox[{
     RowBox[{"rep", "=", 
      RowBox[{"Import", "[", 
       RowBox[{"\"\<single_SNP/additive/strong/rep_\>\"", " ", "<>", 
        RowBox[{"ToString", "[", "i", "]"}], " ", "<>", " ", 
        "\"\</genotype_counts_cleaned.csv\>\""}], "]"}]}], ";", 
     "\[IndentingNewLine]", " ", 
     RowBox[{
      RowBox[{"{", 
       RowBox[{
       "c1", ",", "c2", ",", "c3", ",", "c4", ",", "c5", ",", "c6", ",", 
        "c7"}], "}"}], "=", 
      RowBox[{"rep", "[", 
       RowBox[{"[", "1", "]"}], "]"}]}], ";", "\[IndentingNewLine]", 
     RowBox[{
      RowBox[{"innerList", "[", 
       RowBox[{"[", "i", "]"}], "]"}], "=", 
      RowBox[{"ContourPlot", "[", 
       RowBox[{
        RowBox[{"LogLik", "[", 
         RowBox[{"s", ",", "h"}], "]"}], ",", 
        RowBox[{"{", 
         RowBox[{"s", ",", "0", ",", 
          RowBox[{"-", "0.2"}]}], "}"}], ",", 
        RowBox[{"{", 
         RowBox[{"h", ",", "0", ",", "1"}], "}"}], ",", 
        RowBox[{"FrameLabel", "->", 
         RowBox[{"{", 
          RowBox[{"\"\<s\>\"", ",", "\"\<h\>\""}], "}"}]}]}], "]"}]}]}]}], 
   "]"}], ";"}], "\[IndentingNewLine]", 
 RowBox[{
  RowBox[{
   RowBox[{"outerList", "[", 
    RowBox[{"[", "1", "]"}], "]"}], "=", "innerList"}], ";"}]}], "Input",
 CellChangeTimes->{{3.883663772440267*^9, 3.883663778496846*^9}, {
   3.88366382617096*^9, 3.883663852943735*^9}, {3.883663902301076*^9, 
   3.8836639027668037`*^9}, {3.883664069860608*^9, 3.883664093422526*^9}, {
   3.883664318707184*^9, 3.88366438048703*^9}, {3.883664557436623*^9, 
   3.883664562015978*^9}, {3.8836650516054077`*^9, 3.8836651222033463`*^9}, {
   3.883665938053981*^9, 3.883665950622057*^9}, {3.883666523779049*^9, 
   3.883666527473928*^9}, {3.88366660541457*^9, 3.883666621318424*^9}, {
   3.8836666787696238`*^9, 3.8836667016044683`*^9}, {3.883666993859539*^9, 
   3.883667003032089*^9}, {3.883667784040563*^9, 3.8836678891190157`*^9}, {
   3.883667930424367*^9, 3.88366802443677*^9}, {3.88366950827424*^9, 
   3.883669513488811*^9}, {3.883669677225222*^9, 3.883669696054449*^9}, {
   3.883672259050851*^9, 3.883672286061709*^9}, 3.883672400565618*^9, {
   3.8836732585736523`*^9, 3.883673273652997*^9}, {3.883673325021874*^9, 
   3.883673361497696*^9}, {3.8836733944146338`*^9, 3.88367341432801*^9}, {
   3.883673445415393*^9, 3.8836734573894167`*^9}, {3.8836735075730457`*^9, 
   3.883673618551332*^9}, {3.883673662278656*^9, 3.8836736645024433`*^9}, {
   3.883673695922797*^9, 3.8836737197122107`*^9}, 3.8836739144141006`*^9, {
   3.883674010644517*^9, 3.883674011667418*^9}, 3.8836746341424017`*^9, {
   3.883674777766568*^9, 3.883674788685378*^9}, {3.88367658778199*^9, 
   3.8836766063776283`*^9}, 3.8836767329989767`*^9, {3.88367825720547*^9, 
   3.883678278576581*^9}, {3.8836783252982893`*^9, 3.8836783661729317`*^9}, {
   3.8836788388527803`*^9, 3.883678884115707*^9}, {3.883681861341807*^9, 
   3.883681871788192*^9}, {3.883755171136421*^9, 3.8837551712160587`*^9}, 
   3.883755211830614*^9, {3.883755482260902*^9, 3.8837554823562803`*^9}},
 CellLabel->"In[44]:=",ExpressionUUID->"6871f4a2-7b40-429c-b14f-684fa344f63d"],

Cell[BoxData[{
 RowBox[{
  RowBox[{"For", "[", 
   RowBox[{
    RowBox[{"i", "=", "1"}], ",", 
    RowBox[{"i", "<=", "10"}], ",", 
    RowBox[{"i", "++"}], ",", "\[IndentingNewLine]", 
    RowBox[{
     RowBox[{"rep", "=", 
      RowBox[{"Import", "[", 
       RowBox[{"\"\<single_SNP/additive/moderate/rep_\>\"", " ", "<>", 
        RowBox[{"ToString", "[", "i", "]"}], " ", "<>", " ", 
        "\"\</genotype_counts_cleaned.csv\>\""}], "]"}]}], ";", 
     "\[IndentingNewLine]", " ", 
     RowBox[{
      RowBox[{"{", 
       RowBox[{
       "c1", ",", "c2", ",", "c3", ",", "c4", ",", "c5", ",", "c6", ",", 
        "c7"}], "}"}], "=", 
      RowBox[{"rep", "[", 
       RowBox[{"[", "1", "]"}], "]"}]}], ";", "\[IndentingNewLine]", 
     RowBox[{
      RowBox[{"innerList", "[", 
       RowBox[{"[", "i", "]"}], "]"}], "=", 
      RowBox[{"ContourPlot", "[", 
       RowBox[{
        RowBox[{"LogLik", "[", 
         RowBox[{"s", ",", "h"}], "]"}], ",", 
        RowBox[{"{", 
         RowBox[{"s", ",", "0", ",", 
          RowBox[{"-", "0.2"}]}], "}"}], ",", 
        RowBox[{"{", 
         RowBox[{"h", ",", "0", ",", "1"}], "}"}], ",", 
        RowBox[{"FrameLabel", "->", 
         RowBox[{"{", 
          RowBox[{"\"\<s\>\"", ",", "\"\<h\>\""}], "}"}]}]}], "]"}]}]}]}], 
   "]"}], ";"}], "\[IndentingNewLine]", 
 RowBox[{
  RowBox[{
   RowBox[{"outerList", "[", 
    RowBox[{"[", "2", "]"}], "]"}], "=", "innerList"}], ";"}]}], "Input",
 CellChangeTimes->{{3.88367402834857*^9, 3.883674043914001*^9}, 
   3.883674082611569*^9, 3.8836741834690943`*^9, {3.8836747941534843`*^9, 
   3.883674796813468*^9}, {3.883678910886818*^9, 3.883678938680317*^9}, {
   3.8836818613429813`*^9, 3.883681871789927*^9}, {3.883755167008359*^9, 
   3.883755167088478*^9}, {3.883755484468946*^9, 3.8837554845642223`*^9}},
 CellLabel->"In[46]:=",ExpressionUUID->"f2ad7233-1f5d-4f31-9a25-10b5c93be988"],

Cell[BoxData[{
 RowBox[{
  RowBox[{"For", "[", 
   RowBox[{
    RowBox[{"i", "=", "1"}], ",", 
    RowBox[{"i", "<=", "10"}], ",", 
    RowBox[{"i", "++"}], ",", "\[IndentingNewLine]", 
    RowBox[{
     RowBox[{"rep", "=", 
      RowBox[{"Import", "[", 
       RowBox[{"\"\<single_SNP/additive/weak/rep_\>\"", " ", "<>", 
        RowBox[{"ToString", "[", "i", "]"}], " ", "<>", " ", 
        "\"\</genotype_counts_cleaned.csv\>\""}], "]"}]}], ";", 
     "\[IndentingNewLine]", " ", 
     RowBox[{
      RowBox[{"{", 
       RowBox[{
       "c1", ",", "c2", ",", "c3", ",", "c4", ",", "c5", ",", "c6", ",", 
        "c7"}], "}"}], "=", 
      RowBox[{"rep", "[", 
       RowBox[{"[", "1", "]"}], "]"}]}], ";", "\[IndentingNewLine]", 
     RowBox[{
      RowBox[{"innerList", "[", 
       RowBox[{"[", "i", "]"}], "]"}], "=", 
      RowBox[{"ContourPlot", "[", 
       RowBox[{
        RowBox[{"LogLik", "[", 
         RowBox[{"s", ",", "h"}], "]"}], ",", 
        RowBox[{"{", 
         RowBox[{"s", ",", "0", ",", 
          RowBox[{"-", "0.2"}]}], "}"}], ",", 
        RowBox[{"{", 
         RowBox[{"h", ",", "0", ",", "1"}], "}"}], ",", 
        RowBox[{"FrameLabel", "->", 
         RowBox[{"{", 
          RowBox[{"\"\<s\>\"", ",", "\"\<h\>\""}], "}"}]}]}], "]"}]}]}]}], 
   "]"}], ";"}], "\[IndentingNewLine]", 
 RowBox[{
  RowBox[{
   RowBox[{"outerList", "[", 
    RowBox[{"[", "3", "]"}], "]"}], "=", "innerList"}], ";"}]}], "Input",
 CellChangeTimes->{{3.88367479897902*^9, 3.883674801865439*^9}, 
   3.883678956191556*^9, {3.883678987381484*^9, 3.883679003323574*^9}, {
   3.8836791008755217`*^9, 3.883679155381659*^9}, {3.883681861344179*^9, 
   3.883681871791739*^9}, {3.883755165024354*^9, 3.883755165087997*^9}, {
   3.883755486660565*^9, 3.883755486740675*^9}},
 CellLabel->"In[48]:=",ExpressionUUID->"8e531b54-dcd9-44c6-a70f-a0117ca4c098"],

Cell[BoxData[
 RowBox[{
  RowBox[{"Export", "[", 
   RowBox[{"\"\<single_SNP_additive.jpeg\>\"", ",", 
    RowBox[{"Grid", "[", "outerList", "]"}]}], "]"}], ";"}]], "Input",
 CellChangeTimes->{{3.883678970077569*^9, 3.883678977155384*^9}, {
   3.883679160110648*^9, 3.883679160857148*^9}, {3.883681474839706*^9, 
   3.883681484820094*^9}, {3.883681608635511*^9, 3.883681639472342*^9}, {
   3.883681725771818*^9, 3.883681749528507*^9}, 3.883681861345256*^9, {
   3.883755311042181*^9, 3.8837553183061247`*^9}},
 CellLabel->"In[50]:=",ExpressionUUID->"fadb3b7d-7387-47de-b32e-a2342f36dd2c"],

Cell[BoxData[{
 RowBox[{
  RowBox[{"For", "[", 
   RowBox[{
    RowBox[{"i", "=", "1"}], ",", 
    RowBox[{"i", "<=", "10"}], ",", 
    RowBox[{"i", "++"}], ",", "\[IndentingNewLine]", 
    RowBox[{
     RowBox[{"rep", "=", 
      RowBox[{"Import", "[", 
       RowBox[{"\"\<single_SNP/recessive/strong/rep_\>\"", " ", "<>", 
        RowBox[{"ToString", "[", "i", "]"}], " ", "<>", " ", 
        "\"\</genotype_counts_cleaned.csv\>\""}], "]"}]}], ";", 
     "\[IndentingNewLine]", " ", 
     RowBox[{
      RowBox[{"{", 
       RowBox[{
       "c1", ",", "c2", ",", "c3", ",", "c4", ",", "c5", ",", "c6", ",", 
        "c7"}], "}"}], "=", 
      RowBox[{"rep", "[", 
       RowBox[{"[", "1", "]"}], "]"}]}], ";", "\[IndentingNewLine]", 
     RowBox[{
      RowBox[{"innerList", "[", 
       RowBox[{"[", "i", "]"}], "]"}], "=", 
      RowBox[{"ContourPlot", "[", 
       RowBox[{
        RowBox[{"LogLik", "[", 
         RowBox[{"s", ",", "h"}], "]"}], ",", 
        RowBox[{"{", 
         RowBox[{"s", ",", "0", ",", 
          RowBox[{"-", "0.2"}]}], "}"}], ",", 
        RowBox[{"{", 
         RowBox[{"h", ",", "0", ",", "1"}], "}"}], ",", 
        RowBox[{"FrameLabel", "->", 
         RowBox[{"{", 
          RowBox[{"\"\<s\>\"", ",", "\"\<h\>\""}], "}"}]}]}], "]"}]}]}]}], 
   "]"}], ";"}], "\[IndentingNewLine]", 
 RowBox[{
  RowBox[{
   RowBox[{"outerList", "[", 
    RowBox[{"[", "1", "]"}], "]"}], "=", "innerList"}], ";"}]}], "Input",
 CellChangeTimes->{{3.883663772440267*^9, 3.883663778496846*^9}, {
   3.88366382617096*^9, 3.883663852943735*^9}, {3.883663902301076*^9, 
   3.8836639027668037`*^9}, {3.883664069860608*^9, 3.883664093422526*^9}, {
   3.883664318707184*^9, 3.88366438048703*^9}, {3.883664557436623*^9, 
   3.883664562015978*^9}, {3.8836650516054077`*^9, 3.8836651222033463`*^9}, {
   3.883665938053981*^9, 3.883665950622057*^9}, {3.883666523779049*^9, 
   3.883666527473928*^9}, {3.88366660541457*^9, 3.883666621318424*^9}, {
   3.8836666787696238`*^9, 3.8836667016044683`*^9}, {3.883666993859539*^9, 
   3.883667003032089*^9}, {3.883667784040563*^9, 3.8836678891190157`*^9}, {
   3.883667930424367*^9, 3.88366802443677*^9}, {3.88366950827424*^9, 
   3.883669513488811*^9}, {3.883669677225222*^9, 3.883669696054449*^9}, {
   3.883672259050851*^9, 3.883672286061709*^9}, 3.883672400565618*^9, {
   3.8836732585736523`*^9, 3.883673273652997*^9}, {3.883673325021874*^9, 
   3.883673361497696*^9}, {3.8836733944146338`*^9, 3.88367341432801*^9}, {
   3.883673445415393*^9, 3.8836734573894167`*^9}, {3.8836735075730457`*^9, 
   3.883673618551332*^9}, {3.883673662278656*^9, 3.8836736645024433`*^9}, {
   3.883673695922797*^9, 3.8836737197122107`*^9}, 3.8836739144141006`*^9, {
   3.883674010644517*^9, 3.883674011667418*^9}, 3.8836746341424017`*^9, {
   3.883674777766568*^9, 3.883674788685378*^9}, {3.88367658778199*^9, 
   3.8836766063776283`*^9}, 3.8836767329989767`*^9, {3.88367825720547*^9, 
   3.883678278576581*^9}, {3.8836783252982893`*^9, 3.8836783661729317`*^9}, {
   3.8836788388527803`*^9, 3.883678884115707*^9}, {3.883681861341807*^9, 
   3.883681871788192*^9}, {3.883681920896394*^9, 3.8836819228011093`*^9}, {
   3.8837551630564213`*^9, 3.883755163135654*^9}, {3.8837554888205433`*^9, 
   3.8837554889166937`*^9}},
 CellLabel->"In[51]:=",ExpressionUUID->"449734ba-73fd-4148-8c98-8bf5212d0c70"],

Cell[BoxData[{
 RowBox[{
  RowBox[{"For", "[", 
   RowBox[{
    RowBox[{"i", "=", "1"}], ",", 
    RowBox[{"i", "<=", "10"}], ",", 
    RowBox[{"i", "++"}], ",", "\[IndentingNewLine]", 
    RowBox[{
     RowBox[{"rep", "=", 
      RowBox[{"Import", "[", 
       RowBox[{"\"\<single_SNP/recessive/moderate/rep_\>\"", " ", "<>", 
        RowBox[{"ToString", "[", "i", "]"}], " ", "<>", " ", 
        "\"\</genotype_counts_cleaned.csv\>\""}], "]"}]}], ";", 
     "\[IndentingNewLine]", " ", 
     RowBox[{
      RowBox[{"{", 
       RowBox[{
       "c1", ",", "c2", ",", "c3", ",", "c4", ",", "c5", ",", "c6", ",", 
        "c7"}], "}"}], "=", 
      RowBox[{"rep", "[", 
       RowBox[{"[", "1", "]"}], "]"}]}], ";", "\[IndentingNewLine]", 
     RowBox[{
      RowBox[{"innerList", "[", 
       RowBox[{"[", "i", "]"}], "]"}], "=", 
      RowBox[{"ContourPlot", "[", 
       RowBox[{
        RowBox[{"LogLik", "[", 
         RowBox[{"s", ",", "h"}], "]"}], ",", 
        RowBox[{"{", 
         RowBox[{"s", ",", "0", ",", 
          RowBox[{"-", "0.2"}]}], "}"}], ",", 
        RowBox[{"{", 
         RowBox[{"h", ",", "0", ",", "1"}], "}"}], ",", 
        RowBox[{"FrameLabel", "->", 
         RowBox[{"{", 
          RowBox[{"\"\<s\>\"", ",", "\"\<h\>\""}], "}"}]}]}], "]"}]}]}]}], 
   "]"}], ";"}], "\[IndentingNewLine]", 
 RowBox[{
  RowBox[{
   RowBox[{"outerList", "[", 
    RowBox[{"[", "2", "]"}], "]"}], "=", "innerList"}], ";"}]}], "Input",
 CellChangeTimes->{{3.88367402834857*^9, 3.883674043914001*^9}, 
   3.883674082611569*^9, 3.8836741834690943`*^9, {3.8836747941534843`*^9, 
   3.883674796813468*^9}, {3.883678910886818*^9, 3.883678938680317*^9}, {
   3.8836818613429813`*^9, 3.883681871789927*^9}, 3.8836819316933937`*^9, {
   3.883755160768305*^9, 3.8837551608475533`*^9}, {3.883755491637034*^9, 
   3.883755491716675*^9}},
 CellLabel->"In[53]:=",ExpressionUUID->"0a2258c3-e33f-4265-b504-be14a3f91ff3"],

Cell[BoxData[{
 RowBox[{
  RowBox[{"For", "[", 
   RowBox[{
    RowBox[{"i", "=", "1"}], ",", 
    RowBox[{"i", "<=", "10"}], ",", 
    RowBox[{"i", "++"}], ",", "\[IndentingNewLine]", 
    RowBox[{
     RowBox[{"rep", "=", 
      RowBox[{"Import", "[", 
       RowBox[{"\"\<single_SNP/recessive/weak/rep_\>\"", " ", "<>", 
        RowBox[{"ToString", "[", "i", "]"}], " ", "<>", " ", 
        "\"\</genotype_counts_cleaned.csv\>\""}], "]"}]}], ";", 
     "\[IndentingNewLine]", " ", 
     RowBox[{
      RowBox[{"{", 
       RowBox[{
       "c1", ",", "c2", ",", "c3", ",", "c4", ",", "c5", ",", "c6", ",", 
        "c7"}], "}"}], "=", 
      RowBox[{"rep", "[", 
       RowBox[{"[", "1", "]"}], "]"}]}], ";", "\[IndentingNewLine]", 
     RowBox[{
      RowBox[{"innerList", "[", 
       RowBox[{"[", "i", "]"}], "]"}], "=", 
      RowBox[{"ContourPlot", "[", 
       RowBox[{
        RowBox[{"LogLik", "[", 
         RowBox[{"s", ",", "h"}], "]"}], ",", 
        RowBox[{"{", 
         RowBox[{"s", ",", "0", ",", 
          RowBox[{"-", "0.2"}]}], "}"}], ",", 
        RowBox[{"{", 
         RowBox[{"h", ",", "0", ",", "1"}], "}"}], ",", 
        RowBox[{"FrameLabel", "->", 
         RowBox[{"{", 
          RowBox[{"\"\<s\>\"", ",", "\"\<h\>\""}], "}"}]}]}], "]"}]}]}]}], 
   "]"}], ";"}], "\[IndentingNewLine]", 
 RowBox[{
  RowBox[{
   RowBox[{"outerList", "[", 
    RowBox[{"[", "3", "]"}], "]"}], "=", "innerList"}], ";"}]}], "Input",
 CellChangeTimes->{{3.88367479897902*^9, 3.883674801865439*^9}, 
   3.883678956191556*^9, {3.883678987381484*^9, 3.883679003323574*^9}, {
   3.8836791008755217`*^9, 3.883679155381659*^9}, {3.883681861344179*^9, 
   3.883681871791739*^9}, 3.883681933259508*^9, {3.883751935254711*^9, 
   3.8837519440267963`*^9}, {3.883752007910825*^9, 3.883752010293871*^9}, {
   3.88375289580731*^9, 3.883752895831978*^9}, {3.8837550560478363`*^9, 
   3.883755056096105*^9}, {3.883755156032248*^9, 3.883755156079506*^9}, {
   3.8837554941012173`*^9, 3.883755494212675*^9}, {3.883755567865973*^9, 
   3.8837555679953203`*^9}, 
   3.8837558140993233`*^9},ExpressionUUID->"f6fde2c4-a3b6-411a-ba2c-\
6dbd2ef1c0fc"],

Cell[BoxData[
 RowBox[{
  RowBox[{"Export", "[", 
   RowBox[{"\"\<single_SNP_recessive.jpeg\>\"", ",", 
    RowBox[{"Grid", "[", "outerList", "]"}]}], "]"}], ";"}]], "Input",
 CellChangeTimes->{{3.883681950412428*^9, 3.88368195360745*^9}, {
   3.88375062724854*^9, 3.883750670583075*^9}, {3.883751061141322*^9, 
   3.883751064147709*^9}, {3.883751238497463*^9, 3.883751283727066*^9}, 
   3.883751355775578*^9, {3.883751496735701*^9, 3.88375150608906*^9}, {
   3.883751565347362*^9, 3.883751565575239*^9}},
 CellLabel->"In[57]:=",ExpressionUUID->"9deb54e6-2814-47d1-9f8d-afef3615d8bb"]
}, Open  ]],

Cell[CellGroupData[{

Cell["\<\
Multiple SNPs, Pairwise D\[CloseCurlyQuote] drawn from a Beta distribution \
with parameters 5 and 10.\
\>", "Subsubsection",
 CellChangeTimes->{{3.883664223893255*^9, 3.883664310966523*^9}, {
  3.8836746480323143`*^9, 3.883674656421953*^9}, {3.883674732892932*^9, 
  3.883674736661009*^9}},ExpressionUUID->"b96b4d2c-5a68-4117-9c91-\
126e9e1b1d57"],

Cell[BoxData[{
 RowBox[{
  RowBox[{"For", "[", 
   RowBox[{
    RowBox[{"i", "=", "1"}], ",", 
    RowBox[{"i", "<=", "10"}], ",", 
    RowBox[{"i", "++"}], ",", "\[IndentingNewLine]", 
    RowBox[{
     RowBox[{"rep", "=", 
      RowBox[{"Import", "[", 
       RowBox[{"\"\<LD_beta_5_10/additive/strong/rep_\>\"", " ", "<>", 
        RowBox[{"ToString", "[", "i", "]"}], " ", "<>", " ", 
        "\"\</genotype_counts_cleaned.csv\>\""}], "]"}]}], ";", 
     "\[IndentingNewLine]", " ", 
     RowBox[{
      RowBox[{"{", 
       RowBox[{
       "c1", ",", "c2", ",", "c3", ",", "c4", ",", "c5", ",", "c6", ",", 
        "c7"}], "}"}], "=", 
      RowBox[{"rep", "[", 
       RowBox[{"[", "1", "]"}], "]"}]}], ";", "\[IndentingNewLine]", 
     RowBox[{
      RowBox[{"innerList", "[", 
       RowBox[{"[", "i", "]"}], "]"}], "=", 
      RowBox[{"ContourPlot", "[", 
       RowBox[{
        RowBox[{"LogLik", "[", 
         RowBox[{"s", ",", "h"}], "]"}], ",", 
        RowBox[{"{", 
         RowBox[{"s", ",", "0", ",", 
          RowBox[{"-", "0.2"}]}], "}"}], ",", 
        RowBox[{"{", 
         RowBox[{"h", ",", "0", ",", "1"}], "}"}], ",", 
        RowBox[{"FrameLabel", "->", 
         RowBox[{"{", 
          RowBox[{"\"\<s\>\"", ",", "\"\<h\>\""}], "}"}]}]}], "]"}]}]}]}], 
   "]"}], ";"}], "\[IndentingNewLine]", 
 RowBox[{
  RowBox[{
   RowBox[{"outerList", "[", 
    RowBox[{"[", "1", "]"}], "]"}], "=", "innerList"}], ";"}]}], "Input",
 CellChangeTimes->{{3.883663772440267*^9, 3.883663778496846*^9}, {
   3.88366382617096*^9, 3.883663852943735*^9}, {3.883663902301076*^9, 
   3.8836639027668037`*^9}, {3.883664069860608*^9, 3.883664093422526*^9}, {
   3.883664318707184*^9, 3.88366438048703*^9}, {3.883664557436623*^9, 
   3.883664562015978*^9}, {3.8836650516054077`*^9, 3.8836651222033463`*^9}, {
   3.883665938053981*^9, 3.883665950622057*^9}, {3.883666523779049*^9, 
   3.883666527473928*^9}, {3.88366660541457*^9, 3.883666621318424*^9}, {
   3.8836666787696238`*^9, 3.8836667016044683`*^9}, {3.883666993859539*^9, 
   3.883667003032089*^9}, {3.883667784040563*^9, 3.8836678891190157`*^9}, {
   3.883667930424367*^9, 3.88366802443677*^9}, {3.88366950827424*^9, 
   3.883669513488811*^9}, {3.883669677225222*^9, 3.883669696054449*^9}, {
   3.883672259050851*^9, 3.883672286061709*^9}, 3.883672400565618*^9, {
   3.8836732585736523`*^9, 3.883673273652997*^9}, {3.883673325021874*^9, 
   3.883673361497696*^9}, {3.8836733944146338`*^9, 3.88367341432801*^9}, {
   3.883673445415393*^9, 3.8836734573894167`*^9}, {3.8836735075730457`*^9, 
   3.883673618551332*^9}, {3.883673662278656*^9, 3.8836736645024433`*^9}, {
   3.883673695922797*^9, 3.8836737197122107`*^9}, 3.8836739144141006`*^9, {
   3.883674010644517*^9, 3.883674011667418*^9}, 3.8836746341424017`*^9, {
   3.883674777766568*^9, 3.883674788685378*^9}, {3.88367658778199*^9, 
   3.8836766063776283`*^9}, 3.8836767329989767`*^9, {3.88367825720547*^9, 
   3.883678278576581*^9}, {3.8836783252982893`*^9, 3.8836783661729317`*^9}, {
   3.8836788388527803`*^9, 3.883678884115707*^9}, {3.883681861341807*^9, 
   3.883681871788192*^9}, {3.883682211931534*^9, 3.883682218716145*^9}, {
   3.8837552523057137`*^9, 3.883755252545348*^9}, {3.8837557250974007`*^9, 
   3.883755725127442*^9}},ExpressionUUID->"a6c97bce-fec8-4e2b-b354-\
5f94e9377d32"],

Cell[BoxData[{
 RowBox[{
  RowBox[{"For", "[", 
   RowBox[{
    RowBox[{"i", "=", "1"}], ",", 
    RowBox[{"i", "<=", "10"}], ",", 
    RowBox[{"i", "++"}], ",", "\[IndentingNewLine]", 
    RowBox[{
     RowBox[{"rep", "=", 
      RowBox[{"Import", "[", 
       RowBox[{"\"\<LD_beta_5_10/additive/moderate/rep_\>\"", " ", "<>", 
        RowBox[{"ToString", "[", "i", "]"}], " ", "<>", " ", 
        "\"\</genotype_counts_cleaned.csv\>\""}], "]"}]}], ";", 
     "\[IndentingNewLine]", " ", 
     RowBox[{
      RowBox[{"{", 
       RowBox[{
       "c1", ",", "c2", ",", "c3", ",", "c4", ",", "c5", ",", "c6", ",", 
        "c7"}], "}"}], "=", 
      RowBox[{"rep", "[", 
       RowBox[{"[", "1", "]"}], "]"}]}], ";", "\[IndentingNewLine]", 
     RowBox[{
      RowBox[{"innerList", "[", 
       RowBox[{"[", "i", "]"}], "]"}], "=", 
      RowBox[{"ContourPlot", "[", 
       RowBox[{
        RowBox[{"LogLik", "[", 
         RowBox[{"s", ",", "h"}], "]"}], ",", 
        RowBox[{"{", 
         RowBox[{"s", ",", "0", ",", 
          RowBox[{"-", "0.2"}]}], "}"}], ",", 
        RowBox[{"{", 
         RowBox[{"h", ",", "0", ",", "1"}], "}"}], ",", 
        RowBox[{"FrameLabel", "->", 
         RowBox[{"{", 
          RowBox[{"\"\<s\>\"", ",", "\"\<h\>\""}], "}"}]}]}], "]"}]}]}]}], 
   "]"}], ";"}], "\[IndentingNewLine]", 
 RowBox[{
  RowBox[{
   RowBox[{"outerList", "[", 
    RowBox[{"[", "2", "]"}], "]"}], "=", "innerList"}], ";"}]}], "Input",
 CellChangeTimes->{{3.88367402834857*^9, 3.883674043914001*^9}, 
   3.883674082611569*^9, 3.8836741834690943`*^9, {3.8836747941534843`*^9, 
   3.883674796813468*^9}, {3.883678910886818*^9, 3.883678938680317*^9}, {
   3.8836818613429813`*^9, 3.883681871789927*^9}, {3.883682213085002*^9, 
   3.883682222349791*^9}, {3.8837552548336487`*^9, 3.883755254961423*^9}, {
   3.8837557323758297`*^9, 
   3.883755732439427*^9}},ExpressionUUID->"e2cb0d0d-2b4d-4348-9a03-\
310d3d8b7e07"],

Cell[BoxData[{
 RowBox[{
  RowBox[{"For", "[", 
   RowBox[{
    RowBox[{"i", "=", "1"}], ",", 
    RowBox[{"i", "<=", "10"}], ",", 
    RowBox[{"i", "++"}], ",", "\[IndentingNewLine]", 
    RowBox[{
     RowBox[{"rep", "=", 
      RowBox[{"Import", "[", 
       RowBox[{"\"\<LD_beta_5_10/additive/weak/rep_\>\"", " ", "<>", 
        RowBox[{"ToString", "[", "i", "]"}], " ", "<>", " ", 
        "\"\</genotype_counts_cleaned.csv\>\""}], "]"}]}], ";", 
     "\[IndentingNewLine]", " ", 
     RowBox[{
      RowBox[{"{", 
       RowBox[{
       "c1", ",", "c2", ",", "c3", ",", "c4", ",", "c5", ",", "c6", ",", 
        "c7"}], "}"}], "=", 
      RowBox[{"rep", "[", 
       RowBox[{"[", "1", "]"}], "]"}]}], ";", "\[IndentingNewLine]", 
     RowBox[{
      RowBox[{"innerList", "[", 
       RowBox[{"[", "i", "]"}], "]"}], "=", 
      RowBox[{"ContourPlot", "[", 
       RowBox[{
        RowBox[{"LogLik", "[", 
         RowBox[{"s", ",", "h"}], "]"}], ",", 
        RowBox[{"{", 
         RowBox[{"s", ",", "0", ",", 
          RowBox[{"-", "0.2"}]}], "}"}], ",", 
        RowBox[{"{", 
         RowBox[{"h", ",", "0", ",", "1"}], "}"}], ",", 
        RowBox[{"FrameLabel", "->", 
         RowBox[{"{", 
          RowBox[{"\"\<s\>\"", ",", "\"\<h\>\""}], "}"}]}]}], "]"}]}]}]}], 
   "]"}], ";"}], "\[IndentingNewLine]", 
 RowBox[{
  RowBox[{
   RowBox[{"outerList", "[", 
    RowBox[{"[", "3", "]"}], "]"}], "=", "innerList"}], ";"}]}], "Input",
 CellChangeTimes->{{3.88367479897902*^9, 3.883674801865439*^9}, 
   3.883678956191556*^9, {3.883678987381484*^9, 3.883679003323574*^9}, {
   3.8836791008755217`*^9, 3.883679155381659*^9}, {3.883681861344179*^9, 
   3.883681871791739*^9}, 3.883682230187368*^9, {3.883755257601622*^9, 
   3.883755257665414*^9}, {3.883755735992209*^9, 
   3.883755736072101*^9}},ExpressionUUID->"641fe965-5905-441e-91e1-\
1cf7b6dce6df"],

Cell[BoxData[
 RowBox[{
  RowBox[{"Export", "[", 
   RowBox[{"\"\<LD_beta_5_10_additive.jpeg\>\"", ",", 
    RowBox[{"Grid", "[", "outerList", "]"}]}], "]"}], ";"}]], "Input",
 CellChangeTimes->{{3.883678970077569*^9, 3.883678977155384*^9}, {
   3.883679160110648*^9, 3.883679160857148*^9}, {3.883681474839706*^9, 
   3.883681484820094*^9}, {3.883681608635511*^9, 3.883681639472342*^9}, {
   3.883681725771818*^9, 3.883681749528507*^9}, 3.883681861345256*^9, 
   3.883682235510594*^9, {3.883755751032399*^9, 
   3.883755753371196*^9}},ExpressionUUID->"ea1d8bf8-8225-4d21-847a-\
dd6ff3370fb8"],

Cell[BoxData[{
 RowBox[{
  RowBox[{"For", "[", 
   RowBox[{
    RowBox[{"i", "=", "1"}], ",", 
    RowBox[{"i", "<=", "10"}], ",", 
    RowBox[{"i", "++"}], ",", "\[IndentingNewLine]", 
    RowBox[{
     RowBox[{"rep", "=", 
      RowBox[{"Import", "[", 
       RowBox[{"\"\<LD_beta_5_10/recessive/strong/rep_\>\"", " ", "<>", 
        RowBox[{"ToString", "[", "i", "]"}], " ", "<>", " ", 
        "\"\</genotype_counts_cleaned.csv\>\""}], "]"}]}], ";", 
     "\[IndentingNewLine]", " ", 
     RowBox[{
      RowBox[{"{", 
       RowBox[{
       "c1", ",", "c2", ",", "c3", ",", "c4", ",", "c5", ",", "c6", ",", 
        "c7"}], "}"}], "=", 
      RowBox[{"rep", "[", 
       RowBox[{"[", "1", "]"}], "]"}]}], ";", "\[IndentingNewLine]", 
     RowBox[{
      RowBox[{"innerList", "[", 
       RowBox[{"[", "i", "]"}], "]"}], "=", 
      RowBox[{"ContourPlot", "[", 
       RowBox[{
        RowBox[{"LogLik", "[", 
         RowBox[{"s", ",", "h"}], "]"}], ",", 
        RowBox[{"{", 
         RowBox[{"s", ",", "0", ",", 
          RowBox[{"-", "0.2"}]}], "}"}], ",", 
        RowBox[{"{", 
         RowBox[{"h", ",", "0", ",", "1"}], "}"}], ",", 
        RowBox[{"FrameLabel", "->", 
         RowBox[{"{", 
          RowBox[{"\"\<s\>\"", ",", "\"\<h\>\""}], "}"}]}]}], "]"}]}]}]}], 
   "]"}], ";"}], "\[IndentingNewLine]", 
 RowBox[{
  RowBox[{
   RowBox[{"outerList", "[", 
    RowBox[{"[", "1", "]"}], "]"}], "=", "innerList"}], ";"}]}], "Input",
 CellChangeTimes->{{3.883663772440267*^9, 3.883663778496846*^9}, {
   3.88366382617096*^9, 3.883663852943735*^9}, {3.883663902301076*^9, 
   3.8836639027668037`*^9}, {3.883664069860608*^9, 3.883664093422526*^9}, {
   3.883664318707184*^9, 3.88366438048703*^9}, {3.883664557436623*^9, 
   3.883664562015978*^9}, {3.8836650516054077`*^9, 3.8836651222033463`*^9}, {
   3.883665938053981*^9, 3.883665950622057*^9}, {3.883666523779049*^9, 
   3.883666527473928*^9}, {3.88366660541457*^9, 3.883666621318424*^9}, {
   3.8836666787696238`*^9, 3.8836667016044683`*^9}, {3.883666993859539*^9, 
   3.883667003032089*^9}, {3.883667784040563*^9, 3.8836678891190157`*^9}, {
   3.883667930424367*^9, 3.88366802443677*^9}, {3.88366950827424*^9, 
   3.883669513488811*^9}, {3.883669677225222*^9, 3.883669696054449*^9}, {
   3.883672259050851*^9, 3.883672286061709*^9}, 3.883672400565618*^9, {
   3.8836732585736523`*^9, 3.883673273652997*^9}, {3.883673325021874*^9, 
   3.883673361497696*^9}, {3.8836733944146338`*^9, 3.88367341432801*^9}, {
   3.883673445415393*^9, 3.8836734573894167`*^9}, {3.8836735075730457`*^9, 
   3.883673618551332*^9}, {3.883673662278656*^9, 3.8836736645024433`*^9}, {
   3.883673695922797*^9, 3.8836737197122107`*^9}, 3.8836739144141006`*^9, {
   3.883674010644517*^9, 3.883674011667418*^9}, 3.8836746341424017`*^9, {
   3.883674777766568*^9, 3.883674788685378*^9}, {3.88367658778199*^9, 
   3.8836766063776283`*^9}, 3.8836767329989767`*^9, {3.88367825720547*^9, 
   3.883678278576581*^9}, {3.8836783252982893`*^9, 3.8836783661729317`*^9}, {
   3.8836788388527803`*^9, 3.883678884115707*^9}, {3.883681861341807*^9, 
   3.883681871788192*^9}, {3.883681920896394*^9, 3.8836819228011093`*^9}, 
   3.88368224624548*^9, {3.883755260145689*^9, 3.883755260225396*^9}, {
   3.8837557379763403`*^9, 
   3.883755738039669*^9}},ExpressionUUID->"bd15fdb8-a8c5-449f-b418-\
bb1db48fb56c"],

Cell[BoxData[{
 RowBox[{
  RowBox[{"For", "[", 
   RowBox[{
    RowBox[{"i", "=", "1"}], ",", 
    RowBox[{"i", "<=", "10"}], ",", 
    RowBox[{"i", "++"}], ",", "\[IndentingNewLine]", 
    RowBox[{
     RowBox[{"rep", "=", 
      RowBox[{"Import", "[", 
       RowBox[{"\"\<LD_beta_5_10/recessive/moderate/rep_\>\"", " ", "<>", 
        RowBox[{"ToString", "[", "i", "]"}], " ", "<>", " ", 
        "\"\</genotype_counts_cleaned.csv\>\""}], "]"}]}], ";", 
     "\[IndentingNewLine]", " ", 
     RowBox[{
      RowBox[{"{", 
       RowBox[{
       "c1", ",", "c2", ",", "c3", ",", "c4", ",", "c5", ",", "c6", ",", 
        "c7"}], "}"}], "=", 
      RowBox[{"rep", "[", 
       RowBox[{"[", "1", "]"}], "]"}]}], ";", "\[IndentingNewLine]", 
     RowBox[{
      RowBox[{"innerList", "[", 
       RowBox[{"[", "i", "]"}], "]"}], "=", 
      RowBox[{"ContourPlot", "[", 
       RowBox[{
        RowBox[{"LogLik", "[", 
         RowBox[{"s", ",", "h"}], "]"}], ",", 
        RowBox[{"{", 
         RowBox[{"s", ",", "0", ",", 
          RowBox[{"-", "0.2"}]}], "}"}], ",", 
        RowBox[{"{", 
         RowBox[{"h", ",", "0", ",", "1"}], "}"}], ",", 
        RowBox[{"FrameLabel", "->", 
         RowBox[{"{", 
          RowBox[{"\"\<s\>\"", ",", "\"\<h\>\""}], "}"}]}]}], "]"}]}]}]}], 
   "]"}], ";"}], "\[IndentingNewLine]", 
 RowBox[{
  RowBox[{
   RowBox[{"outerList", "[", 
    RowBox[{"[", "2", "]"}], "]"}], "=", "innerList"}], ";"}]}], "Input",
 CellChangeTimes->{{3.88367402834857*^9, 3.883674043914001*^9}, 
   3.883674082611569*^9, 3.8836741834690943`*^9, {3.8836747941534843`*^9, 
   3.883674796813468*^9}, {3.883678910886818*^9, 3.883678938680317*^9}, {
   3.8836818613429813`*^9, 3.883681871789927*^9}, 3.8836819316933937`*^9, 
   3.883682249250703*^9, {3.88375526256168*^9, 3.8837552626094637`*^9}, {
   3.883755740199995*^9, 
   3.883755740296392*^9}},ExpressionUUID->"fc79b70f-1bae-4960-83c8-\
e58eb94cf0cb"],

Cell[BoxData[{
 RowBox[{
  RowBox[{"For", "[", 
   RowBox[{
    RowBox[{"i", "=", "1"}], ",", 
    RowBox[{"i", "<=", "10"}], ",", 
    RowBox[{"i", "++"}], ",", "\[IndentingNewLine]", 
    RowBox[{
     RowBox[{"rep", "=", 
      RowBox[{"Import", "[", 
       RowBox[{"\"\<LD_beta_5_10/recessive/weak/rep_\>\"", " ", "<>", 
        RowBox[{"ToString", "[", "i", "]"}], " ", "<>", " ", 
        "\"\</genotype_counts_cleaned.csv\>\""}], "]"}]}], ";", 
     "\[IndentingNewLine]", " ", 
     RowBox[{
      RowBox[{"{", 
       RowBox[{
       "c1", ",", "c2", ",", "c3", ",", "c4", ",", "c5", ",", "c6", ",", 
        "c7"}], "}"}], "=", 
      RowBox[{"rep", "[", 
       RowBox[{"[", "1", "]"}], "]"}]}], ";", "\[IndentingNewLine]", 
     RowBox[{
      RowBox[{"innerList", "[", 
       RowBox[{"[", "i", "]"}], "]"}], "=", 
      RowBox[{"ContourPlot", "[", 
       RowBox[{
        RowBox[{"LogLik", "[", 
         RowBox[{"s", ",", "h"}], "]"}], ",", 
        RowBox[{"{", 
         RowBox[{"s", ",", "0", ",", 
          RowBox[{"-", "0.2"}]}], "}"}], ",", 
        RowBox[{"{", 
         RowBox[{"h", ",", "0", ",", "1"}], "}"}], ",", 
        RowBox[{"FrameLabel", "->", 
         RowBox[{"{", 
          RowBox[{"\"\<s\>\"", ",", "\"\<h\>\""}], "}"}]}]}], "]"}]}]}]}], 
   "]"}], ";"}], "\[IndentingNewLine]", 
 RowBox[{
  RowBox[{
   RowBox[{"outerList", "[", 
    RowBox[{"[", "3", "]"}], "]"}], "=", "innerList"}], ";"}]}], "Input",
 CellChangeTimes->{{3.88367479897902*^9, 3.883674801865439*^9}, 
   3.883678956191556*^9, {3.883678987381484*^9, 3.883679003323574*^9}, {
   3.8836791008755217`*^9, 3.883679155381659*^9}, {3.883681861344179*^9, 
   3.883681871791739*^9}, 3.883681933259508*^9, 3.883682255088162*^9, {
   3.883755265089905*^9, 3.8837552651374693`*^9}, {3.8837557441685543`*^9, 
   3.8837557443133717`*^9}},ExpressionUUID->"cbe15f20-7d44-45db-a9f5-\
5dba8a4cb09c"],

Cell[BoxData[
 RowBox[{
  RowBox[{"Export", "[", 
   RowBox[{"\"\<LD_beta_5_10_recessive.jpeg\>\"", ",", 
    RowBox[{"Grid", "[", "outerList", "]"}]}], "]"}], ";"}]], "Input",
 CellChangeTimes->{{3.883681950412428*^9, 3.88368195360745*^9}, 
   3.883682259046974*^9, {3.883750734360409*^9, 3.883750735001195*^9}, {
   3.883751597025343*^9, 
   3.883751601495563*^9}},ExpressionUUID->"aa897338-d277-4e09-9bde-\
9a9d7ebdbf38"]
}, Open  ]],

Cell[CellGroupData[{

Cell["\<\
Multiple SNPs, Pairwise D\[CloseCurlyQuote] drawn from a Beta distribution \
with parameters 5 and 100.\
\>", "Subsubsection",
 CellChangeTimes->{{3.883664223893255*^9, 3.883664310966523*^9}, {
   3.8836746480323143`*^9, 3.883674656421953*^9}, {3.883674732892932*^9, 
   3.883674736661009*^9}, 
   3.883682322410304*^9},ExpressionUUID->"e0c5548d-c621-4ba6-995c-\
b595226b7651"],

Cell[BoxData[{
 RowBox[{
  RowBox[{"For", "[", 
   RowBox[{
    RowBox[{"i", "=", "1"}], ",", 
    RowBox[{"i", "<=", "10"}], ",", 
    RowBox[{"i", "++"}], ",", "\[IndentingNewLine]", 
    RowBox[{
     RowBox[{"rep", "=", 
      RowBox[{"Import", "[", 
       RowBox[{"\"\<LD_beta_5_100/additive/strong/rep_\>\"", " ", "<>", 
        RowBox[{"ToString", "[", "i", "]"}], " ", "<>", " ", 
        "\"\</genotype_counts_cleaned.csv\>\""}], "]"}]}], ";", 
     "\[IndentingNewLine]", " ", 
     RowBox[{
      RowBox[{"{", 
       RowBox[{
       "c1", ",", "c2", ",", "c3", ",", "c4", ",", "c5", ",", "c6", ",", 
        "c7"}], "}"}], "=", 
      RowBox[{"rep", "[", 
       RowBox[{"[", "1", "]"}], "]"}]}], ";", "\[IndentingNewLine]", 
     RowBox[{
      RowBox[{"innerList", "[", 
       RowBox[{"[", "i", "]"}], "]"}], "=", 
      RowBox[{"ContourPlot", "[", 
       RowBox[{
        RowBox[{"LogLik", "[", 
         RowBox[{"s", ",", "h"}], "]"}], ",", 
        RowBox[{"{", 
         RowBox[{"s", ",", "0", ",", 
          RowBox[{"-", "0.2"}]}], "}"}], ",", 
        RowBox[{"{", 
         RowBox[{"h", ",", "0", ",", "1"}], "}"}], ",", 
        RowBox[{"FrameLabel", "->", 
         RowBox[{"{", 
          RowBox[{"\"\<s\>\"", ",", "\"\<h\>\""}], "}"}]}]}], "]"}]}]}]}], 
   "]"}], ";"}], "\[IndentingNewLine]", 
 RowBox[{
  RowBox[{
   RowBox[{"outerList", "[", 
    RowBox[{"[", "1", "]"}], "]"}], "=", "innerList"}], ";"}]}], "Input",
 CellChangeTimes->{{3.883663772440267*^9, 3.883663778496846*^9}, {
   3.88366382617096*^9, 3.883663852943735*^9}, {3.883663902301076*^9, 
   3.8836639027668037`*^9}, {3.883664069860608*^9, 3.883664093422526*^9}, {
   3.883664318707184*^9, 3.88366438048703*^9}, {3.883664557436623*^9, 
   3.883664562015978*^9}, {3.8836650516054077`*^9, 3.8836651222033463`*^9}, {
   3.883665938053981*^9, 3.883665950622057*^9}, {3.883666523779049*^9, 
   3.883666527473928*^9}, {3.88366660541457*^9, 3.883666621318424*^9}, {
   3.8836666787696238`*^9, 3.8836667016044683`*^9}, {3.883666993859539*^9, 
   3.883667003032089*^9}, {3.883667784040563*^9, 3.8836678891190157`*^9}, {
   3.883667930424367*^9, 3.88366802443677*^9}, {3.88366950827424*^9, 
   3.883669513488811*^9}, {3.883669677225222*^9, 3.883669696054449*^9}, {
   3.883672259050851*^9, 3.883672286061709*^9}, 3.883672400565618*^9, {
   3.8836732585736523`*^9, 3.883673273652997*^9}, {3.883673325021874*^9, 
   3.883673361497696*^9}, {3.8836733944146338`*^9, 3.88367341432801*^9}, {
   3.883673445415393*^9, 3.8836734573894167`*^9}, {3.8836735075730457`*^9, 
   3.883673618551332*^9}, {3.883673662278656*^9, 3.8836736645024433`*^9}, {
   3.883673695922797*^9, 3.8836737197122107`*^9}, 3.8836739144141006`*^9, {
   3.883674010644517*^9, 3.883674011667418*^9}, 3.8836746341424017`*^9, {
   3.883674777766568*^9, 3.883674788685378*^9}, {3.88367658778199*^9, 
   3.8836766063776283`*^9}, 3.8836767329989767`*^9, {3.88367825720547*^9, 
   3.883678278576581*^9}, {3.8836783252982893`*^9, 3.8836783661729317`*^9}, {
   3.8836788388527803`*^9, 3.883678884115707*^9}, {3.883681861341807*^9, 
   3.883681871788192*^9}, {3.883682211931534*^9, 3.883682218716145*^9}, 
   3.88368232487292*^9, {3.8837557696806707`*^9, 
   3.883755769789975*^9}},ExpressionUUID->"7fb773f1-6cb4-4767-87fc-\
b9024be99442"],

Cell[BoxData[{
 RowBox[{
  RowBox[{"For", "[", 
   RowBox[{
    RowBox[{"i", "=", "1"}], ",", 
    RowBox[{"i", "<=", "10"}], ",", 
    RowBox[{"i", "++"}], ",", "\[IndentingNewLine]", 
    RowBox[{
     RowBox[{"rep", "=", 
      RowBox[{"Import", "[", 
       RowBox[{"\"\<LD_beta_5_100/additive/moderate/rep_\>\"", " ", "<>", 
        RowBox[{"ToString", "[", "i", "]"}], " ", "<>", " ", 
        "\"\</genotype_counts_cleaned.csv\>\""}], "]"}]}], ";", 
     "\[IndentingNewLine]", " ", 
     RowBox[{
      RowBox[{"{", 
       RowBox[{
       "c1", ",", "c2", ",", "c3", ",", "c4", ",", "c5", ",", "c6", ",", 
        "c7"}], "}"}], "=", 
      RowBox[{"rep", "[", 
       RowBox[{"[", "1", "]"}], "]"}]}], ";", "\[IndentingNewLine]", 
     RowBox[{
      RowBox[{"innerList", "[", 
       RowBox[{"[", "i", "]"}], "]"}], "=", 
      RowBox[{"ContourPlot", "[", 
       RowBox[{
        RowBox[{"LogLik", "[", 
         RowBox[{"s", ",", "h"}], "]"}], ",", 
        RowBox[{"{", 
         RowBox[{"s", ",", "0", ",", 
          RowBox[{"-", "0.2"}]}], "}"}], ",", 
        RowBox[{"{", 
         RowBox[{"h", ",", "0", ",", "1"}], "}"}], ",", 
        RowBox[{"FrameLabel", "->", 
         RowBox[{"{", 
          RowBox[{"\"\<s\>\"", ",", "\"\<h\>\""}], "}"}]}]}], "]"}]}]}]}], 
   "]"}], ";"}], "\[IndentingNewLine]", 
 RowBox[{
  RowBox[{
   RowBox[{"outerList", "[", 
    RowBox[{"[", "2", "]"}], "]"}], "=", "innerList"}], ";"}]}], "Input",
 CellChangeTimes->{{3.88367402834857*^9, 3.883674043914001*^9}, 
   3.883674082611569*^9, 3.8836741834690943`*^9, {3.8836747941534843`*^9, 
   3.883674796813468*^9}, {3.883678910886818*^9, 3.883678938680317*^9}, {
   3.8836818613429813`*^9, 3.883681871789927*^9}, {3.883682213085002*^9, 
   3.883682222349791*^9}, 3.883682327759349*^9, {3.883755773231797*^9, 
   3.883755773340024*^9}},ExpressionUUID->"e85ca9f8-3f49-4df7-8e56-\
2507ebbecf6c"],

Cell[BoxData[{
 RowBox[{
  RowBox[{"For", "[", 
   RowBox[{
    RowBox[{"i", "=", "1"}], ",", 
    RowBox[{"i", "<=", "10"}], ",", 
    RowBox[{"i", "++"}], ",", "\[IndentingNewLine]", 
    RowBox[{
     RowBox[{"rep", "=", 
      RowBox[{"Import", "[", 
       RowBox[{"\"\<LD_beta_5_100/additive/weak/rep_\>\"", " ", "<>", 
        RowBox[{"ToString", "[", "i", "]"}], " ", "<>", " ", 
        "\"\</genotype_counts_cleaned.csv\>\""}], "]"}]}], ";", 
     "\[IndentingNewLine]", " ", 
     RowBox[{
      RowBox[{"{", 
       RowBox[{
       "c1", ",", "c2", ",", "c3", ",", "c4", ",", "c5", ",", "c6", ",", 
        "c7"}], "}"}], "=", 
      RowBox[{"rep", "[", 
       RowBox[{"[", "1", "]"}], "]"}]}], ";", "\[IndentingNewLine]", 
     RowBox[{
      RowBox[{"innerList", "[", 
       RowBox[{"[", "i", "]"}], "]"}], "=", 
      RowBox[{"ContourPlot", "[", 
       RowBox[{
        RowBox[{"LogLik", "[", 
         RowBox[{"s", ",", "h"}], "]"}], ",", 
        RowBox[{"{", 
         RowBox[{"s", ",", "0", ",", 
          RowBox[{"-", "0.2"}]}], "}"}], ",", 
        RowBox[{"{", 
         RowBox[{"h", ",", "0", ",", "1"}], "}"}], ",", 
        RowBox[{"FrameLabel", "->", 
         RowBox[{"{", 
          RowBox[{"\"\<s\>\"", ",", "\"\<h\>\""}], "}"}]}]}], "]"}]}]}]}], 
   "]"}], ";"}], "\[IndentingNewLine]", 
 RowBox[{
  RowBox[{
   RowBox[{"outerList", "[", 
    RowBox[{"[", "3", "]"}], "]"}], "=", "innerList"}], ";"}]}], "Input",
 CellChangeTimes->{{3.88367479897902*^9, 3.883674801865439*^9}, 
   3.883678956191556*^9, {3.883678987381484*^9, 3.883679003323574*^9}, {
   3.8836791008755217`*^9, 3.883679155381659*^9}, {3.883681861344179*^9, 
   3.883681871791739*^9}, 3.883682230187368*^9, 3.883682329580826*^9, {
   3.883755775792521*^9, 
   3.883755775834405*^9}},ExpressionUUID->"807cf487-1275-4af5-8024-\
3807f672cd0a"],

Cell[BoxData[
 RowBox[{
  RowBox[{"Export", "[", 
   RowBox[{"\"\<LD_beta_5_100_additive.jpeg\>\"", ",", 
    RowBox[{"Grid", "[", "outerList", "]"}]}], "]"}], ";"}]], "Input",
 CellChangeTimes->{{3.883678970077569*^9, 3.883678977155384*^9}, {
   3.883679160110648*^9, 3.883679160857148*^9}, {3.883681474839706*^9, 
   3.883681484820094*^9}, {3.883681608635511*^9, 3.883681639472342*^9}, {
   3.883681725771818*^9, 3.883681749528507*^9}, 3.883681861345256*^9, 
   3.883682235510594*^9, 3.883682333340673*^9, {3.8837515901097307`*^9, 
   3.8837515940522747`*^9}},ExpressionUUID->"169d3441-b89c-49bf-8d40-\
0518f71232a6"],

Cell[BoxData[{
 RowBox[{
  RowBox[{"For", "[", 
   RowBox[{
    RowBox[{"i", "=", "1"}], ",", 
    RowBox[{"i", "<=", "10"}], ",", 
    RowBox[{"i", "++"}], ",", "\[IndentingNewLine]", 
    RowBox[{
     RowBox[{"rep", "=", 
      RowBox[{"Import", "[", 
       RowBox[{"\"\<LD_beta_5_10/recessive/strong/rep_\>\"", " ", "<>", 
        RowBox[{"ToString", "[", "i", "]"}], " ", "<>", " ", 
        "\"\</genotype_counts_cleaned.csv\>\""}], "]"}]}], ";", 
     "\[IndentingNewLine]", " ", 
     RowBox[{
      RowBox[{"{", 
       RowBox[{
       "c1", ",", "c2", ",", "c3", ",", "c4", ",", "c5", ",", "c6", ",", 
        "c7"}], "}"}], "=", 
      RowBox[{"rep", "[", 
       RowBox[{"[", "1", "]"}], "]"}]}], ";", "\[IndentingNewLine]", 
     RowBox[{
      RowBox[{"innerList", "[", 
       RowBox[{"[", "i", "]"}], "]"}], "=", 
      RowBox[{"ContourPlot", "[", 
       RowBox[{
        RowBox[{"LogLik", "[", 
         RowBox[{"s", ",", "h"}], "]"}], ",", 
        RowBox[{"{", 
         RowBox[{"s", ",", "0", ",", 
          RowBox[{"-", "0.2"}]}], "}"}], ",", 
        RowBox[{"{", 
         RowBox[{"h", ",", "0", ",", "1"}], "}"}], ",", 
        RowBox[{"FrameLabel", "->", 
         RowBox[{"{", 
          RowBox[{"\"\<s\>\"", ",", "\"\<h\>\""}], "}"}]}]}], "]"}]}]}]}], 
   "]"}], ";"}], "\[IndentingNewLine]", 
 RowBox[{
  RowBox[{
   RowBox[{"outerList", "[", 
    RowBox[{"[", "1", "]"}], "]"}], "=", "innerList"}], ";"}]}], "Input",
 CellChangeTimes->{{3.883663772440267*^9, 3.883663778496846*^9}, {
   3.88366382617096*^9, 3.883663852943735*^9}, {3.883663902301076*^9, 
   3.8836639027668037`*^9}, {3.883664069860608*^9, 3.883664093422526*^9}, {
   3.883664318707184*^9, 3.88366438048703*^9}, {3.883664557436623*^9, 
   3.883664562015978*^9}, {3.8836650516054077`*^9, 3.8836651222033463`*^9}, {
   3.883665938053981*^9, 3.883665950622057*^9}, {3.883666523779049*^9, 
   3.883666527473928*^9}, {3.88366660541457*^9, 3.883666621318424*^9}, {
   3.8836666787696238`*^9, 3.8836667016044683`*^9}, {3.883666993859539*^9, 
   3.883667003032089*^9}, {3.883667784040563*^9, 3.8836678891190157`*^9}, {
   3.883667930424367*^9, 3.88366802443677*^9}, {3.88366950827424*^9, 
   3.883669513488811*^9}, {3.883669677225222*^9, 3.883669696054449*^9}, {
   3.883672259050851*^9, 3.883672286061709*^9}, 3.883672400565618*^9, {
   3.8836732585736523`*^9, 3.883673273652997*^9}, {3.883673325021874*^9, 
   3.883673361497696*^9}, {3.8836733944146338`*^9, 3.88367341432801*^9}, {
   3.883673445415393*^9, 3.8836734573894167`*^9}, {3.8836735075730457`*^9, 
   3.883673618551332*^9}, {3.883673662278656*^9, 3.8836736645024433`*^9}, {
   3.883673695922797*^9, 3.8836737197122107`*^9}, 3.8836739144141006`*^9, {
   3.883674010644517*^9, 3.883674011667418*^9}, 3.8836746341424017`*^9, {
   3.883674777766568*^9, 3.883674788685378*^9}, {3.88367658778199*^9, 
   3.8836766063776283`*^9}, 3.8836767329989767`*^9, {3.88367825720547*^9, 
   3.883678278576581*^9}, {3.8836783252982893`*^9, 3.8836783661729317`*^9}, {
   3.8836788388527803`*^9, 3.883678884115707*^9}, {3.883681861341807*^9, 
   3.883681871788192*^9}, {3.883681920896394*^9, 3.8836819228011093`*^9}, 
   3.88368224624548*^9, {3.883755785537438*^9, 
   3.8837557855832*^9}},ExpressionUUID->"bd9699e7-afba-4011-ae43-\
9336202b128c"],

Cell[BoxData[{
 RowBox[{
  RowBox[{"For", "[", 
   RowBox[{
    RowBox[{"i", "=", "1"}], ",", 
    RowBox[{"i", "<=", "10"}], ",", 
    RowBox[{"i", "++"}], ",", "\[IndentingNewLine]", 
    RowBox[{
     RowBox[{"rep", "=", 
      RowBox[{"Import", "[", 
       RowBox[{"\"\<LD_beta_5_100/recessive/moderate/rep_\>\"", " ", "<>", 
        RowBox[{"ToString", "[", "i", "]"}], " ", "<>", " ", 
        "\"\</genotype_counts_cleaned.csv\>\""}], "]"}]}], ";", 
     "\[IndentingNewLine]", " ", 
     RowBox[{
      RowBox[{"{", 
       RowBox[{
       "c1", ",", "c2", ",", "c3", ",", "c4", ",", "c5", ",", "c6", ",", 
        "c7"}], "}"}], "=", 
      RowBox[{"rep", "[", 
       RowBox[{"[", "1", "]"}], "]"}]}], ";", "\[IndentingNewLine]", 
     RowBox[{
      RowBox[{"innerList", "[", 
       RowBox[{"[", "i", "]"}], "]"}], "=", 
      RowBox[{"ContourPlot", "[", 
       RowBox[{
        RowBox[{"LogLik", "[", 
         RowBox[{"s", ",", "h"}], "]"}], ",", 
        RowBox[{"{", 
         RowBox[{"s", ",", "0", ",", 
          RowBox[{"-", "0.2"}]}], "}"}], ",", 
        RowBox[{"{", 
         RowBox[{"h", ",", "0", ",", "1"}], "}"}], ",", 
        RowBox[{"FrameLabel", "->", 
         RowBox[{"{", 
          RowBox[{"\"\<s\>\"", ",", "\"\<h\>\""}], "}"}]}]}], "]"}]}]}]}], 
   "]"}], ";"}], "\[IndentingNewLine]", 
 RowBox[{
  RowBox[{
   RowBox[{"outerList", "[", 
    RowBox[{"[", "2", "]"}], "]"}], "=", "innerList"}], ";"}]}], "Input",
 CellChangeTimes->{{3.88367402834857*^9, 3.883674043914001*^9}, 
   3.883674082611569*^9, 3.8836741834690943`*^9, {3.8836747941534843`*^9, 
   3.883674796813468*^9}, {3.883678910886818*^9, 3.883678938680317*^9}, {
   3.8836818613429813`*^9, 3.883681871789927*^9}, 3.8836819316933937`*^9, 
   3.883682249250703*^9, {3.883682335834649*^9, 3.8836823362513247`*^9}, {
   3.883755787970121*^9, 
   3.883755788047049*^9}},ExpressionUUID->"67e82af8-3d88-438c-afa2-\
06ebd4e34f45"],

Cell[BoxData[{
 RowBox[{
  RowBox[{"For", "[", 
   RowBox[{
    RowBox[{"i", "=", "1"}], ",", 
    RowBox[{"i", "<=", "10"}], ",", 
    RowBox[{"i", "++"}], ",", "\[IndentingNewLine]", 
    RowBox[{
     RowBox[{"rep", "=", 
      RowBox[{"Import", "[", 
       RowBox[{"\"\<LD_beta_5_100/recessive/weak/rep_\>\"", " ", "<>", 
        RowBox[{"ToString", "[", "i", "]"}], " ", "<>", " ", 
        "\"\</genotype_counts_cleaned.csv\>\""}], "]"}]}], ";", 
     "\[IndentingNewLine]", " ", 
     RowBox[{
      RowBox[{"{", 
       RowBox[{
       "c1", ",", "c2", ",", "c3", ",", "c4", ",", "c5", ",", "c6", ",", 
        "c7"}], "}"}], "=", 
      RowBox[{"rep", "[", 
       RowBox[{"[", "1", "]"}], "]"}]}], ";", "\[IndentingNewLine]", 
     RowBox[{
      RowBox[{"innerList", "[", 
       RowBox[{"[", "i", "]"}], "]"}], "=", 
      RowBox[{"ContourPlot", "[", 
       RowBox[{
        RowBox[{"LogLik", "[", 
         RowBox[{"s", ",", "h"}], "]"}], ",", 
        RowBox[{"{", 
         RowBox[{"s", ",", "0", ",", 
          RowBox[{"-", "0.2"}]}], "}"}], ",", 
        RowBox[{"{", 
         RowBox[{"h", ",", "0", ",", "1"}], "}"}], ",", 
        RowBox[{"FrameLabel", "->", 
         RowBox[{"{", 
          RowBox[{"\"\<s\>\"", ",", "\"\<h\>\""}], "}"}]}]}], "]"}]}]}]}], 
   "]"}], ";"}], "\[IndentingNewLine]", 
 RowBox[{
  RowBox[{
   RowBox[{"outerList", "[", 
    RowBox[{"[", "3", "]"}], "]"}], "=", "innerList"}], ";"}]}], "Input",
 CellChangeTimes->{{3.88367479897902*^9, 3.883674801865439*^9}, 
   3.883678956191556*^9, {3.883678987381484*^9, 3.883679003323574*^9}, {
   3.8836791008755217`*^9, 3.883679155381659*^9}, {3.883681861344179*^9, 
   3.883681871791739*^9}, 3.883681933259508*^9, 3.883682255088162*^9, 
   3.883682338914899*^9, {3.883755790719081*^9, 
   3.883755791164996*^9}},ExpressionUUID->"1b04491f-ee9f-4f7d-9bad-\
a140dee0962e"],

Cell[BoxData[
 RowBox[{
  RowBox[{"Export", "[", 
   RowBox[{"\"\<LD_beta_5_100_recessive.jpeg\>\"", ",", 
    RowBox[{"Grid", "[", "outerList", "]"}]}], "]"}], ";"}]], "Input",
 CellChangeTimes->{{3.883681950412428*^9, 3.88368195360745*^9}, 
   3.883682259046974*^9, 3.883682342019652*^9, {3.883750741601104*^9, 
   3.883750741675247*^9}, {3.883751582243544*^9, 
   3.8837515857321787`*^9}},ExpressionUUID->"588c5092-1915-4f50-8a55-\
dfb3bcda83a8"]
}, Open  ]]
}, Open  ]]
}, Open  ]]
},
WindowSize->{1440., 758.25},
WindowMargins->{{0, Automatic}, {0, Automatic}},
FrontEndVersion->"13.0 for Linux x86 (64-bit) (December 2, 2021)",
StyleDefinitions->"Default.nb",
ExpressionUUID->"314bd083-628d-4158-a400-70b12ce02d48"
]
(* End of Notebook Content *)

(* Internal cache information *)
(*CellTagsOutline
CellTagsIndex->{}
*)
(*CellTagsIndex
CellTagsIndex->{}
*)
(*NotebookFileOutline
Notebook[{
Cell[CellGroupData[{
Cell[580, 22, 246, 4, 98, "Title",ExpressionUUID->"f377b525-39fc-419c-9105-2699f73635c5"],
Cell[829, 28, 387, 10, 45, "Input",ExpressionUUID->"599c6fbc-febb-4b8b-af34-825ae0c452e3",
 InitializationCell->True],
Cell[CellGroupData[{
Cell[1241, 42, 348, 6, 56, "Section",ExpressionUUID->"82bd7d6c-4a2c-46e3-a065-710e64ccda4f"],
Cell[1592, 50, 708, 17, 45, "Input",ExpressionUUID->"bd6e963d-484e-4c34-b56d-fd5121b2015a",
 InitializationCell->True],
Cell[2303, 69, 621, 17, 45, "Input",ExpressionUUID->"7b33dbfe-da58-430a-aec3-6b7b3694942e",
 InitializationCell->True],
Cell[2927, 88, 608, 16, 45, "Input",ExpressionUUID->"6624e2a7-546b-46a6-835f-e28b7356f86a",
 InitializationCell->True]
}, Open  ]],
Cell[CellGroupData[{
Cell[3572, 109, 425, 7, 56, "Section",ExpressionUUID->"748f07b7-5e6c-4223-928a-b2e197227248"],
Cell[4000, 118, 438, 7, 49, "Subsection",ExpressionUUID->"5bee1ee5-4302-4279-b21a-ee355faf5c62"],
Cell[4441, 127, 432, 7, 33, "Subsection",ExpressionUUID->"b9aae33d-d28a-4a58-b268-6efc27e190b8"],
Cell[4876, 136, 404, 7, 33, "Subsection",ExpressionUUID->"c6fe3eb0-a3e5-4216-b3ae-a3b19f7c6086"],
Cell[5283, 145, 486, 8, 33, "Subsection",ExpressionUUID->"fd00cbc4-6e5e-4864-b0fe-aea4c6aff9f3"],
Cell[5772, 155, 454, 8, 33, "Subsection",ExpressionUUID->"f72d15c6-1fa2-437f-95b6-00d36d6c1401"],
Cell[6229, 165, 462, 8, 33, "Subsection",ExpressionUUID->"6c2a39d3-ef6f-4a9d-9fcf-34e53efa2ed3"],
Cell[6694, 175, 552, 9, 33, "Subsection",ExpressionUUID->"42e07843-0c85-4a19-94ca-fe3d2545277e"]
}, Open  ]],
Cell[CellGroupData[{
Cell[7283, 189, 365, 5, 56, "Section",ExpressionUUID->"aa44dd8c-968d-4000-81ab-f3fb4af34e0d"],
Cell[7651, 196, 2960, 93, 67, "Input",ExpressionUUID->"32192ded-a97d-4fff-8806-e654d528c065",
 InitializationCell->True],
Cell[10614, 291, 367, 6, 29, "Input",ExpressionUUID->"c9e9d392-993d-4f4f-b578-60584b7eaa4a"],
Cell[10984, 299, 2628, 80, 87, "Input",ExpressionUUID->"2f6c94e6-a472-407c-ad85-011ad0189d02",
 InitializationCell->True],
Cell[CellGroupData[{
Cell[13637, 383, 342, 7, 45, "Input",ExpressionUUID->"ba0f6304-9e59-4523-a273-beb5a9482d64",
 InitializationCell->True],
Cell[13982, 392, 1832, 63, 64, "Output",ExpressionUUID->"a8bfc1e6-52be-41df-977f-01dfefa780da"]
}, Open  ]],
Cell[CellGroupData[{
Cell[15851, 460, 298, 6, 45, "Input",ExpressionUUID->"45964431-21f2-4049-b55e-a2f72be439cc",
 InitializationCell->True],
Cell[16152, 468, 2078, 68, 64, "Output",ExpressionUUID->"dec0bed5-b8c4-426a-91fe-0f19bd4a6154"]
}, Open  ]],
Cell[18245, 539, 716, 17, 29, "Input",ExpressionUUID->"8208f1d1-0a04-4298-ba04-0f5e1391db58"],
Cell[18964, 558, 1103, 25, 29, "Input",ExpressionUUID->"f131c0d8-9452-420f-8d8b-38b0ea182361"],
Cell[20070, 585, 450, 13, 31, "Input",ExpressionUUID->"482f8c62-1117-447d-be5d-2c3c525579cb"]
}, Open  ]],
Cell[CellGroupData[{
Cell[20557, 603, 436, 7, 57, "Section",ExpressionUUID->"a4578fdb-0a26-4a4e-b548-4b7901592444"],
Cell[20996, 612, 798, 15, 29, "Input",ExpressionUUID->"af418e8d-d14f-4a0e-bfa0-fee6610cd714"],
Cell[21797, 629, 794, 15, 29, "Input",ExpressionUUID->"8fb4b840-1121-434e-82de-210c429ef55d"],
Cell[22594, 646, 1574, 36, 52, "Input",ExpressionUUID->"460bc9ee-57d8-4bd6-8108-815109fd6483"]
}, Open  ]],
Cell[CellGroupData[{
Cell[24205, 687, 427, 7, 68, "Section",ExpressionUUID->"5444b768-a531-4e4c-bdcf-a5f62698ef4f"],
Cell[CellGroupData[{
Cell[24657, 698, 258, 4, 45, "Subsubsection",ExpressionUUID->"1c6325e5-e9e1-46a2-a80d-862a263c3315"],
Cell[24918, 704, 478, 11, 51, "Input",ExpressionUUID->"95f22c06-a4c9-4c17-92f2-01e76df11bfa"],
Cell[25399, 717, 3298, 65, 113, "Input",ExpressionUUID->"6871f4a2-7b40-429c-b14f-684fa344f63d"],
Cell[28700, 784, 1889, 46, 113, "Input",ExpressionUUID->"f2ad7233-1f5d-4f31-9a25-10b5c93be988"],
Cell[30592, 832, 1857, 46, 113, "Input",ExpressionUUID->"8e531b54-dcd9-44c6-a70f-a0117ca4c098"],
Cell[32452, 880, 588, 10, 29, "Input",ExpressionUUID->"fadb3b7d-7387-47de-b32e-a2342f36dd2c"],
Cell[33043, 892, 3331, 66, 113, "Input",ExpressionUUID->"449734ba-73fd-4148-8c98-8bf5212d0c70"],
Cell[36377, 960, 1918, 47, 113, "Input",ExpressionUUID->"0a2258c3-e33f-4265-b504-be14a3f91ff3"],
Cell[38298, 1009, 2139, 51, 113, "Input",ExpressionUUID->"f6fde2c4-a3b6-411a-ba2c-6dbd2ef1c0fc"],
Cell[40440, 1062, 584, 10, 29, "Input",ExpressionUUID->"9deb54e6-2814-47d1-9f8d-afef3615d8bb"]
}, Open  ]],
Cell[CellGroupData[{
Cell[41061, 1077, 358, 7, 45, "Subsubsection",ExpressionUUID->"b96b4d2c-5a68-4117-9c91-126e9e1b1d57"],
Cell[41422, 1086, 3306, 66, 113, "Input",ExpressionUUID->"a6c97bce-fec8-4e2b-b354-5f94e9377d32"],
Cell[44731, 1154, 1925, 48, 113, "Input",ExpressionUUID->"e2cb0d0d-2b4d-4348-9a03-310d3d8b7e07"],
Cell[46659, 1204, 1863, 47, 113, "Input",ExpressionUUID->"641fe965-5905-441e-91e1-1cf7b6dce6df"],
Cell[48525, 1253, 592, 11, 29, "Input",ExpressionUUID->"ea1d8bf8-8225-4d21-847a-dd6ff3370fb8"],
Cell[49120, 1266, 3332, 67, 113, "Input",ExpressionUUID->"bd15fdb8-a8c5-449f-b418-bb1db48fb56c"],
Cell[52455, 1335, 1923, 48, 113, "Input",ExpressionUUID->"fc79b70f-1bae-4960-83c8-e58eb94cf0cb"],
Cell[54381, 1385, 1892, 47, 113, "Input",ExpressionUUID->"cbe15f20-7d44-45db-a9f5-5dba8a4cb09c"],
Cell[56276, 1434, 424, 9, 29, "Input",ExpressionUUID->"aa897338-d277-4e09-9bde-9a9d7ebdbf38"]
}, Open  ]],
Cell[CellGroupData[{
Cell[56737, 1448, 387, 8, 45, "Subsubsection",ExpressionUUID->"e0c5548d-c621-4ba6-995c-b595226b7651"],
Cell[57127, 1458, 3280, 66, 113, "Input",ExpressionUUID->"7fb773f1-6cb4-4767-87fc-b9024be99442"],
Cell[60410, 1526, 1894, 47, 113, "Input",ExpressionUUID->"e85ca9f8-3f49-4df7-8e56-2507ebbecf6c"],
Cell[62307, 1575, 1840, 47, 113, "Input",ExpressionUUID->"807cf487-1275-4af5-8024-3807f672cd0a"],
Cell[64150, 1624, 619, 11, 29, "Input",ExpressionUUID->"169d3441-b89c-49bf-8d40-0518f71232a6"],
Cell[64772, 1637, 3278, 66, 113, "Input",ExpressionUUID->"bd9699e7-afba-4011-ae43-9336202b128c"],
Cell[68053, 1705, 1925, 48, 113, "Input",ExpressionUUID->"67e82af8-3d88-438c-afa2-06ebd4e34f45"],
Cell[69981, 1755, 1863, 47, 113, "Input",ExpressionUUID->"1b04491f-ee9f-4f7d-9bad-a140dee0962e"],
Cell[71847, 1804, 449, 9, 29, "Input",ExpressionUUID->"588c5092-1915-4f50-8a55-dfb3bcda83a8"]
}, Open  ]]
}, Open  ]]
}, Open  ]]
}
]
*)
